# Supplementary material for: The role of case proximity in transmission of visceral leishmaniasis in a highly endemic village in Bangladesh
Source: PLoS Negl Trop Dis. 2018 Oct 8;12(10):e0006453. doi: 10.1371/journal.pntd.0006453 (PMC6175508; doi:10.1371/journal.pntd.0006453)
Supplement: S1 Data — Data on visceral leishmaniasis status and leishmanin skin test status of 2494 individuals in the study area, including dates of onset, diagnosis, treatment, and, where applicable, relapse and treatment for relapse for 183 VL cases. (CSV) [file pntd.0006453.s003.csv]

INDID	HHID	PARA	KA	ONSYR	LST02	LST03	LST04	PREVKA	FEV_ONS_MOS	DX_MOS	RX_MOS	RELAPSE_MOS	RELP_RX_MOS	BIRTH_MOS	DEATH_MOS	LSTR02_MOS	LSTR03_MOS	LSTR04_MOS
101	1	3	0	NaN	0	0	0	NaN	NaN	NaN	NaN	NaN	NaN	NaN	NaN	51	63	74
201	2	2	0	NaN	0	0	NaN	NaN	NaN	NaN	NaN	NaN	NaN	NaN	NaN	51	64	NaN
202	2	2	0	NaN	1	1	NaN	NaN	NaN	NaN	NaN	NaN	NaN	NaN	NaN	51	64	NaN
203	2	2	0	NaN	NaN	NaN	NaN	NaN	NaN	NaN	NaN	NaN	NaN	50	NaN	NaN	NaN	NaN
301	3	2	0	NaN	NaN	0	NaN	NaN	NaN	NaN	NaN	NaN	NaN	NaN	NaN	NaN	63	NaN
302	3	2	1	2002	0	0	NaN	NaN	59	65	68	NaN	NaN	NaN	NaN	51	65	NaN
303	3	2	0	NaN	NaN	NaN	NaN	NaN	NaN	NaN	NaN	NaN	NaN	37	48	NaN	NaN	NaN
304	3	2	0	NaN	NaN	NaN	NaN	NaN	NaN	NaN	NaN	NaN	NaN	58	NaN	NaN	NaN	NaN
401	4	2	0	NaN	NaN	NaN	NaN	NaN	NaN	NaN	NaN	NaN	NaN	NaN	NaN	NaN	NaN	NaN
402	4	2	0	NaN	NaN	NaN	NaN	NaN	NaN	NaN	NaN	NaN	NaN	NaN	NaN	NaN	NaN	NaN
403	4	2	0	NaN	NaN	NaN	NaN	NaN	NaN	NaN	NaN	NaN	NaN	7	NaN	NaN	NaN	NaN
404	4	2	0	NaN	NaN	NaN	NaN	NaN	NaN	NaN	NaN	NaN	NaN	22	NaN	NaN	NaN	NaN
501	5	2	0	NaN	1	1	NaN	NaN	NaN	NaN	NaN	NaN	NaN	NaN	NaN	51	64	NaN
502	5	2	0	NaN	0	0	NaN	NaN	NaN	NaN	NaN	NaN	NaN	NaN	NaN	51	64	NaN
503	5	2	0	NaN	0	0	NaN	NaN	NaN	NaN	NaN	NaN	NaN	NaN	NaN	51	64	NaN
504	5	2	0	NaN	NaN	0	NaN	NaN	NaN	NaN	NaN	NaN	NaN	11	NaN	NaN	64	NaN
601	6	2	0	NaN	0	NaN	NaN	NaN	NaN	NaN	NaN	NaN	NaN	NaN	NaN	51	NaN	NaN
602	6	2	0	NaN	1	0	NaN	NaN	NaN	NaN	NaN	NaN	NaN	NaN	NaN	51	64	NaN
603	6	2	0	NaN	NaN	0	NaN	NaN	NaN	NaN	NaN	NaN	NaN	7	NaN	NaN	64	NaN
701	7	2	0	NaN	0	0	NaN	NaN	NaN	NaN	NaN	NaN	NaN	NaN	NaN	51	64	NaN
702	7	2	0	NaN	0	0	NaN	NaN	NaN	NaN	NaN	NaN	NaN	NaN	NaN	51	64	NaN
703	7	2	0	NaN	1	1	NaN	NaN	NaN	NaN	NaN	NaN	NaN	NaN	NaN	51	64	NaN
704	7	2	0	NaN	0	0	NaN	NaN	NaN	NaN	NaN	NaN	NaN	NaN	NaN	51	64	NaN
705	7	2	0	NaN	0	0	NaN	NaN	NaN	NaN	NaN	NaN	NaN	NaN	NaN	51	64	NaN
706	7	2	0	NaN	0	0	NaN	NaN	NaN	NaN	NaN	NaN	NaN	4	NaN	51	64	NaN
707	7	2	0	NaN	NaN	NaN	NaN	NaN	NaN	NaN	NaN	NaN	NaN	27	NaN	NaN	NaN	NaN
801	8	2	0	NaN	1	0	NaN	NaN	NaN	NaN	NaN	NaN	NaN	NaN	NaN	51	64	NaN
802	8	2	0	NaN	0	1	NaN	NaN	NaN	NaN	NaN	NaN	NaN	NaN	NaN	51	64	NaN
803	8	2	0	NaN	NaN	0	NaN	NaN	NaN	NaN	NaN	NaN	NaN	NaN	NaN	NaN	64	NaN
804	8	2	0	NaN	0	0	NaN	NaN	NaN	NaN	NaN	NaN	NaN	2	NaN	51	64	NaN
901	9	2	0	NaN	NaN	NaN	NaN	NaN	NaN	NaN	NaN	NaN	NaN	NaN	NaN	NaN	NaN	NaN
902	9	2	0	NaN	0	NaN	NaN	NaN	NaN	NaN	NaN	NaN	NaN	NaN	NaN	51	NaN	NaN
1001	10	3	0	NaN	0	NaN	NaN	NaN	NaN	NaN	NaN	NaN	NaN	NaN	69	51	NaN	NaN
1002	10	3	0	NaN	0	0	0	NaN	NaN	NaN	NaN	NaN	NaN	NaN	NaN	51	62	74
1003	10	3	1	2004	0	0	0	NaN	74	74	75	NaN	NaN	NaN	NaN	51	62	74
1004	10	3	0	NaN	0	0	0	NaN	NaN	NaN	NaN	NaN	NaN	NaN	NaN	51	63	74
1101	11	2	0	NaN	NaN	NaN	NaN	NaN	NaN	NaN	NaN	NaN	NaN	NaN	NaN	NaN	NaN	NaN
1102	11	2	0	NaN	0	0	0	NaN	NaN	NaN	NaN	NaN	NaN	NaN	NaN	50	63	74
1103	11	2	0	NaN	0	0	0	NaN	NaN	NaN	NaN	NaN	NaN	NaN	NaN	50	63	74
1104	11	2	0	NaN	NaN	NaN	NaN	NaN	NaN	NaN	NaN	NaN	NaN	19	NaN	NaN	NaN	NaN
1105	11	2	0	NaN	0	0	0	NaN	NaN	NaN	NaN	NaN	NaN	NaN	NaN	50	63	74
1106	11	2	0	NaN	NaN	NaN	NaN	NaN	NaN	NaN	NaN	NaN	NaN	52	NaN	NaN	NaN	NaN
1201	12	1	1	2000	1	0	NaN	NaN	25	NaN	31	NaN	NaN	NaN	NaN	50	63	NaN
1202	12	1	1	1999	NaN	NaN	NaN	NaN	NaN	NaN	NaN	NaN	NaN	NaN	48	NaN	NaN	NaN
1203	12	1	0	NaN	0	1	NaN	NaN	NaN	NaN	NaN	NaN	NaN	NaN	NaN	50	63	NaN
1204	12	1	1	2001	0	0	0	NaN	42	NaN	48	NaN	NaN	6	NaN	50	63	74
1205	12	1	0	NaN	NaN	NaN	NaN	NaN	NaN	NaN	NaN	NaN	NaN	56	NaN	NaN	NaN	NaN
1301	13	1	0	NaN	NaN	NaN	NaN	NaN	NaN	NaN	NaN	NaN	NaN	NaN	NaN	NaN	NaN	NaN
1302	13	1	0	NaN	NaN	NaN	NaN	NaN	NaN	NaN	NaN	NaN	NaN	NaN	24	NaN	NaN	NaN
1303	13	1	0	NaN	0	NaN	NaN	NaN	NaN	NaN	NaN	NaN	NaN	NaN	NaN	50	NaN	NaN
1304	13	1	0	NaN	NaN	0	NaN	NaN	NaN	NaN	NaN	NaN	NaN	NaN	NaN	NaN	63	NaN
1305	13	1	0	NaN	0	NaN	NaN	NaN	NaN	NaN	NaN	NaN	NaN	NaN	NaN	50	NaN	NaN
1306	13	1	0	NaN	NaN	NaN	NaN	NaN	NaN	NaN	NaN	NaN	NaN	NaN	NaN	NaN	NaN	NaN
1307	13	1	0	NaN	0	NaN	NaN	NaN	NaN	NaN	NaN	NaN	NaN	NaN	NaN	50	NaN	NaN
1308	13	1	0	NaN	NaN	NaN	NaN	NaN	NaN	NaN	NaN	NaN	NaN	46	NaN	NaN	NaN	NaN
1401	14	1	0	NaN	1	1	1	1	NaN	NaN	NaN	NaN	NaN	NaN	NaN	51	63	74
1402	14	1	0	NaN	1	1	1	1	NaN	NaN	NaN	NaN	NaN	NaN	NaN	50	62	74
1403	14	1	1	2000	1	NaN	1	NaN	30	NaN	42	NaN	NaN	NaN	NaN	51	NaN	NaN
1404	14	1	0	NaN	NaN	NaN	NaN	NaN	NaN	NaN	NaN	NaN	NaN	NaN	NaN	NaN	NaN	NaN
1501	15	2	0	NaN	0	0	NaN	NaN	NaN	NaN	NaN	NaN	NaN	NaN	NaN	51	63	NaN
1502	15	2	0	NaN	0	0	NaN	NaN	NaN	NaN	NaN	NaN	NaN	NaN	NaN	51	63	NaN
1503	15	2	0	NaN	0	0	NaN	NaN	NaN	NaN	NaN	NaN	NaN	NaN	NaN	51	63	NaN
1504	15	2	0	NaN	1	0	NaN	NaN	NaN	NaN	NaN	NaN	NaN	NaN	NaN	51	63	NaN
1601	16	2	0	NaN	NaN	NaN	NaN	NaN	NaN	NaN	NaN	NaN	NaN	NaN	NaN	NaN	NaN	NaN
1602	16	2	0	NaN	1	0	NaN	NaN	NaN	NaN	NaN	NaN	NaN	NaN	NaN	51	63	NaN
1603	16	2	1	2001	0	NaN	NaN	NaN	43	50	50	NaN	NaN	NaN	NaN	51	NaN	NaN
1604	16	2	0	NaN	0	0	NaN	NaN	NaN	NaN	NaN	NaN	NaN	NaN	NaN	51	63	NaN
1605	16	2	0	NaN	0	NaN	NaN	NaN	NaN	NaN	NaN	NaN	NaN	NaN	NaN	51	NaN	NaN
1606	16	2	0	NaN	NaN	NaN	NaN	NaN	NaN	NaN	NaN	NaN	NaN	NaN	NaN	NaN	NaN	NaN
1701	17	2	0	NaN	1	1	NaN	NaN	NaN	NaN	NaN	NaN	NaN	NaN	NaN	51	63	NaN
1702	17	2	0	NaN	1	0	NaN	NaN	NaN	NaN	NaN	NaN	NaN	NaN	NaN	51	63	NaN
1703	17	2	0	NaN	NaN	1	NaN	NaN	NaN	NaN	NaN	NaN	NaN	1	NaN	NaN	63	NaN
1801	18	3	0	NaN	1	1	0	NaN	NaN	NaN	NaN	NaN	NaN	NaN	NaN	50	62	74
1802	18	3	1	2000	0	0	0	NaN	31	50	51	NaN	NaN	NaN	NaN	50	62	74
1803	18	3	0	NaN	NaN	0	NaN	NaN	NaN	NaN	NaN	NaN	NaN	NaN	NaN	NaN	63	NaN
1804	18	3	0	NaN	0	1	1	NaN	NaN	NaN	NaN	NaN	NaN	NaN	NaN	50	62	74
1805	18	3	0	NaN	0	1	0	NaN	NaN	NaN	NaN	NaN	NaN	NaN	NaN	50	62	74
1806	18	3	1	2001	0	0	0	NaN	44	NaN	47	74	75	-7	NaN	50	62	74
1901	19	2	0	NaN	1	1	NaN	1	NaN	NaN	NaN	NaN	NaN	NaN	NaN	51	64	NaN
1902	19	2	0	NaN	0	0	NaN	NaN	NaN	NaN	NaN	NaN	NaN	NaN	NaN	51	64	NaN
1903	19	2	0	NaN	0	0	NaN	NaN	NaN	NaN	NaN	NaN	NaN	0	NaN	51	64	NaN
1904	19	2	0	NaN	NaN	NaN	NaN	NaN	NaN	NaN	NaN	NaN	NaN	43	NaN	NaN	NaN	NaN
2001	20	3	0	NaN	0	0	0	NaN	NaN	NaN	NaN	NaN	NaN	NaN	NaN	50	62	74
2002	20	3	0	NaN	0	1	1	NaN	NaN	NaN	NaN	NaN	NaN	NaN	NaN	50	62	74
2005	20	3	0	NaN	NaN	NaN	NaN	NaN	NaN	NaN	NaN	NaN	NaN	NaN	NaN	NaN	NaN	NaN
2006	20	3	0	NaN	0	NaN	NaN	NaN	NaN	NaN	NaN	NaN	NaN	NaN	NaN	50	NaN	NaN
2007	20	3	0	NaN	0	NaN	NaN	NaN	NaN	NaN	NaN	NaN	NaN	NaN	NaN	50	NaN	NaN
2010	20	3	0	NaN	0	0	0	NaN	NaN	NaN	NaN	NaN	NaN	10	NaN	50	62	74
2011	20	3	0	NaN	NaN	0	NaN	NaN	NaN	NaN	NaN	NaN	NaN	NaN	NaN	NaN	63	NaN
2012	20	3	0	NaN	NaN	0	NaN	NaN	NaN	NaN	NaN	NaN	NaN	NaN	NaN	NaN	63	NaN
2013	20	3	0	NaN	NaN	NaN	NaN	NaN	NaN	NaN	NaN	NaN	NaN	59	NaN	NaN	NaN	NaN
2101	21	3	0	NaN	NaN	NaN	NaN	NaN	NaN	NaN	NaN	NaN	NaN	NaN	NaN	NaN	NaN	NaN
2102	21	3	0	NaN	NaN	0	NaN	NaN	NaN	NaN	NaN	NaN	NaN	NaN	NaN	NaN	62	NaN
2103	21	3	0	NaN	NaN	1	NaN	NaN	NaN	NaN	NaN	NaN	NaN	NaN	NaN	NaN	65	NaN
2201	22	3	0	NaN	1	1	0	NaN	NaN	NaN	NaN	NaN	NaN	NaN	NaN	51	63	74
2202	22	3	0	NaN	0	0	0	NaN	NaN	NaN	NaN	NaN	NaN	NaN	NaN	51	62	74
2203	22	3	0	NaN	NaN	NaN	NaN	NaN	NaN	NaN	NaN	NaN	NaN	37	54	NaN	NaN	NaN
2301	23	1	0	NaN	NaN	NaN	NaN	NaN	NaN	NaN	NaN	NaN	NaN	NaN	NaN	NaN	NaN	NaN
2302	23	1	0	NaN	NaN	0	NaN	NaN	NaN	NaN	NaN	NaN	NaN	NaN	NaN	NaN	65	NaN
2303	23	1	0	NaN	NaN	NaN	NaN	NaN	NaN	NaN	NaN	NaN	NaN	NaN	NaN	NaN	NaN	NaN
2304	23	1	0	NaN	NaN	NaN	NaN	NaN	NaN	NaN	NaN	NaN	NaN	NaN	NaN	NaN	NaN	NaN
2401	24	1	0	NaN	0	NaN	NaN	NaN	NaN	NaN	NaN	NaN	NaN	NaN	NaN	50	NaN	NaN
2402	24	1	0	NaN	1	NaN	NaN	NaN	NaN	NaN	NaN	NaN	NaN	NaN	NaN	50	NaN	NaN
2403	24	1	0	NaN	1	NaN	NaN	NaN	NaN	NaN	NaN	NaN	NaN	NaN	NaN	50	NaN	NaN
2501	25	2	0	NaN	0	1	NaN	NaN	NaN	NaN	NaN	NaN	NaN	NaN	NaN	51	64	NaN
2502	25	2	0	NaN	0	0	NaN	NaN	NaN	NaN	NaN	NaN	NaN	NaN	NaN	51	64	NaN
2503	25	2	0	NaN	NaN	0	NaN	NaN	NaN	NaN	NaN	NaN	NaN	NaN	NaN	NaN	64	NaN
2504	25	2	0	NaN	0	0	NaN	NaN	NaN	NaN	NaN	NaN	NaN	NaN	NaN	51	64	NaN
2505	25	2	0	NaN	0	0	NaN	NaN	NaN	NaN	NaN	NaN	NaN	NaN	NaN	51	64	NaN
2506	25	2	0	NaN	NaN	NaN	NaN	NaN	NaN	NaN	NaN	NaN	NaN	-8	NaN	NaN	NaN	NaN
2507	25	2	0	NaN	NaN	NaN	NaN	NaN	NaN	NaN	NaN	NaN	NaN	21	NaN	NaN	NaN	NaN
2601	26	1	0	NaN	1	1	NaN	NaN	NaN	NaN	NaN	NaN	NaN	NaN	NaN	50	62	NaN
2602	26	1	0	NaN	1	1	NaN	NaN	NaN	NaN	NaN	NaN	NaN	NaN	NaN	50	65	NaN
2603	26	1	0	NaN	0	0	0	NaN	NaN	NaN	NaN	NaN	NaN	NaN	NaN	50	62	74
2604	26	1	0	NaN	1	0	0	NaN	NaN	NaN	NaN	NaN	NaN	NaN	NaN	50	63	NaN
2605	26	1	0	NaN	NaN	NaN	NaN	NaN	NaN	NaN	NaN	NaN	NaN	16	72	NaN	NaN	NaN
2606	26	1	0	NaN	NaN	NaN	NaN	NaN	NaN	NaN	NaN	NaN	NaN	47	NaN	NaN	NaN	NaN
2701	27	2	0	NaN	NaN	0	NaN	NaN	NaN	NaN	NaN	NaN	NaN	NaN	NaN	NaN	NaN	NaN
2702	27	2	0	NaN	NaN	0	NaN	NaN	NaN	NaN	NaN	NaN	NaN	NaN	NaN	NaN	65	NaN
2703	27	2	0	NaN	NaN	0	NaN	NaN	NaN	NaN	NaN	NaN	NaN	NaN	NaN	NaN	65	NaN
2704	27	2	0	NaN	NaN	0	NaN	NaN	NaN	NaN	NaN	NaN	NaN	NaN	NaN	NaN	65	NaN
2801	28	2	0	NaN	NaN	NaN	NaN	NaN	NaN	NaN	NaN	NaN	NaN	NaN	NaN	NaN	NaN	NaN
2802	28	2	0	NaN	NaN	0	NaN	NaN	NaN	NaN	NaN	NaN	NaN	NaN	NaN	NaN	NaN	NaN
2901	29	3	0	NaN	0	1	1	NaN	NaN	NaN	NaN	NaN	NaN	NaN	NaN	51	62	74
2902	29	3	0	NaN	0	0	0	NaN	NaN	NaN	NaN	NaN	NaN	NaN	NaN	51	62	74
2903	29	3	0	NaN	0	1	0	NaN	NaN	NaN	NaN	NaN	NaN	NaN	NaN	51	62	74
2904	29	3	0	NaN	0	0	0	NaN	NaN	NaN	NaN	NaN	NaN	NaN	NaN	51	62	74
3001	30	2	0	NaN	0	NaN	NaN	NaN	NaN	NaN	NaN	NaN	NaN	NaN	NaN	51	NaN	NaN
3002	30	2	0	NaN	0	0	NaN	1	NaN	NaN	NaN	NaN	NaN	NaN	NaN	51	63	NaN
3003	30	2	0	NaN	0	0	NaN	NaN	NaN	NaN	NaN	NaN	NaN	NaN	NaN	51	63	NaN
3004	30	2	0	NaN	NaN	0	NaN	NaN	NaN	NaN	NaN	NaN	NaN	10	NaN	NaN	63	NaN
3101	31	2	0	NaN	1	1	NaN	NaN	NaN	NaN	NaN	NaN	NaN	NaN	NaN	51	63	NaN
3102	31	2	0	NaN	0	0	NaN	NaN	NaN	NaN	NaN	NaN	NaN	NaN	NaN	51	63	NaN
3103	31	2	0	NaN	NaN	NaN	NaN	NaN	NaN	NaN	NaN	NaN	NaN	49	NaN	NaN	NaN	NaN
3104	31	2	0	NaN	1	1	NaN	NaN	NaN	NaN	NaN	NaN	NaN	NaN	NaN	51	63	NaN
3105	31	2	0	NaN	0	0	NaN	NaN	NaN	NaN	NaN	NaN	NaN	NaN	NaN	51	NaN	NaN
3106	31	2	0	NaN	NaN	NaN	NaN	NaN	NaN	NaN	NaN	NaN	NaN	NaN	36	NaN	NaN	NaN
3202	32	2	0	NaN	NaN	0	NaN	NaN	NaN	NaN	NaN	NaN	NaN	NaN	NaN	NaN	64	NaN
3301	33	2	0	NaN	0	0	NaN	NaN	NaN	NaN	NaN	NaN	NaN	NaN	NaN	51	64	NaN
3302	33	2	0	NaN	1	0	NaN	NaN	NaN	NaN	NaN	NaN	NaN	NaN	NaN	51	64	NaN
3303	33	2	0	NaN	NaN	NaN	NaN	NaN	NaN	NaN	NaN	NaN	NaN	NaN	NaN	NaN	NaN	NaN
3304	33	2	0	NaN	1	1	NaN	NaN	NaN	NaN	NaN	NaN	NaN	NaN	NaN	51	64	NaN
3305	33	2	1	2001	0	NaN	NaN	NaN	40	NaN	45	NaN	NaN	NaN	NaN	51	NaN	NaN
3402	34	2	0	NaN	NaN	NaN	NaN	NaN	NaN	NaN	NaN	NaN	NaN	NaN	NaN	NaN	NaN	NaN
3403	34	2	0	NaN	NaN	NaN	NaN	NaN	NaN	NaN	NaN	NaN	NaN	19	NaN	NaN	NaN	NaN
3404	34	2	0	NaN	1	0	NaN	NaN	NaN	NaN	NaN	NaN	NaN	NaN	NaN	51	65	NaN
3405	34	2	0	NaN	1	0	NaN	NaN	NaN	NaN	NaN	NaN	NaN	NaN	NaN	51	65	NaN
3501	35	2	0	NaN	1	0	NaN	NaN	NaN	NaN	NaN	NaN	NaN	NaN	NaN	50	63	NaN
3502	35	2	0	NaN	0	1	NaN	NaN	NaN	NaN	NaN	NaN	NaN	NaN	NaN	50	63	NaN
3503	35	2	0	NaN	NaN	NaN	NaN	NaN	NaN	NaN	NaN	NaN	NaN	60	NaN	NaN	NaN	NaN
3601	36	1	1	2000	1	0	0	NaN	25	NaN	29	NaN	NaN	NaN	NaN	50	63	74
3602	36	1	1	2001	0	0	0	NaN	41	NaN	47	NaN	NaN	NaN	NaN	50	63	74
3603	36	1	0	NaN	0	0	0	NaN	NaN	NaN	NaN	NaN	NaN	-8	NaN	50	63	74
3604	36	1	0	NaN	NaN	NaN	NaN	NaN	NaN	NaN	NaN	NaN	NaN	37	NaN	NaN	NaN	NaN
3605	36	1	0	NaN	NaN	NaN	NaN	NaN	NaN	NaN	NaN	NaN	NaN	13	24	NaN	NaN	NaN
3701	37	2	0	NaN	NaN	NaN	NaN	NaN	NaN	NaN	NaN	NaN	NaN	NaN	NaN	NaN	NaN	NaN
3702	37	2	0	NaN	0	1	NaN	NaN	NaN	NaN	NaN	NaN	NaN	NaN	NaN	51	64	NaN
3703	37	2	0	NaN	0	0	NaN	NaN	NaN	NaN	NaN	NaN	NaN	NaN	NaN	51	64	NaN
3704	37	2	0	NaN	NaN	NaN	NaN	NaN	NaN	NaN	NaN	NaN	NaN	45	NaN	NaN	NaN	NaN
3801	38	2	0	NaN	1	1	0	NaN	NaN	NaN	NaN	NaN	NaN	NaN	NaN	50	63	74
3802	38	2	0	NaN	0	0	0	NaN	NaN	NaN	NaN	NaN	NaN	NaN	NaN	50	63	74
3803	38	2	0	NaN	0	0	0	NaN	NaN	NaN	NaN	NaN	NaN	NaN	NaN	50	63	74
3804	38	2	0	NaN	0	0	0	NaN	NaN	NaN	NaN	NaN	NaN	NaN	NaN	50	63	74
3805	38	2	0	NaN	0	1	0	NaN	NaN	NaN	NaN	NaN	NaN	NaN	NaN	50	63	74
3901	39	1	0	NaN	1	0	0	NaN	NaN	NaN	NaN	NaN	NaN	NaN	NaN	51	63	74
3902	39	1	0	NaN	1	1	1	NaN	NaN	NaN	NaN	NaN	NaN	NaN	NaN	51	63	74
3903	39	1	0	NaN	NaN	NaN	NaN	NaN	NaN	NaN	NaN	NaN	NaN	NaN	NaN	NaN	NaN	NaN
3904	39	1	0	NaN	NaN	0	NaN	NaN	NaN	NaN	NaN	NaN	NaN	NaN	NaN	NaN	63	NaN
3905	39	1	0	NaN	NaN	NaN	NaN	NaN	NaN	NaN	NaN	NaN	NaN	60	NaN	NaN	NaN	NaN
4001	40	2	0	NaN	NaN	NaN	NaN	NaN	NaN	NaN	NaN	NaN	NaN	NaN	NaN	NaN	NaN	NaN
4002	40	2	0	NaN	NaN	0	NaN	NaN	NaN	NaN	NaN	NaN	NaN	NaN	NaN	NaN	64	NaN
4003	40	2	0	NaN	NaN	0	NaN	NaN	NaN	NaN	NaN	NaN	NaN	NaN	NaN	NaN	64	NaN
4004	40	2	0	NaN	NaN	0	NaN	NaN	NaN	NaN	NaN	NaN	NaN	NaN	NaN	NaN	64	NaN
4005	40	2	0	NaN	NaN	0	NaN	NaN	NaN	NaN	NaN	NaN	NaN	NaN	NaN	NaN	64	NaN
4006	40	2	0	NaN	NaN	NaN	NaN	NaN	NaN	NaN	NaN	NaN	NaN	49	NaN	NaN	NaN	NaN
4007	40	2	0	NaN	NaN	0	NaN	NaN	NaN	NaN	NaN	NaN	NaN	NaN	NaN	NaN	65	NaN
4101	41	2	0	NaN	0	0	0	NaN	NaN	NaN	NaN	NaN	NaN	NaN	NaN	50	63	74
4102	41	2	1	2002	0	0	0	NaN	55	61	61	NaN	NaN	NaN	NaN	50	63	74
4103	41	2	0	NaN	0	0	0	NaN	NaN	NaN	NaN	NaN	NaN	NaN	NaN	50	63	74
4104	41	2	0	NaN	0	NaN	NaN	NaN	NaN	NaN	NaN	NaN	NaN	NaN	NaN	51	NaN	NaN
4105	41	2	0	NaN	0	NaN	NaN	NaN	NaN	NaN	NaN	NaN	NaN	NaN	NaN	51	NaN	NaN
4106	41	2	0	NaN	1	NaN	NaN	NaN	NaN	NaN	NaN	NaN	NaN	NaN	NaN	51	NaN	NaN
4107	41	2	0	NaN	NaN	NaN	NaN	NaN	NaN	NaN	NaN	NaN	NaN	NaN	NaN	NaN	NaN	NaN
4201	42	2	0	NaN	0	NaN	NaN	1	NaN	NaN	NaN	NaN	NaN	NaN	NaN	51	NaN	NaN
4202	42	2	0	NaN	NaN	0	NaN	NaN	NaN	NaN	NaN	NaN	NaN	NaN	NaN	NaN	63	NaN
4203	42	2	0	NaN	0	0	0	NaN	NaN	NaN	NaN	NaN	NaN	NaN	NaN	51	65	74
4204	42	2	0	NaN	0	NaN	NaN	NaN	NaN	NaN	NaN	NaN	NaN	NaN	NaN	51	NaN	NaN
4205	42	2	0	NaN	NaN	NaN	NaN	NaN	NaN	NaN	NaN	NaN	NaN	NaN	NaN	NaN	NaN	NaN
4206	42	2	0	NaN	0	NaN	NaN	NaN	NaN	NaN	NaN	NaN	NaN	NaN	NaN	51	NaN	NaN
4207	42	2	0	NaN	0	NaN	NaN	NaN	NaN	NaN	NaN	NaN	NaN	NaN	NaN	51	NaN	NaN
4208	42	2	0	NaN	NaN	NaN	NaN	NaN	NaN	NaN	NaN	NaN	NaN	24	NaN	NaN	NaN	NaN
4209	42	2	0	NaN	NaN	0	NaN	NaN	NaN	NaN	NaN	NaN	NaN	NaN	NaN	NaN	65	NaN
4210	42	2	0	NaN	NaN	NaN	0	NaN	NaN	NaN	NaN	NaN	NaN	NaN	NaN	NaN	NaN	74
4301	43	2	0	NaN	0	0	NaN	NaN	NaN	NaN	NaN	NaN	NaN	NaN	NaN	51	65	NaN
4302	43	2	0	NaN	0	0	NaN	NaN	NaN	NaN	NaN	NaN	NaN	NaN	NaN	51	64	NaN
4303	43	2	0	NaN	1	0	NaN	NaN	NaN	NaN	NaN	NaN	NaN	NaN	NaN	51	64	NaN
4304	43	2	0	NaN	NaN	0	NaN	NaN	NaN	NaN	NaN	NaN	NaN	NaN	NaN	NaN	64	NaN
4305	43	2	0	NaN	NaN	0	NaN	NaN	NaN	NaN	NaN	NaN	NaN	5	NaN	NaN	64	NaN
4401	44	2	0	NaN	1	1	NaN	NaN	NaN	NaN	NaN	NaN	NaN	NaN	NaN	50	65	NaN
4402	44	2	0	NaN	1	0	NaN	NaN	NaN	NaN	NaN	NaN	NaN	NaN	NaN	50	63	NaN
4404	44	2	0	NaN	NaN	NaN	NaN	NaN	NaN	NaN	NaN	NaN	NaN	NaN	NaN	NaN	NaN	NaN
4405	44	2	0	NaN	0	1	NaN	NaN	NaN	NaN	NaN	NaN	NaN	NaN	NaN	50	63	NaN
4501	45	2	0	NaN	0	0	NaN	NaN	NaN	NaN	NaN	NaN	NaN	NaN	NaN	51	64	NaN
4502	45	2	0	NaN	1	0	NaN	NaN	NaN	NaN	NaN	NaN	NaN	NaN	NaN	51	64	NaN
4504	45	2	0	NaN	NaN	NaN	NaN	NaN	NaN	NaN	NaN	NaN	NaN	NaN	NaN	NaN	NaN	NaN
4505	45	2	0	NaN	0	0	NaN	NaN	NaN	NaN	NaN	NaN	NaN	NaN	NaN	51	64	NaN
4506	45	2	0	NaN	NaN	0	NaN	NaN	NaN	NaN	NaN	NaN	NaN	NaN	NaN	NaN	64	NaN
4507	45	2	0	NaN	NaN	NaN	NaN	NaN	NaN	NaN	NaN	NaN	NaN	22	NaN	NaN	NaN	NaN
4508	45	2	0	NaN	NaN	NaN	NaN	NaN	NaN	NaN	NaN	NaN	NaN	NaN	NaN	NaN	NaN	NaN
4509	45	2	0	NaN	NaN	NaN	NaN	NaN	NaN	NaN	NaN	NaN	NaN	NaN	NaN	NaN	NaN	NaN
4510	45	2	1	2000	NaN	NaN	NaN	NaN	NaN	NaN	NaN	NaN	NaN	NaN	NaN	NaN	NaN	NaN
4511	45	2	0	NaN	NaN	NaN	NaN	NaN	NaN	NaN	NaN	NaN	NaN	NaN	24	NaN	NaN	NaN
4512	45	2	0	NaN	NaN	NaN	NaN	NaN	NaN	NaN	NaN	NaN	NaN	NaN	NaN	NaN	NaN	NaN
4601	46	2	0	NaN	0	0	NaN	NaN	NaN	NaN	NaN	NaN	NaN	NaN	NaN	51	65	NaN
4602	46	2	0	NaN	1	0	NaN	NaN	NaN	NaN	NaN	NaN	NaN	NaN	NaN	51	63	NaN
4603	46	2	0	NaN	0	0	NaN	NaN	NaN	NaN	NaN	NaN	NaN	NaN	NaN	51	63	NaN
4604	46	2	0	NaN	0	0	NaN	NaN	NaN	NaN	NaN	NaN	NaN	NaN	NaN	51	63	NaN
4605	46	2	0	NaN	NaN	NaN	NaN	NaN	NaN	NaN	NaN	NaN	NaN	46	NaN	NaN	NaN	NaN
4701	47	2	0	NaN	NaN	NaN	NaN	NaN	NaN	NaN	NaN	NaN	NaN	NaN	NaN	NaN	NaN	NaN
4702	47	2	0	NaN	0	NaN	NaN	NaN	NaN	NaN	NaN	NaN	NaN	NaN	NaN	51	NaN	NaN
4703	47	2	0	NaN	NaN	NaN	NaN	NaN	NaN	NaN	NaN	NaN	NaN	NaN	NaN	NaN	NaN	NaN
4704	47	2	0	NaN	NaN	NaN	NaN	NaN	NaN	NaN	NaN	NaN	NaN	NaN	NaN	NaN	NaN	NaN
4801	48	2	0	NaN	NaN	NaN	NaN	NaN	NaN	NaN	NaN	NaN	NaN	NaN	NaN	NaN	NaN	NaN
4802	48	2	0	NaN	0	0	NaN	NaN	NaN	NaN	NaN	NaN	NaN	NaN	NaN	51	64	NaN
4803	48	2	0	NaN	1	NaN	NaN	NaN	NaN	NaN	NaN	NaN	NaN	NaN	NaN	51	NaN	NaN
4804	48	2	0	NaN	0	0	NaN	NaN	NaN	NaN	NaN	NaN	NaN	NaN	NaN	51	65	NaN
4805	48	2	0	NaN	NaN	NaN	NaN	NaN	NaN	NaN	NaN	NaN	NaN	NaN	NaN	NaN	NaN	NaN
4806	48	2	0	NaN	NaN	NaN	NaN	NaN	NaN	NaN	NaN	NaN	NaN	NaN	NaN	NaN	NaN	NaN
4807	48	2	0	NaN	NaN	0	NaN	NaN	NaN	NaN	NaN	NaN	NaN	7	NaN	NaN	64	NaN
4808	48	2	0	NaN	NaN	NaN	NaN	NaN	NaN	NaN	NaN	NaN	NaN	50	NaN	NaN	NaN	NaN
4901	49	2	0	NaN	1	1	1	1	NaN	NaN	NaN	NaN	NaN	NaN	NaN	51	63	74
4902	49	2	0	NaN	0	0	0	NaN	NaN	NaN	NaN	NaN	NaN	NaN	NaN	51	63	74
4903	49	2	0	NaN	0	0	0	NaN	NaN	NaN	NaN	NaN	NaN	NaN	NaN	51	63	74
4904	49	2	0	NaN	0	0	0	NaN	NaN	NaN	NaN	NaN	NaN	NaN	NaN	51	63	74
5001	50	1	0	NaN	1	1	NaN	NaN	NaN	NaN	NaN	NaN	NaN	NaN	NaN	51	63	NaN
5002	50	1	0	NaN	1	1	0	NaN	NaN	NaN	NaN	NaN	NaN	NaN	NaN	50	62	74
5003	50	1	1	2001	NaN	NaN	NaN	NaN	NaN	NaN	NaN	NaN	NaN	25	48	NaN	NaN	NaN
5101	51	2	0	NaN	0	1	0	NaN	NaN	NaN	NaN	NaN	NaN	NaN	NaN	50	63	74
5102	51	2	0	NaN	0	0	1	NaN	NaN	NaN	NaN	NaN	NaN	NaN	NaN	50	63	74
5103	51	2	0	NaN	0	0	0	NaN	NaN	NaN	NaN	NaN	NaN	NaN	NaN	50	63	74
5104	51	2	0	NaN	NaN	NaN	NaN	NaN	NaN	NaN	NaN	NaN	NaN	49	NaN	NaN	NaN	NaN
5105	51	2	0	NaN	0	0	0	NaN	NaN	NaN	NaN	NaN	NaN	NaN	NaN	50	64	74
5201	52	2	0	NaN	0	0	0	1	NaN	NaN	NaN	NaN	NaN	NaN	NaN	51	NaN	74
5202	52	2	0	NaN	1	0	0	NaN	NaN	NaN	NaN	NaN	NaN	NaN	NaN	51	63	74
5203	52	2	0	NaN	NaN	NaN	NaN	NaN	NaN	NaN	NaN	NaN	NaN	NaN	NaN	NaN	NaN	NaN
5204	52	2	0	NaN	0	0	0	NaN	NaN	NaN	NaN	NaN	NaN	NaN	NaN	51	63	74
5301	53	2	0	NaN	0	1	1	NaN	NaN	NaN	NaN	NaN	NaN	NaN	NaN	50	63	74
5302	53	2	0	NaN	1	1	0	NaN	NaN	NaN	NaN	NaN	NaN	NaN	NaN	50	63	74
5303	53	2	0	NaN	0	0	0	NaN	NaN	NaN	NaN	NaN	NaN	-2	NaN	50	63	74
5304	53	2	0	NaN	NaN	0	NaN	NaN	NaN	NaN	NaN	NaN	NaN	8	NaN	NaN	63	NaN
5305	53	2	0	NaN	0	0	0	NaN	NaN	NaN	NaN	NaN	NaN	NaN	NaN	50	63	74
5401	54	1	0	NaN	0	1	NaN	NaN	NaN	NaN	NaN	NaN	NaN	NaN	NaN	50	63	NaN
5402	54	1	0	NaN	0	0	NaN	NaN	NaN	NaN	NaN	NaN	NaN	NaN	NaN	50	63	NaN
5403	54	1	0	NaN	0	0	NaN	NaN	NaN	NaN	NaN	NaN	NaN	NaN	NaN	50	63	NaN
5404	54	1	0	NaN	0	1	NaN	NaN	NaN	NaN	NaN	NaN	NaN	NaN	NaN	50	63	NaN
5405	54	1	0	NaN	0	0	NaN	NaN	NaN	NaN	NaN	NaN	NaN	NaN	NaN	50	63	NaN
5501	55	3	0	NaN	NaN	0	NaN	NaN	NaN	NaN	NaN	NaN	NaN	NaN	NaN	NaN	62	NaN
5502	55	3	0	NaN	0	0	0	NaN	NaN	NaN	NaN	NaN	NaN	NaN	NaN	50	62	74
5503	55	3	0	NaN	NaN	0	NaN	NaN	NaN	NaN	NaN	NaN	NaN	10	NaN	NaN	62	NaN
5601	56	2	0	NaN	NaN	1	NaN	NaN	NaN	NaN	NaN	NaN	NaN	NaN	NaN	NaN	63	NaN
5602	56	2	0	NaN	NaN	0	NaN	NaN	NaN	NaN	NaN	NaN	NaN	NaN	NaN	NaN	63	NaN
5603	56	2	0	NaN	1	0	NaN	NaN	NaN	NaN	NaN	NaN	NaN	NaN	NaN	51	65	NaN
5701	57	3	0	NaN	NaN	0	NaN	NaN	NaN	NaN	NaN	NaN	NaN	NaN	NaN	NaN	65	NaN
5702	57	3	0	NaN	0	0	NaN	NaN	NaN	NaN	NaN	NaN	NaN	NaN	NaN	51	65	NaN
5703	57	3	0	NaN	1	0	0	NaN	NaN	NaN	NaN	NaN	NaN	NaN	NaN	51	62	74
5704	57	3	0	NaN	1	0	0	NaN	NaN	NaN	NaN	NaN	NaN	NaN	NaN	51	62	74
5705	57	3	0	NaN	1	0	0	NaN	NaN	NaN	NaN	NaN	NaN	NaN	NaN	51	62	74
5706	57	3	0	NaN	0	0	NaN	NaN	NaN	NaN	NaN	NaN	NaN	15	NaN	51	62	NaN
5707	57	3	0	NaN	0	0	NaN	NaN	NaN	NaN	NaN	NaN	NaN	NaN	NaN	51	62	NaN
5801	58	2	0	NaN	NaN	1	NaN	NaN	NaN	NaN	NaN	NaN	NaN	NaN	NaN	NaN	65	NaN
5802	58	2	0	NaN	NaN	1	NaN	NaN	NaN	NaN	NaN	NaN	NaN	NaN	NaN	NaN	63	NaN
5803	58	2	0	NaN	NaN	1	NaN	NaN	NaN	NaN	NaN	NaN	NaN	NaN	NaN	NaN	63	NaN
5804	58	2	0	NaN	NaN	NaN	NaN	NaN	NaN	NaN	NaN	NaN	NaN	51	NaN	NaN	NaN	NaN
5901	59	3	0	NaN	0	NaN	NaN	NaN	NaN	NaN	NaN	NaN	NaN	NaN	57	50	NaN	NaN
5902	59	3	0	NaN	0	0	0	NaN	NaN	NaN	NaN	NaN	NaN	NaN	NaN	50	64	74
5903	59	3	0	NaN	NaN	NaN	NaN	NaN	NaN	NaN	NaN	NaN	NaN	NaN	NaN	NaN	NaN	NaN
5905	59	3	0	NaN	1	0	0	NaN	NaN	NaN	NaN	NaN	NaN	NaN	NaN	50	64	74
5906	59	3	0	NaN	0	0	0	NaN	NaN	NaN	NaN	NaN	NaN	NaN	NaN	50	64	74
5907	59	3	0	NaN	NaN	0	NaN	NaN	NaN	NaN	NaN	NaN	NaN	3	NaN	NaN	66	NaN
6001	60	2	0	NaN	1	1	NaN	NaN	NaN	NaN	NaN	NaN	NaN	NaN	NaN	51	65	NaN
6002	60	2	0	NaN	1	0	NaN	NaN	NaN	NaN	NaN	NaN	NaN	NaN	NaN	51	63	NaN
6003	60	2	0	NaN	1	0	NaN	NaN	NaN	NaN	NaN	NaN	NaN	NaN	NaN	51	65	NaN
6004	60	2	0	NaN	1	0	NaN	NaN	NaN	NaN	NaN	NaN	NaN	NaN	NaN	51	63	NaN
6005	60	2	0	NaN	1	1	NaN	NaN	NaN	NaN	NaN	NaN	NaN	NaN	NaN	51	63	NaN
6006	60	2	0	NaN	NaN	0	NaN	NaN	NaN	NaN	NaN	NaN	NaN	21	NaN	NaN	63	NaN
6101	61	3	0	NaN	1	0	NaN	NaN	NaN	NaN	NaN	NaN	NaN	NaN	NaN	50	62	NaN
6102	61	3	0	NaN	0	1	0	NaN	NaN	NaN	NaN	NaN	NaN	NaN	NaN	50	62	74
6103	61	3	0	NaN	0	NaN	NaN	NaN	NaN	NaN	NaN	NaN	NaN	NaN	NaN	50	NaN	NaN
6104	61	3	1	2000	1	1	0	NaN	33	NaN	35	NaN	NaN	NaN	NaN	50	63	74
6201	62	3	0	NaN	NaN	0	NaN	NaN	NaN	NaN	NaN	NaN	NaN	NaN	NaN	NaN	63	NaN
6202	62	3	0	NaN	1	1	0	NaN	NaN	NaN	NaN	NaN	NaN	NaN	NaN	50	62	74
6203	62	3	1	2000	0	0	NaN	NaN	36	NaN	40	NaN	NaN	NaN	NaN	50	64	NaN
6204	62	3	0	NaN	0	0	NaN	NaN	NaN	NaN	NaN	NaN	NaN	NaN	NaN	50	62	NaN
6205	62	3	0	NaN	0	0	0	NaN	NaN	NaN	NaN	NaN	NaN	NaN	NaN	50	62	74
6206	62	3	0	NaN	0	0	0	NaN	NaN	NaN	NaN	NaN	NaN	1	NaN	50	62	74
6301	63	2	0	NaN	NaN	0	NaN	NaN	NaN	NaN	NaN	NaN	NaN	NaN	NaN	NaN	63	NaN
6302	63	2	0	NaN	1	1	NaN	NaN	NaN	NaN	NaN	NaN	NaN	NaN	NaN	51	63	NaN
6303	63	2	0	NaN	0	0	NaN	NaN	NaN	NaN	NaN	NaN	NaN	NaN	NaN	51	63	NaN
6304	63	2	0	NaN	1	1	NaN	NaN	NaN	NaN	NaN	NaN	NaN	NaN	NaN	51	63	NaN
6305	63	2	0	NaN	1	0	NaN	NaN	NaN	NaN	NaN	NaN	NaN	8	NaN	51	63	NaN
6401	64	2	0	NaN	0	0	1	NaN	NaN	NaN	NaN	NaN	NaN	NaN	NaN	50	63	74
6402	64	2	0	NaN	0	0	0	NaN	NaN	NaN	NaN	NaN	NaN	NaN	NaN	50	63	74
6403	64	2	0	NaN	0	0	0	NaN	NaN	NaN	NaN	NaN	NaN	NaN	NaN	50	63	74
6404	64	2	0	NaN	0	0	NaN	NaN	NaN	NaN	NaN	NaN	NaN	NaN	NaN	50	65	NaN
6405	64	2	0	NaN	0	0	NaN	NaN	NaN	NaN	NaN	NaN	NaN	NaN	NaN	50	65	NaN
6406	64	2	0	NaN	0	0	0	NaN	NaN	NaN	NaN	NaN	NaN	NaN	NaN	50	63	74
6407	64	2	0	NaN	0	0	0	NaN	NaN	NaN	NaN	NaN	NaN	NaN	NaN	50	63	74
6408	64	2	0	NaN	NaN	NaN	NaN	NaN	NaN	NaN	NaN	NaN	NaN	57	NaN	NaN	NaN	NaN
6409	64	2	0	NaN	NaN	NaN	NaN	NaN	NaN	NaN	NaN	NaN	NaN	NaN	NaN	NaN	NaN	NaN
6501	65	3	0	NaN	1	NaN	NaN	NaN	NaN	NaN	NaN	NaN	NaN	NaN	NaN	50	NaN	NaN
6502	65	3	0	NaN	NaN	NaN	NaN	NaN	NaN	NaN	NaN	NaN	NaN	NaN	36	NaN	NaN	NaN
6601	66	3	1	2002	0	0	NaN	NaN	52	59	60	NaN	NaN	NaN	NaN	51	64	NaN
6602	66	3	0	NaN	NaN	0	NaN	NaN	NaN	NaN	NaN	NaN	NaN	NaN	NaN	NaN	62	NaN
6603	66	3	0	NaN	NaN	0	NaN	NaN	NaN	NaN	NaN	NaN	NaN	5	NaN	NaN	65	NaN
6701	67	2	0	NaN	NaN	0	NaN	NaN	NaN	NaN	NaN	NaN	NaN	NaN	NaN	NaN	65	NaN
6702	67	2	0	NaN	NaN	0	NaN	NaN	NaN	NaN	NaN	NaN	NaN	NaN	NaN	NaN	63	NaN
6801	68	2	1	2003	NaN	0	NaN	NaN	72	74	75	NaN	NaN	NaN	NaN	NaN	64	NaN
6802	68	2	0	NaN	NaN	0	NaN	NaN	NaN	NaN	NaN	NaN	NaN	NaN	NaN	NaN	64	NaN
6803	68	2	0	NaN	NaN	NaN	NaN	NaN	NaN	NaN	NaN	NaN	NaN	62	NaN	NaN	NaN	NaN
6901	69	2	0	NaN	0	0	0	NaN	NaN	NaN	NaN	NaN	NaN	NaN	NaN	51	65	74
6902	69	2	0	NaN	0	0	0	NaN	NaN	NaN	NaN	NaN	NaN	NaN	NaN	51	63	74
6903	69	2	0	NaN	0	0	0	NaN	NaN	NaN	NaN	NaN	NaN	NaN	NaN	51	63	74
6904	69	2	0	NaN	0	0	0	NaN	NaN	NaN	NaN	NaN	NaN	NaN	NaN	51	65	74
6905	69	2	0	NaN	1	0	0	NaN	NaN	NaN	NaN	NaN	NaN	9	NaN	51	63	74
6906	69	2	0	NaN	0	0	NaN	NaN	NaN	NaN	NaN	NaN	NaN	NaN	NaN	51	65	NaN
7001	70	3	0	NaN	0	0	0	NaN	NaN	NaN	NaN	NaN	NaN	NaN	NaN	50	62	74
7002	70	3	0	NaN	0	0	0	NaN	NaN	NaN	NaN	NaN	NaN	NaN	NaN	50	62	74
7003	70	3	0	NaN	0	0	0	NaN	NaN	NaN	NaN	NaN	NaN	NaN	NaN	50	62	74
7004	70	3	0	NaN	0	0	0	NaN	NaN	NaN	NaN	NaN	NaN	NaN	NaN	50	62	74
7005	70	3	0	NaN	0	0	0	NaN	NaN	NaN	NaN	NaN	NaN	NaN	NaN	50	62	74
7006	70	3	0	NaN	0	0	0	NaN	NaN	NaN	NaN	NaN	NaN	11	NaN	50	62	74
7101	71	3	0	NaN	NaN	1	NaN	NaN	NaN	NaN	NaN	NaN	NaN	NaN	NaN	NaN	64	NaN
7102	71	3	0	NaN	0	1	0	NaN	NaN	NaN	NaN	NaN	NaN	NaN	NaN	50	62	74
7103	71	3	0	NaN	0	0	NaN	NaN	NaN	NaN	NaN	NaN	NaN	NaN	NaN	50	63	NaN
7104	71	3	0	NaN	NaN	0	NaN	NaN	NaN	NaN	NaN	NaN	NaN	NaN	NaN	NaN	62	NaN
7105	71	3	0	NaN	NaN	1	NaN	NaN	NaN	NaN	NaN	NaN	NaN	NaN	NaN	NaN	64	NaN
7106	71	3	1	2002	0	0	0	NaN	57	62	63	NaN	NaN	NaN	NaN	50	62	74
7107	71	3	0	NaN	0	0	0	NaN	NaN	NaN	NaN	NaN	NaN	NaN	NaN	50	62	74
7108	71	3	0	NaN	0	0	0	NaN	NaN	NaN	NaN	NaN	NaN	0	NaN	50	62	74
7109	71	3	0	NaN	NaN	NaN	NaN	NaN	NaN	NaN	NaN	NaN	NaN	50	NaN	NaN	NaN	NaN
7110	71	3	0	NaN	NaN	0	NaN	NaN	NaN	NaN	NaN	NaN	NaN	NaN	NaN	NaN	63	NaN
7201	72	1	0	NaN	0	0	0	NaN	NaN	NaN	NaN	NaN	NaN	NaN	NaN	50	63	74
7301	73	3	0	NaN	NaN	NaN	NaN	NaN	NaN	NaN	NaN	NaN	NaN	NaN	NaN	NaN	NaN	NaN
7302	73	3	0	NaN	1	1	NaN	NaN	NaN	NaN	NaN	NaN	NaN	NaN	NaN	51	62	NaN
7303	73	3	0	NaN	1	0	0	NaN	NaN	NaN	NaN	NaN	NaN	NaN	NaN	51	62	74
7304	73	3	0	NaN	NaN	0	NaN	NaN	NaN	NaN	NaN	NaN	NaN	NaN	NaN	NaN	65	NaN
7305	73	3	0	NaN	0	0	0	NaN	NaN	NaN	NaN	NaN	NaN	NaN	NaN	51	62	74
7306	73	3	0	NaN	1	0	0	NaN	NaN	NaN	NaN	NaN	NaN	NaN	NaN	51	62	74
7307	73	3	0	NaN	NaN	NaN	NaN	NaN	NaN	NaN	NaN	NaN	NaN	NaN	36	NaN	NaN	NaN
7308	73	3	0	NaN	0	0	0	NaN	NaN	NaN	NaN	NaN	NaN	NaN	NaN	51	62	74
7401	74	3	0	NaN	0	0	NaN	NaN	NaN	NaN	NaN	NaN	NaN	NaN	NaN	51	62	NaN
7402	74	3	0	NaN	0	0	0	NaN	NaN	NaN	NaN	NaN	NaN	NaN	NaN	51	62	74
7403	74	3	0	NaN	0	0	0	NaN	NaN	NaN	NaN	NaN	NaN	NaN	NaN	51	62	74
7404	74	3	0	NaN	0	0	0	NaN	NaN	NaN	NaN	NaN	NaN	NaN	NaN	51	62	74
7501	75	2	0	NaN	0	0	NaN	NaN	NaN	NaN	NaN	NaN	NaN	NaN	NaN	51	65	NaN
7502	75	2	0	NaN	0	0	NaN	NaN	NaN	NaN	NaN	NaN	NaN	NaN	NaN	51	63	NaN
7503	75	2	0	NaN	NaN	NaN	NaN	NaN	NaN	NaN	NaN	NaN	NaN	NaN	NaN	NaN	NaN	NaN
7504	75	2	0	NaN	0	NaN	NaN	NaN	NaN	NaN	NaN	NaN	NaN	9	NaN	51	NaN	NaN
7601	76	3	0	NaN	1	NaN	NaN	1	NaN	NaN	NaN	NaN	NaN	NaN	NaN	51	NaN	NaN
7602	76	3	0	NaN	1	0	NaN	NaN	NaN	NaN	NaN	NaN	NaN	NaN	NaN	51	65	NaN
7701	77	2	0	NaN	1	1	NaN	NaN	NaN	NaN	NaN	NaN	NaN	NaN	NaN	51	65	NaN
7702	77	2	0	NaN	0	0	NaN	NaN	NaN	NaN	NaN	NaN	NaN	NaN	NaN	51	65	NaN
7703	77	2	0	NaN	0	0	NaN	NaN	NaN	NaN	NaN	NaN	NaN	NaN	NaN	51	65	NaN
7704	77	2	1	2001	0	0	NaN	NaN	39	NaN	42	NaN	NaN	NaN	NaN	51	65	NaN
7705	77	2	0	NaN	0	0	NaN	NaN	NaN	NaN	NaN	NaN	NaN	7	NaN	51	65	NaN
7706	77	2	0	NaN	NaN	NaN	NaN	NaN	NaN	NaN	NaN	NaN	NaN	49	NaN	NaN	NaN	NaN
7801	78	1	0	NaN	1	1	0	NaN	NaN	NaN	NaN	NaN	NaN	NaN	NaN	50	63	74
7901	79	1	0	NaN	0	NaN	NaN	NaN	NaN	NaN	NaN	NaN	NaN	NaN	NaN	50	NaN	NaN
8001	80	2	0	NaN	NaN	1	NaN	NaN	NaN	NaN	NaN	NaN	NaN	NaN	NaN	NaN	63	NaN
8002	80	2	0	NaN	NaN	0	NaN	NaN	NaN	NaN	NaN	NaN	NaN	NaN	NaN	NaN	65	NaN
8003	80	2	0	NaN	NaN	NaN	NaN	NaN	NaN	NaN	NaN	NaN	NaN	NaN	NaN	NaN	NaN	NaN
8004	80	2	0	NaN	0	0	0	NaN	NaN	NaN	NaN	NaN	NaN	NaN	NaN	51	63	74
8005	80	2	0	NaN	NaN	0	NaN	NaN	NaN	NaN	NaN	NaN	NaN	NaN	NaN	NaN	65	NaN
8006	80	2	0	NaN	1	0	0	NaN	NaN	NaN	NaN	NaN	NaN	NaN	NaN	51	63	74
8007	80	2	0	NaN	NaN	NaN	NaN	NaN	NaN	NaN	NaN	NaN	NaN	NaN	NaN	NaN	NaN	NaN
8008	80	2	0	NaN	NaN	NaN	NaN	NaN	NaN	NaN	NaN	NaN	NaN	NaN	NaN	NaN	NaN	NaN
8101	81	2	1	2004	NaN	0	NaN	NaN	74	75	78	NaN	NaN	NaN	NaN	NaN	64	NaN
8102	81	2	0	NaN	0	0	NaN	NaN	NaN	NaN	NaN	NaN	NaN	NaN	NaN	51	64	NaN
8103	81	2	0	NaN	NaN	NaN	NaN	NaN	NaN	NaN	NaN	NaN	NaN	NaN	NaN	NaN	NaN	NaN
8104	81	2	0	NaN	0	0	NaN	NaN	NaN	NaN	NaN	NaN	NaN	NaN	NaN	51	64	NaN
8105	81	2	0	NaN	1	0	NaN	NaN	NaN	NaN	NaN	NaN	NaN	NaN	NaN	51	64	NaN
8106	81	2	0	NaN	0	0	NaN	NaN	NaN	NaN	NaN	NaN	NaN	NaN	NaN	51	64	NaN
8107	81	2	0	NaN	NaN	NaN	NaN	NaN	NaN	NaN	NaN	NaN	NaN	19	NaN	NaN	NaN	NaN
8201	82	3	1	2001	0	NaN	NaN	NaN	45	50	50	NaN	NaN	NaN	NaN	50	NaN	NaN
8202	82	3	1	2002	0	NaN	NaN	NaN	55	58	58	NaN	NaN	NaN	NaN	50	NaN	NaN
8301	83	3	0	NaN	NaN	NaN	NaN	NaN	NaN	NaN	NaN	NaN	NaN	NaN	NaN	NaN	NaN	NaN
8302	83	3	0	NaN	1	0	0	NaN	NaN	NaN	NaN	NaN	NaN	NaN	NaN	50	62	74
8303	83	3	0	NaN	1	1	1	NaN	NaN	NaN	NaN	NaN	NaN	NaN	NaN	50	62	74
8304	83	3	0	NaN	0	0	0	NaN	NaN	NaN	NaN	NaN	NaN	NaN	NaN	50	62	74
8305	83	3	0	NaN	NaN	0	NaN	NaN	NaN	NaN	NaN	NaN	NaN	12	NaN	NaN	62	NaN
8306	83	3	0	NaN	NaN	NaN	NaN	NaN	NaN	NaN	NaN	NaN	NaN	50	NaN	NaN	NaN	NaN
8307	83	3	0	NaN	0	0	0	NaN	NaN	NaN	NaN	NaN	NaN	NaN	NaN	50	62	74
8308	83	3	1	2000	0	0	0	NaN	34	NaN	39	NaN	NaN	NaN	NaN	50	62	74
8401	84	2	0	NaN	1	1	0	NaN	NaN	NaN	NaN	NaN	NaN	NaN	NaN	51	63	74
8402	84	2	0	NaN	0	0	0	1	NaN	NaN	NaN	NaN	NaN	NaN	NaN	50	63	74
8403	84	2	0	NaN	NaN	0	NaN	NaN	NaN	NaN	NaN	NaN	NaN	7	NaN	NaN	63	NaN
8404	84	2	0	NaN	NaN	NaN	NaN	NaN	NaN	NaN	NaN	NaN	NaN	59	NaN	NaN	NaN	NaN
8501	85	2	0	NaN	1	1	NaN	NaN	NaN	NaN	NaN	NaN	NaN	NaN	NaN	51	64	NaN
8502	85	2	0	NaN	1	0	NaN	NaN	NaN	NaN	NaN	NaN	NaN	NaN	NaN	51	65	NaN
8503	85	2	0	NaN	0	0	NaN	NaN	NaN	NaN	NaN	NaN	NaN	NaN	NaN	51	65	NaN
8504	85	2	0	NaN	1	1	NaN	1	NaN	NaN	NaN	NaN	NaN	NaN	NaN	51	64	NaN
8505	85	2	0	NaN	NaN	0	NaN	NaN	NaN	NaN	NaN	NaN	NaN	NaN	NaN	NaN	65	NaN
8601	86	1	0	NaN	1	1	NaN	1	NaN	NaN	NaN	NaN	NaN	NaN	NaN	50	63	NaN
8602	86	1	0	NaN	0	0	0	NaN	NaN	NaN	NaN	NaN	NaN	NaN	NaN	50	62	74
8603	86	1	0	NaN	NaN	0	NaN	NaN	NaN	NaN	NaN	NaN	NaN	NaN	NaN	NaN	62	NaN
8604	86	1	1	2002	0	0	NaN	NaN	59	61	61	NaN	NaN	NaN	NaN	51	62	NaN
8605	86	1	0	NaN	0	1	1	NaN	NaN	NaN	NaN	NaN	NaN	NaN	NaN	50	62	74
8606	86	1	0	NaN	1	1	1	NaN	NaN	NaN	NaN	NaN	NaN	NaN	NaN	50	62	74
8607	86	1	0	NaN	0	0	0	NaN	NaN	NaN	NaN	NaN	NaN	NaN	NaN	50	62	74
8701	87	1	0	NaN	1	1	NaN	NaN	NaN	NaN	NaN	NaN	NaN	NaN	NaN	50	63	NaN
8702	87	1	0	NaN	0	0	0	NaN	NaN	NaN	NaN	NaN	NaN	NaN	NaN	50	63	74
8703	87	1	1	2001	1	0	0	NaN	38	NaN	40	NaN	NaN	NaN	NaN	50	63	74
8704	87	1	0	NaN	1	0	NaN	NaN	NaN	NaN	NaN	NaN	NaN	-1	NaN	50	63	NaN
8801	88	1	0	NaN	1	1	1	1	NaN	NaN	NaN	NaN	NaN	NaN	NaN	50	63	74
8802	88	1	0	NaN	1	1	0	NaN	NaN	NaN	NaN	NaN	NaN	NaN	NaN	50	63	74
8803	88	1	0	NaN	0	0	0	NaN	NaN	NaN	NaN	NaN	NaN	NaN	NaN	50	63	74
8804	88	1	1	2000	NaN	1	1	NaN	NaN	NaN	NaN	NaN	NaN	NaN	NaN	NaN	63	74
8805	88	1	0	NaN	NaN	NaN	NaN	NaN	NaN	NaN	NaN	NaN	NaN	NaN	NaN	NaN	NaN	NaN
8806	88	1	0	NaN	NaN	NaN	NaN	NaN	NaN	NaN	NaN	NaN	NaN	48	NaN	NaN	NaN	NaN
8807	88	1	0	NaN	NaN	1	NaN	NaN	NaN	NaN	NaN	NaN	NaN	NaN	NaN	NaN	63	NaN
8808	88	1	1	2001	NaN	0	0	NaN	NaN	NaN	NaN	NaN	NaN	NaN	NaN	NaN	63	74
8809	88	1	0	NaN	NaN	NaN	NaN	NaN	NaN	NaN	NaN	NaN	NaN	21	NaN	NaN	NaN	NaN
8810	88	1	0	NaN	NaN	0	NaN	NaN	NaN	NaN	NaN	NaN	NaN	NaN	NaN	NaN	63	NaN
8901	89	2	0	NaN	NaN	0	NaN	NaN	NaN	NaN	NaN	NaN	NaN	NaN	NaN	NaN	65	NaN
8902	89	2	0	NaN	0	0	NaN	NaN	NaN	NaN	NaN	NaN	NaN	NaN	NaN	51	64	NaN
8903	89	2	0	NaN	0	1	NaN	NaN	NaN	NaN	NaN	NaN	NaN	NaN	NaN	51	64	NaN
8904	89	2	0	NaN	NaN	0	NaN	NaN	NaN	NaN	NaN	NaN	NaN	NaN	NaN	NaN	65	NaN
9001	90	2	0	NaN	NaN	0	NaN	NaN	NaN	NaN	NaN	NaN	NaN	NaN	NaN	NaN	65	NaN
9002	90	2	0	NaN	NaN	NaN	NaN	NaN	NaN	NaN	NaN	NaN	NaN	NaN	36	NaN	NaN	NaN
9003	90	2	0	NaN	NaN	NaN	NaN	NaN	NaN	NaN	NaN	NaN	NaN	NaN	NaN	NaN	NaN	NaN
9004	90	2	0	NaN	0	0	NaN	NaN	NaN	NaN	NaN	NaN	NaN	NaN	NaN	51	63	NaN
9005	90	2	0	NaN	0	0	NaN	NaN	NaN	NaN	NaN	NaN	NaN	NaN	NaN	51	63	NaN
9006	90	2	0	NaN	NaN	NaN	NaN	NaN	NaN	NaN	NaN	NaN	NaN	25	36	NaN	NaN	NaN
9007	90	2	0	NaN	NaN	NaN	NaN	NaN	NaN	NaN	NaN	NaN	NaN	NaN	NaN	NaN	NaN	NaN
9008	90	2	0	NaN	NaN	NaN	NaN	NaN	NaN	NaN	NaN	NaN	NaN	54	NaN	NaN	NaN	NaN
9009	90	2	0	NaN	NaN	NaN	NaN	NaN	NaN	NaN	NaN	NaN	NaN	NaN	NaN	NaN	NaN	NaN
9101	91	1	0	NaN	NaN	1	NaN	NaN	NaN	NaN	NaN	NaN	NaN	NaN	NaN	NaN	63	NaN
9102	91	1	0	NaN	NaN	0	NaN	NaN	NaN	NaN	NaN	NaN	NaN	NaN	NaN	NaN	63	NaN
9103	91	1	0	NaN	NaN	0	NaN	NaN	NaN	NaN	NaN	NaN	NaN	NaN	NaN	NaN	63	NaN
9104	91	1	0	NaN	NaN	NaN	NaN	NaN	NaN	NaN	NaN	NaN	NaN	16	NaN	NaN	NaN	NaN
9201	92	2	0	NaN	NaN	NaN	NaN	NaN	NaN	NaN	NaN	NaN	NaN	NaN	NaN	NaN	NaN	NaN
9202	92	2	0	NaN	NaN	NaN	NaN	NaN	NaN	NaN	NaN	NaN	NaN	NaN	NaN	NaN	NaN	NaN
9301	93	1	0	NaN	1	1	1	NaN	NaN	NaN	NaN	NaN	NaN	NaN	NaN	50	63	74
9302	93	1	1	2000	1	1	0	NaN	29	NaN	34	NaN	NaN	NaN	NaN	50	63	74
9303	93	1	0	NaN	0	1	0	NaN	NaN	NaN	NaN	NaN	NaN	NaN	NaN	50	63	74
9304	93	1	0	NaN	0	0	0	NaN	NaN	NaN	NaN	NaN	NaN	NaN	NaN	50	63	74
9305	93	1	0	NaN	1	0	NaN	NaN	NaN	NaN	NaN	NaN	NaN	NaN	NaN	50	63	NaN
9306	93	1	0	NaN	NaN	0	NaN	NaN	NaN	NaN	NaN	NaN	NaN	NaN	NaN	NaN	63	NaN
9307	93	1	1	1999	1	1	0	NaN	13	NaN	NaN	NaN	NaN	NaN	NaN	50	63	74
9308	93	1	1	2001	0	0	0	NaN	44	NaN	46	NaN	NaN	NaN	NaN	50	63	74
9309	93	1	0	NaN	NaN	NaN	NaN	NaN	NaN	NaN	NaN	NaN	NaN	61	NaN	NaN	NaN	NaN
9401	94	1	0	NaN	1	1	0	NaN	NaN	NaN	NaN	NaN	NaN	NaN	NaN	50	63	74
9402	94	1	0	NaN	0	0	0	NaN	NaN	NaN	NaN	NaN	NaN	NaN	NaN	50	62	74
9403	94	1	1	2000	0	0	0	NaN	31	NaN	34	NaN	NaN	-1	NaN	50	62	74
9404	94	1	0	NaN	NaN	0	NaN	NaN	NaN	NaN	NaN	NaN	NaN	10	NaN	NaN	62	NaN
9405	94	1	0	NaN	1	0	0	NaN	NaN	NaN	NaN	NaN	NaN	NaN	NaN	51	63	74
9406	94	1	0	NaN	0	NaN	NaN	NaN	NaN	NaN	NaN	NaN	NaN	NaN	NaN	51	NaN	NaN
9407	94	1	0	NaN	1	1	1	NaN	NaN	NaN	NaN	NaN	NaN	NaN	NaN	50	62	74
9408	94	1	1	2000	NaN	NaN	NaN	NaN	NaN	NaN	NaN	NaN	NaN	NaN	48	NaN	NaN	NaN
9409	94	1	1	1999	NaN	NaN	NaN	NaN	NaN	NaN	NaN	NaN	NaN	NaN	48	NaN	NaN	NaN
9410	94	1	1	2000	NaN	NaN	NaN	NaN	NaN	NaN	NaN	NaN	NaN	NaN	48	NaN	NaN	NaN
9412	94	1	0	NaN	NaN	NaN	NaN	NaN	NaN	NaN	NaN	NaN	NaN	NaN	NaN	NaN	NaN	NaN
9501	95	3	0	NaN	1	0	0	NaN	NaN	NaN	NaN	NaN	NaN	NaN	NaN	50	62	74
9502	95	3	0	NaN	1	0	0	NaN	NaN	NaN	NaN	NaN	NaN	NaN	NaN	50	62	74
9503	95	3	0	NaN	0	0	0	NaN	NaN	NaN	NaN	NaN	NaN	NaN	NaN	50	62	74
9504	95	3	0	NaN	0	0	0	NaN	NaN	NaN	NaN	NaN	NaN	NaN	NaN	50	63	74
9505	95	3	1	2001	1	0	0	NaN	42	NaN	45	NaN	NaN	NaN	NaN	50	62	74
9506	95	3	0	NaN	0	0	0	NaN	NaN	NaN	NaN	NaN	NaN	NaN	NaN	50	62	74
9601	96	2	0	NaN	0	NaN	NaN	NaN	NaN	NaN	NaN	NaN	NaN	NaN	NaN	51	NaN	NaN
9602	96	2	0	NaN	0	0	NaN	NaN	NaN	NaN	NaN	NaN	NaN	NaN	NaN	51	64	NaN
9603	96	2	0	NaN	1	1	NaN	1	NaN	NaN	NaN	NaN	NaN	NaN	NaN	51	64	NaN
9604	96	2	0	NaN	NaN	0	NaN	NaN	NaN	NaN	NaN	NaN	NaN	NaN	NaN	NaN	66	NaN
9701	97	3	0	NaN	NaN	0	NaN	NaN	NaN	NaN	NaN	NaN	NaN	NaN	NaN	NaN	62	NaN
9702	97	3	0	NaN	0	0	NaN	NaN	NaN	NaN	NaN	NaN	NaN	NaN	NaN	51	65	NaN
9703	97	3	0	NaN	NaN	0	NaN	NaN	NaN	NaN	NaN	NaN	NaN	NaN	NaN	NaN	62	NaN
9705	97	3	0	NaN	0	0	NaN	NaN	NaN	NaN	NaN	NaN	NaN	NaN	NaN	51	62	NaN
9706	97	3	0	NaN	NaN	0	NaN	NaN	NaN	NaN	NaN	NaN	NaN	NaN	NaN	NaN	62	NaN
9801	98	2	0	NaN	1	1	NaN	NaN	NaN	NaN	NaN	NaN	NaN	NaN	NaN	51	64	NaN
9802	98	2	0	NaN	1	0	NaN	NaN	NaN	NaN	NaN	NaN	NaN	NaN	NaN	51	65	NaN
9803	98	2	0	NaN	0	NaN	NaN	NaN	NaN	NaN	NaN	NaN	NaN	NaN	NaN	51	NaN	NaN
9804	98	2	0	NaN	0	NaN	NaN	NaN	NaN	NaN	NaN	NaN	NaN	NaN	NaN	51	NaN	NaN
9805	98	2	0	NaN	0	0	NaN	NaN	NaN	NaN	NaN	NaN	NaN	NaN	NaN	51	64	NaN
9901	99	2	0	NaN	NaN	NaN	NaN	NaN	NaN	NaN	NaN	NaN	NaN	NaN	NaN	NaN	NaN	NaN
9902	99	2	0	NaN	0	NaN	NaN	NaN	NaN	NaN	NaN	NaN	NaN	NaN	NaN	51	NaN	NaN
9903	99	2	0	NaN	0	NaN	NaN	NaN	NaN	NaN	NaN	NaN	NaN	NaN	NaN	51	NaN	NaN
10001	100	3	0	NaN	0	0	0	NaN	NaN	NaN	NaN	NaN	NaN	NaN	NaN	50	66	74
10002	100	3	0	NaN	0	0	1	NaN	NaN	NaN	NaN	NaN	NaN	NaN	NaN	50	62	74
10003	100	3	0	NaN	0	0	0	NaN	NaN	NaN	NaN	NaN	NaN	1	NaN	50	62	74
10004	100	3	0	NaN	NaN	0	NaN	NaN	NaN	NaN	NaN	NaN	NaN	13	NaN	NaN	62	NaN
10005	100	3	0	NaN	NaN	NaN	NaN	NaN	NaN	NaN	NaN	NaN	NaN	60	NaN	NaN	NaN	NaN
10101	101	3	0	NaN	0	NaN	NaN	NaN	NaN	NaN	NaN	NaN	NaN	NaN	NaN	51	NaN	NaN
10102	101	3	0	NaN	0	0	0	NaN	NaN	NaN	NaN	NaN	NaN	NaN	NaN	51	65	74
10103	101	3	0	NaN	0	0	0	NaN	NaN	NaN	NaN	NaN	NaN	NaN	NaN	51	65	74
10104	101	3	0	NaN	NaN	NaN	NaN	NaN	NaN	NaN	NaN	NaN	NaN	43	NaN	NaN	NaN	NaN
10201	102	3	0	NaN	0	0	0	NaN	NaN	NaN	NaN	NaN	NaN	NaN	NaN	51	62	74
10202	102	3	0	NaN	0	0	0	NaN	NaN	NaN	NaN	NaN	NaN	NaN	NaN	51	62	74
10203	102	3	0	NaN	0	0	1	NaN	NaN	NaN	NaN	NaN	NaN	NaN	NaN	51	62	74
10204	102	3	1	2002	0	0	0	NaN	55	58	58	NaN	NaN	NaN	NaN	51	62	74
10205	102	3	1	2004	0	0	0	NaN	75	75	77	NaN	NaN	-7	NaN	51	62	74
10206	102	3	0	NaN	NaN	NaN	NaN	NaN	NaN	NaN	NaN	NaN	NaN	NaN	59	NaN	NaN	NaN
10301	103	1	0	NaN	1	1	1	1	NaN	NaN	NaN	NaN	NaN	NaN	NaN	50	63	74
10302	103	1	0	NaN	1	0	0	NaN	NaN	NaN	NaN	NaN	NaN	NaN	NaN	50	62	74
10303	103	1	0	NaN	NaN	NaN	NaN	NaN	NaN	NaN	NaN	NaN	NaN	NaN	NaN	NaN	NaN	NaN
10304	103	1	0	NaN	NaN	0	NaN	NaN	NaN	NaN	NaN	NaN	NaN	NaN	NaN	NaN	62	NaN
10401	104	3	0	NaN	NaN	NaN	NaN	NaN	NaN	NaN	NaN	NaN	NaN	NaN	59	NaN	NaN	NaN
10402	104	3	0	NaN	1	0	0	NaN	NaN	NaN	NaN	NaN	NaN	NaN	NaN	51	62	74
10403	104	3	0	NaN	0	NaN	NaN	NaN	NaN	NaN	NaN	NaN	NaN	NaN	59	51	NaN	NaN
10404	104	3	0	NaN	1	0	0	NaN	NaN	NaN	NaN	NaN	NaN	NaN	NaN	51	62	74
10405	104	3	0	NaN	0	0	0	NaN	NaN	NaN	NaN	NaN	NaN	NaN	NaN	51	62	74
10406	104	3	0	NaN	NaN	NaN	NaN	NaN	NaN	NaN	NaN	NaN	NaN	42	NaN	NaN	NaN	NaN
10501	105	2	0	NaN	NaN	NaN	NaN	NaN	NaN	NaN	NaN	NaN	NaN	NaN	NaN	NaN	NaN	NaN
10502	105	2	0	NaN	1	1	NaN	NaN	NaN	NaN	NaN	NaN	NaN	NaN	NaN	51	65	NaN
10503	105	2	0	NaN	0	0	NaN	NaN	NaN	NaN	NaN	NaN	NaN	NaN	NaN	51	64	NaN
10504	105	2	0	NaN	0	0	NaN	NaN	NaN	NaN	NaN	NaN	NaN	NaN	NaN	51	64	NaN
10505	105	2	0	NaN	NaN	0	NaN	NaN	NaN	NaN	NaN	NaN	NaN	6	NaN	NaN	64	NaN
10601	106	3	0	NaN	NaN	0	NaN	NaN	NaN	NaN	NaN	NaN	NaN	NaN	NaN	NaN	62	NaN
10602	106	3	0	NaN	0	0	0	NaN	NaN	NaN	NaN	NaN	NaN	NaN	NaN	51	62	74
10603	106	3	0	NaN	0	0	0	NaN	NaN	NaN	NaN	NaN	NaN	NaN	NaN	51	62	74
10604	106	3	0	NaN	NaN	NaN	NaN	NaN	NaN	NaN	NaN	NaN	NaN	48	NaN	NaN	NaN	NaN
10701	107	2	0	NaN	NaN	NaN	NaN	NaN	NaN	NaN	NaN	NaN	NaN	NaN	NaN	NaN	NaN	NaN
10702	107	2	0	NaN	NaN	NaN	NaN	NaN	NaN	NaN	NaN	NaN	NaN	NaN	NaN	NaN	NaN	NaN
10703	107	2	0	NaN	NaN	NaN	NaN	NaN	NaN	NaN	NaN	NaN	NaN	35	36	NaN	NaN	NaN
10801	108	2	0	NaN	0	0	NaN	NaN	NaN	NaN	NaN	NaN	NaN	NaN	NaN	51	64	NaN
10802	108	2	0	NaN	1	1	NaN	NaN	NaN	NaN	NaN	NaN	NaN	NaN	NaN	51	64	NaN
10803	108	2	0	NaN	0	0	NaN	NaN	NaN	NaN	NaN	NaN	NaN	NaN	NaN	51	64	NaN
10804	108	2	0	NaN	0	0	NaN	NaN	NaN	NaN	NaN	NaN	NaN	NaN	NaN	51	64	NaN
10805	108	2	0	NaN	NaN	NaN	NaN	NaN	NaN	NaN	NaN	NaN	NaN	37	NaN	NaN	NaN	NaN
10901	109	3	0	NaN	1	0	NaN	NaN	NaN	NaN	NaN	NaN	NaN	NaN	NaN	50	62	NaN
10902	109	3	0	NaN	0	1	1	NaN	NaN	NaN	NaN	NaN	NaN	NaN	NaN	50	62	74
11001	110	2	0	NaN	NaN	0	NaN	NaN	NaN	NaN	NaN	NaN	NaN	NaN	NaN	NaN	63	NaN
11002	110	2	0	NaN	0	0	0	NaN	NaN	NaN	NaN	NaN	NaN	NaN	NaN	50	63	74
11003	110	2	0	NaN	0	0	0	NaN	NaN	NaN	NaN	NaN	NaN	NaN	NaN	50	63	74
11004	110	2	0	NaN	0	0	0	NaN	NaN	NaN	NaN	NaN	NaN	NaN	NaN	50	63	74
11005	110	2	0	NaN	NaN	NaN	NaN	NaN	NaN	NaN	NaN	NaN	NaN	37	NaN	NaN	NaN	NaN
11101	111	2	0	NaN	0	1	NaN	NaN	NaN	NaN	NaN	NaN	NaN	NaN	NaN	51	65	NaN
11102	111	2	0	NaN	NaN	0	NaN	NaN	NaN	NaN	NaN	NaN	NaN	NaN	NaN	NaN	65	NaN
11201	112	3	0	NaN	0	0	0	NaN	NaN	NaN	NaN	NaN	NaN	NaN	NaN	51	66	74
11202	112	3	0	NaN	1	0	0	NaN	NaN	NaN	NaN	NaN	NaN	NaN	NaN	51	62	74
11205	112	3	0	NaN	1	0	0	NaN	NaN	NaN	NaN	NaN	NaN	NaN	NaN	51	62	74
11208	112	3	0	NaN	1	NaN	NaN	NaN	NaN	NaN	NaN	NaN	NaN	NaN	NaN	51	NaN	NaN
11212	112	3	0	NaN	1	0	0	NaN	NaN	NaN	NaN	NaN	NaN	NaN	NaN	51	62	74
11213	112	3	0	NaN	NaN	0	NaN	NaN	NaN	NaN	NaN	NaN	NaN	NaN	NaN	NaN	62	NaN
11214	112	3	0	NaN	NaN	NaN	NaN	NaN	NaN	NaN	NaN	NaN	NaN	NaN	NaN	NaN	NaN	NaN
11301	113	2	0	NaN	1	1	NaN	NaN	NaN	NaN	NaN	NaN	NaN	NaN	NaN	51	64	NaN
11302	113	2	0	NaN	1	1	NaN	NaN	NaN	NaN	NaN	NaN	NaN	NaN	NaN	51	64	NaN
11303	113	2	0	NaN	0	0	NaN	NaN	NaN	NaN	NaN	NaN	NaN	-6	NaN	51	64	NaN
11401	114	3	0	NaN	0	NaN	NaN	NaN	NaN	NaN	NaN	NaN	NaN	NaN	63	50	NaN	NaN
11402	114	3	0	NaN	1	0	0	NaN	NaN	NaN	NaN	NaN	NaN	NaN	NaN	50	65	74
11403	114	3	1	2002	NaN	0	0	NaN	55	60	60	NaN	NaN	NaN	NaN	NaN	62	74
11404	114	3	0	NaN	NaN	NaN	NaN	NaN	NaN	NaN	NaN	NaN	NaN	NaN	NaN	NaN	NaN	NaN
11405	114	3	0	NaN	0	0	0	NaN	NaN	NaN	NaN	NaN	NaN	NaN	NaN	50	62	74
11501	115	2	0	NaN	0	NaN	NaN	NaN	NaN	NaN	NaN	NaN	NaN	NaN	NaN	51	NaN	NaN
11502	115	2	0	NaN	1	1	NaN	NaN	NaN	NaN	NaN	NaN	NaN	NaN	NaN	51	64	NaN
11503	115	2	0	NaN	0	0	NaN	NaN	NaN	NaN	NaN	NaN	NaN	NaN	NaN	51	64	NaN
11504	115	2	0	NaN	0	0	NaN	NaN	NaN	NaN	NaN	NaN	NaN	NaN	NaN	51	64	NaN
11505	115	2	0	NaN	NaN	NaN	NaN	NaN	NaN	NaN	NaN	NaN	NaN	16	NaN	NaN	NaN	NaN
11601	116	2	0	NaN	0	0	NaN	NaN	NaN	NaN	NaN	NaN	NaN	NaN	NaN	51	65	NaN
11602	116	2	0	NaN	1	0	NaN	1	NaN	NaN	NaN	NaN	NaN	NaN	NaN	51	65	NaN
11603	116	2	0	NaN	1	0	NaN	NaN	NaN	NaN	NaN	NaN	NaN	NaN	NaN	51	64	NaN
11701	117	2	0	NaN	NaN	0	NaN	NaN	NaN	NaN	NaN	NaN	NaN	NaN	NaN	NaN	63	NaN
11702	117	2	0	NaN	NaN	0	NaN	NaN	NaN	NaN	NaN	NaN	NaN	NaN	NaN	NaN	63	NaN
11801	118	2	0	NaN	0	0	NaN	NaN	NaN	NaN	NaN	NaN	NaN	NaN	NaN	51	64	NaN
11802	118	2	0	NaN	0	0	NaN	NaN	NaN	NaN	NaN	NaN	NaN	NaN	NaN	51	64	NaN
11803	118	2	0	NaN	0	0	NaN	NaN	NaN	NaN	NaN	NaN	NaN	NaN	NaN	51	65	NaN
11804	118	2	0	NaN	0	NaN	NaN	NaN	NaN	NaN	NaN	NaN	NaN	NaN	NaN	51	NaN	NaN
11805	118	2	0	NaN	NaN	NaN	NaN	NaN	NaN	NaN	NaN	NaN	NaN	62	NaN	NaN	NaN	NaN
11901	119	1	0	NaN	1	1	1	NaN	NaN	NaN	NaN	NaN	NaN	NaN	NaN	50	63	74
11902	119	1	0	NaN	NaN	0	NaN	NaN	NaN	NaN	NaN	NaN	NaN	NaN	NaN	NaN	62	NaN
11903	119	1	0	NaN	1	1	1	NaN	NaN	NaN	NaN	NaN	NaN	NaN	NaN	50	62	74
11904	119	1	0	NaN	NaN	NaN	NaN	NaN	NaN	NaN	NaN	NaN	NaN	NaN	NaN	NaN	NaN	NaN
12001	120	2	1	2003	0	1	NaN	NaN	72	75	76	NaN	NaN	NaN	NaN	51	64	NaN
12002	120	2	0	NaN	0	0	NaN	NaN	NaN	NaN	NaN	NaN	NaN	NaN	NaN	51	64	NaN
12010	120	2	0	NaN	0	0	NaN	NaN	NaN	NaN	NaN	NaN	NaN	NaN	NaN	51	64	NaN
12101	121	2	0	NaN	1	0	NaN	NaN	NaN	NaN	NaN	NaN	NaN	NaN	NaN	51	64	NaN
12102	121	2	0	NaN	0	0	NaN	NaN	NaN	NaN	NaN	NaN	NaN	NaN	NaN	51	64	NaN
12103	121	2	0	NaN	0	0	NaN	NaN	NaN	NaN	NaN	NaN	NaN	NaN	NaN	51	64	NaN
12104	121	2	0	NaN	NaN	0	NaN	NaN	NaN	NaN	NaN	NaN	NaN	NaN	NaN	NaN	64	NaN
12105	121	2	0	NaN	0	0	NaN	NaN	NaN	NaN	NaN	NaN	NaN	9	NaN	51	64	NaN
12201	122	2	0	NaN	0	NaN	NaN	NaN	NaN	NaN	NaN	NaN	NaN	NaN	NaN	51	NaN	NaN
12202	122	2	0	NaN	0	NaN	NaN	NaN	NaN	NaN	NaN	NaN	NaN	NaN	NaN	51	NaN	NaN
12203	122	2	0	NaN	0	NaN	NaN	NaN	NaN	NaN	NaN	NaN	NaN	NaN	NaN	51	NaN	NaN
12301	123	3	0	NaN	NaN	NaN	NaN	NaN	NaN	NaN	NaN	NaN	NaN	NaN	NaN	NaN	NaN	NaN
12302	123	3	0	NaN	NaN	NaN	NaN	NaN	NaN	NaN	NaN	NaN	NaN	NaN	NaN	NaN	NaN	NaN
12303	123	3	0	NaN	NaN	NaN	NaN	NaN	NaN	NaN	NaN	NaN	NaN	NaN	NaN	NaN	NaN	NaN
12304	123	3	0	NaN	NaN	NaN	NaN	NaN	NaN	NaN	NaN	NaN	NaN	21	NaN	NaN	NaN	NaN
12401	124	3	0	NaN	NaN	0	NaN	NaN	NaN	NaN	NaN	NaN	NaN	NaN	NaN	NaN	64	NaN
12402	124	3	0	NaN	NaN	0	NaN	NaN	NaN	NaN	NaN	NaN	NaN	NaN	NaN	NaN	62	NaN
12403	124	3	0	NaN	NaN	0	NaN	NaN	NaN	NaN	NaN	NaN	NaN	NaN	NaN	NaN	62	NaN
12404	124	3	0	NaN	NaN	0	NaN	NaN	NaN	NaN	NaN	NaN	NaN	NaN	NaN	NaN	62	NaN
12405	124	3	0	NaN	NaN	0	NaN	NaN	NaN	NaN	NaN	NaN	NaN	14	NaN	NaN	62	NaN
12406	124	3	0	NaN	NaN	NaN	NaN	NaN	NaN	NaN	NaN	NaN	NaN	43	NaN	NaN	NaN	NaN
12501	125	3	0	NaN	0	NaN	NaN	NaN	NaN	NaN	NaN	NaN	NaN	NaN	53	50	NaN	NaN
12502	125	3	0	NaN	1	0	0	NaN	NaN	NaN	NaN	NaN	NaN	NaN	NaN	50	62	74
12503	125	3	0	NaN	0	0	NaN	NaN	NaN	NaN	NaN	NaN	NaN	NaN	NaN	50	63	NaN
12505	125	3	0	NaN	0	1	0	NaN	NaN	NaN	NaN	NaN	NaN	NaN	NaN	50	62	74
12506	125	3	0	NaN	0	0	0	NaN	NaN	NaN	NaN	NaN	NaN	NaN	NaN	50	62	74
12507	125	3	0	NaN	0	0	0	NaN	NaN	NaN	NaN	NaN	NaN	0	NaN	50	62	74
12508	125	3	0	NaN	NaN	0	NaN	NaN	NaN	NaN	NaN	NaN	NaN	NaN	NaN	NaN	63	NaN
12601	126	2	0	NaN	NaN	NaN	NaN	NaN	NaN	NaN	NaN	NaN	NaN	NaN	NaN	NaN	NaN	NaN
12602	126	2	0	NaN	1	NaN	NaN	NaN	NaN	NaN	NaN	NaN	NaN	NaN	NaN	51	NaN	NaN
12603	126	2	0	NaN	NaN	NaN	NaN	NaN	NaN	NaN	NaN	NaN	NaN	NaN	NaN	NaN	NaN	NaN
12604	126	2	0	NaN	NaN	NaN	NaN	NaN	NaN	NaN	NaN	NaN	NaN	NaN	NaN	NaN	NaN	NaN
12605	126	2	0	NaN	NaN	NaN	NaN	NaN	NaN	NaN	NaN	NaN	NaN	NaN	NaN	NaN	NaN	NaN
12606	126	2	0	NaN	NaN	NaN	NaN	NaN	NaN	NaN	NaN	NaN	NaN	NaN	NaN	NaN	NaN	NaN
12607	126	2	0	NaN	NaN	NaN	NaN	NaN	NaN	NaN	NaN	NaN	NaN	NaN	NaN	NaN	NaN	NaN
12608	126	2	1	1999	NaN	NaN	NaN	NaN	NaN	NaN	NaN	NaN	NaN	NaN	NaN	NaN	NaN	NaN
12609	126	2	1	1999	1	NaN	NaN	NaN	NaN	NaN	NaN	NaN	NaN	NaN	NaN	51	NaN	NaN
12610	126	2	0	NaN	0	NaN	NaN	NaN	NaN	NaN	NaN	NaN	NaN	NaN	NaN	51	NaN	NaN
12611	126	2	0	NaN	NaN	NaN	NaN	NaN	NaN	NaN	NaN	NaN	NaN	NaN	NaN	NaN	NaN	NaN
12701	127	3	0	NaN	NaN	NaN	NaN	NaN	NaN	NaN	NaN	NaN	NaN	NaN	NaN	NaN	NaN	NaN
12702	127	3	0	NaN	0	0	0	NaN	NaN	NaN	NaN	NaN	NaN	NaN	NaN	51	62	74
12703	127	3	0	NaN	1	0	0	NaN	NaN	NaN	NaN	NaN	NaN	NaN	NaN	51	62	74
12704	127	3	0	NaN	NaN	0	NaN	NaN	NaN	NaN	NaN	NaN	NaN	10	NaN	NaN	62	NaN
12705	127	3	0	NaN	NaN	NaN	NaN	NaN	NaN	NaN	NaN	NaN	NaN	46	NaN	NaN	NaN	NaN
12706	127	3	0	NaN	NaN	NaN	NaN	NaN	NaN	NaN	NaN	NaN	NaN	NaN	36	NaN	NaN	NaN
12801	128	2	0	NaN	NaN	NaN	NaN	1	NaN	NaN	NaN	NaN	NaN	NaN	NaN	NaN	NaN	NaN
12802	128	2	1	2001	NaN	NaN	NaN	NaN	NaN	NaN	NaN	NaN	NaN	NaN	NaN	NaN	NaN	NaN
12901	129	1	0	NaN	1	0	0	NaN	NaN	NaN	NaN	NaN	NaN	NaN	NaN	50	62	74
12902	129	1	1	2002	0	NaN	NaN	NaN	52	54	54	NaN	NaN	NaN	54	50	NaN	NaN
12903	129	1	1	2000	1	1	1	NaN	27	NaN	30	NaN	NaN	NaN	NaN	51	63	74
12904	129	1	0	NaN	0	0	0	NaN	NaN	NaN	NaN	NaN	NaN	NaN	NaN	50	62	74
12905	129	1	0	NaN	0	0	0	NaN	NaN	NaN	NaN	NaN	NaN	NaN	NaN	50	62	74
12906	129	1	0	NaN	0	0	0	NaN	NaN	NaN	NaN	NaN	NaN	NaN	NaN	50	62	74
12907	129	1	0	NaN	0	0	0	NaN	NaN	NaN	NaN	NaN	NaN	NaN	NaN	50	62	74
12917	129	1	0	NaN	1	1	NaN	NaN	NaN	NaN	NaN	NaN	NaN	NaN	NaN	51	63	NaN
12918	129	1	0	NaN	NaN	NaN	NaN	NaN	NaN	NaN	NaN	NaN	NaN	NaN	NaN	NaN	NaN	NaN
13001	130	1	0	NaN	NaN	0	NaN	NaN	NaN	NaN	NaN	NaN	NaN	NaN	NaN	NaN	65	NaN
13002	130	1	0	NaN	0	0	0	NaN	NaN	NaN	NaN	NaN	NaN	NaN	NaN	50	65	74
13003	130	1	0	NaN	0	0	0	NaN	NaN	NaN	NaN	NaN	NaN	NaN	NaN	50	63	74
13004	130	1	1	2003	0	0	0	NaN	61	67	67	NaN	NaN	3	NaN	50	65	74
13005	130	1	0	NaN	NaN	NaN	NaN	NaN	NaN	NaN	NaN	NaN	NaN	12	NaN	NaN	NaN	NaN
13101	131	3	0	NaN	1	0	NaN	NaN	NaN	NaN	NaN	NaN	NaN	NaN	NaN	51	62	NaN
13102	131	3	0	NaN	0	0	0	NaN	NaN	NaN	NaN	NaN	NaN	NaN	NaN	51	62	74
13103	131	3	0	NaN	0	0	0	NaN	NaN	NaN	NaN	NaN	NaN	NaN	NaN	51	62	74
13104	131	3	0	NaN	NaN	NaN	NaN	NaN	NaN	NaN	NaN	NaN	NaN	42	NaN	NaN	NaN	NaN
13105	131	3	0	NaN	0	1	NaN	NaN	NaN	NaN	NaN	NaN	NaN	NaN	NaN	51	62	NaN
13106	131	3	0	NaN	NaN	0	NaN	NaN	NaN	NaN	NaN	NaN	NaN	NaN	NaN	NaN	62	NaN
13107	131	3	0	NaN	NaN	NaN	NaN	NaN	NaN	NaN	NaN	NaN	NaN	NaN	NaN	NaN	NaN	NaN
13201	132	2	0	NaN	0	0	NaN	NaN	NaN	NaN	NaN	NaN	NaN	NaN	NaN	51	63	NaN
13202	132	2	0	NaN	0	0	NaN	NaN	NaN	NaN	NaN	NaN	NaN	NaN	NaN	51	65	NaN
13203	132	2	0	NaN	0	0	NaN	NaN	NaN	NaN	NaN	NaN	NaN	NaN	NaN	51	65	NaN
13204	132	2	0	NaN	0	0	NaN	NaN	NaN	NaN	NaN	NaN	NaN	NaN	NaN	51	64	NaN
13301	133	3	0	NaN	0	0	1	NaN	NaN	NaN	NaN	NaN	NaN	NaN	NaN	50	62	74
13302	133	3	0	NaN	0	1	1	NaN	NaN	NaN	NaN	NaN	NaN	NaN	NaN	50	62	74
13303	133	3	0	NaN	NaN	NaN	NaN	NaN	NaN	NaN	NaN	NaN	NaN	59	NaN	NaN	NaN	NaN
13401	134	1	0	NaN	1	1	0	NaN	NaN	NaN	NaN	NaN	NaN	NaN	NaN	50	63	74
13402	134	1	0	NaN	0	0	0	NaN	NaN	NaN	NaN	NaN	NaN	NaN	NaN	50	63	74
13403	134	1	0	NaN	0	NaN	NaN	NaN	NaN	NaN	NaN	NaN	NaN	NaN	NaN	50	NaN	NaN
13404	134	1	0	NaN	NaN	1	NaN	NaN	NaN	NaN	NaN	NaN	NaN	NaN	NaN	NaN	65	NaN
13405	134	1	0	NaN	0	0	0	NaN	NaN	NaN	NaN	NaN	NaN	NaN	NaN	50	63	74
13501	135	2	0	NaN	1	1	NaN	NaN	NaN	NaN	NaN	NaN	NaN	NaN	NaN	51	64	NaN
13502	135	2	0	NaN	1	1	NaN	NaN	NaN	NaN	NaN	NaN	NaN	NaN	NaN	51	64	NaN
13503	135	2	0	NaN	0	0	NaN	NaN	NaN	NaN	NaN	NaN	NaN	NaN	NaN	51	64	NaN
13504	135	2	0	NaN	0	0	NaN	NaN	NaN	NaN	NaN	NaN	NaN	NaN	NaN	51	64	NaN
13505	135	2	0	NaN	0	0	NaN	NaN	NaN	NaN	NaN	NaN	NaN	-1	NaN	51	64	NaN
13601	136	2	0	NaN	0	0	NaN	NaN	NaN	NaN	NaN	NaN	NaN	NaN	NaN	51	64	NaN
13602	136	2	0	NaN	1	0	NaN	NaN	NaN	NaN	NaN	NaN	NaN	NaN	65	51	64	NaN
13603	136	2	0	NaN	NaN	NaN	NaN	NaN	NaN	NaN	NaN	NaN	NaN	NaN	NaN	NaN	NaN	NaN
13701	137	1	1	2001	1	1	NaN	NaN	NaN	NaN	NaN	NaN	NaN	NaN	NaN	51	63	NaN
13702	137	1	0	NaN	1	0	0	NaN	NaN	NaN	NaN	NaN	NaN	NaN	NaN	50	62	74
13703	137	1	0	NaN	NaN	1	NaN	NaN	NaN	NaN	NaN	NaN	NaN	NaN	NaN	NaN	62	NaN
13704	137	1	0	NaN	0	NaN	NaN	NaN	NaN	NaN	NaN	NaN	NaN	NaN	NaN	50	NaN	NaN
13705	137	1	0	NaN	1	1	1	NaN	NaN	NaN	NaN	NaN	NaN	NaN	NaN	50	62	74
13706	137	1	0	NaN	0	0	0	NaN	NaN	NaN	NaN	NaN	NaN	NaN	NaN	50	62	74
13707	137	1	1	2003	NaN	NaN	0	NaN	67	70	71	NaN	NaN	26	NaN	NaN	NaN	74
13801	138	2	0	NaN	1	0	NaN	NaN	NaN	NaN	NaN	NaN	NaN	NaN	NaN	51	64	NaN
13802	138	2	0	NaN	1	0	NaN	NaN	NaN	NaN	NaN	NaN	NaN	NaN	NaN	51	64	NaN
13803	138	2	0	NaN	NaN	0	NaN	NaN	NaN	NaN	NaN	NaN	NaN	NaN	NaN	NaN	64	NaN
13804	138	2	0	NaN	NaN	0	NaN	NaN	NaN	NaN	NaN	NaN	NaN	NaN	NaN	NaN	NaN	NaN
13805	138	2	0	NaN	0	0	NaN	NaN	NaN	NaN	NaN	NaN	NaN	NaN	NaN	51	64	NaN
13806	138	2	0	NaN	0	0	NaN	NaN	NaN	NaN	NaN	NaN	NaN	NaN	NaN	51	64	NaN
13807	138	2	0	NaN	0	0	NaN	NaN	NaN	NaN	NaN	NaN	NaN	NaN	NaN	51	64	NaN
13808	138	2	0	NaN	NaN	0	NaN	NaN	NaN	NaN	NaN	NaN	NaN	15	NaN	NaN	64	NaN
13901	139	2	0	NaN	NaN	0	NaN	NaN	NaN	NaN	NaN	NaN	NaN	NaN	NaN	NaN	65	NaN
13902	139	2	0	NaN	0	0	NaN	NaN	NaN	NaN	NaN	NaN	NaN	NaN	NaN	51	63	NaN
13903	139	2	1	2002	NaN	NaN	NaN	NaN	52	64	65	NaN	NaN	NaN	65	NaN	NaN	NaN
13904	139	2	0	NaN	0	0	NaN	NaN	NaN	NaN	NaN	NaN	NaN	NaN	NaN	51	63	NaN
13905	139	2	0	NaN	NaN	0	NaN	NaN	NaN	NaN	NaN	NaN	NaN	NaN	NaN	NaN	63	NaN
13906	139	2	0	NaN	NaN	NaN	NaN	NaN	NaN	NaN	NaN	NaN	NaN	38	NaN	NaN	NaN	NaN
13907	139	2	0	NaN	NaN	0	NaN	NaN	NaN	NaN	NaN	NaN	NaN	7	NaN	NaN	65	NaN
14001	140	1	0	NaN	1	1	1	NaN	NaN	NaN	NaN	NaN	NaN	NaN	NaN	50	63	74
14002	140	1	0	NaN	0	1	0	NaN	NaN	NaN	NaN	NaN	NaN	NaN	NaN	50	62	74
14003	140	1	0	NaN	0	0	0	NaN	NaN	NaN	NaN	NaN	NaN	8	NaN	50	62	74
14101	141	2	0	NaN	0	0	NaN	NaN	NaN	NaN	NaN	NaN	NaN	NaN	NaN	51	65	NaN
14102	141	2	0	NaN	0	NaN	NaN	NaN	NaN	NaN	NaN	NaN	NaN	NaN	NaN	51	NaN	NaN
14103	141	2	0	NaN	0	0	NaN	NaN	NaN	NaN	NaN	NaN	NaN	NaN	NaN	51	65	NaN
14104	141	2	0	NaN	0	0	NaN	NaN	NaN	NaN	NaN	NaN	NaN	NaN	NaN	51	65	NaN
14105	141	2	0	NaN	NaN	NaN	NaN	NaN	NaN	NaN	NaN	NaN	NaN	NaN	48	NaN	NaN	NaN
14106	141	2	0	NaN	0	0	NaN	NaN	NaN	NaN	NaN	NaN	NaN	NaN	NaN	51	63	NaN
14107	141	2	0	NaN	0	0	NaN	NaN	NaN	NaN	NaN	NaN	NaN	NaN	NaN	51	63	NaN
14201	142	1	0	NaN	NaN	1	NaN	NaN	NaN	NaN	NaN	NaN	NaN	NaN	NaN	NaN	63	NaN
14202	142	1	0	NaN	NaN	NaN	NaN	NaN	NaN	NaN	NaN	NaN	NaN	NaN	NaN	NaN	NaN	NaN
14203	142	1	0	NaN	NaN	NaN	NaN	NaN	NaN	NaN	NaN	NaN	NaN	NaN	NaN	NaN	NaN	NaN
14204	142	1	0	NaN	NaN	NaN	NaN	NaN	NaN	NaN	NaN	NaN	NaN	NaN	NaN	NaN	NaN	NaN
14205	142	1	0	NaN	NaN	0	NaN	NaN	NaN	NaN	NaN	NaN	NaN	NaN	NaN	NaN	63	NaN
14206	142	1	0	NaN	NaN	NaN	NaN	NaN	NaN	NaN	NaN	NaN	NaN	NaN	NaN	NaN	NaN	NaN
14301	143	1	0	NaN	1	1	NaN	NaN	NaN	NaN	NaN	NaN	NaN	NaN	NaN	50	63	NaN
14302	143	1	1	2001	0	0	NaN	NaN	43	NaN	47	NaN	NaN	NaN	NaN	50	63	NaN
14303	143	1	1	2000	NaN	1	1	NaN	NaN	NaN	NaN	NaN	NaN	NaN	NaN	NaN	63	74
14304	143	1	0	NaN	1	1	1	NaN	NaN	NaN	NaN	NaN	NaN	NaN	NaN	50	63	74
14305	143	1	1	2002	0	1	0	NaN	54	56	56	NaN	NaN	NaN	NaN	50	63	74
14306	143	1	0	NaN	NaN	NaN	NaN	NaN	NaN	NaN	NaN	NaN	NaN	NaN	NaN	NaN	NaN	NaN
14401	144	1	0	NaN	0	0	0	NaN	NaN	NaN	NaN	NaN	NaN	NaN	NaN	50	63	74
14402	144	1	0	NaN	0	0	0	NaN	NaN	NaN	NaN	NaN	NaN	NaN	NaN	50	63	74
14403	144	1	0	NaN	NaN	NaN	NaN	NaN	NaN	NaN	NaN	NaN	NaN	NaN	NaN	NaN	NaN	NaN
14404	144	1	0	NaN	0	0	0	NaN	NaN	NaN	NaN	NaN	NaN	NaN	NaN	50	63	74
14405	144	1	0	NaN	0	0	0	NaN	NaN	NaN	NaN	NaN	NaN	NaN	NaN	50	63	74
14501	145	1	0	NaN	NaN	0	NaN	NaN	NaN	NaN	NaN	NaN	NaN	NaN	NaN	NaN	63	NaN
14502	145	1	0	NaN	1	0	1	NaN	NaN	NaN	NaN	NaN	NaN	NaN	NaN	50	63	74
14503	145	1	0	NaN	0	0	0	NaN	NaN	NaN	NaN	NaN	NaN	11	NaN	50	63	74
14504	145	1	0	NaN	NaN	NaN	NaN	NaN	NaN	NaN	NaN	NaN	NaN	37	NaN	NaN	NaN	NaN
14505	145	1	0	NaN	NaN	NaN	NaN	NaN	NaN	NaN	NaN	NaN	NaN	49	NaN	NaN	NaN	NaN
14601	146	1	0	NaN	NaN	0	NaN	NaN	NaN	NaN	NaN	NaN	NaN	NaN	NaN	NaN	63	NaN
14602	146	1	0	NaN	NaN	1	NaN	NaN	NaN	NaN	NaN	NaN	NaN	NaN	NaN	NaN	63	NaN
14603	146	1	0	NaN	NaN	NaN	NaN	NaN	NaN	NaN	NaN	NaN	NaN	NaN	NaN	NaN	NaN	NaN
14604	146	1	0	NaN	NaN	NaN	NaN	NaN	NaN	NaN	NaN	NaN	NaN	NaN	NaN	NaN	NaN	NaN
14605	146	1	0	NaN	NaN	0	0	NaN	NaN	NaN	NaN	NaN	NaN	NaN	NaN	NaN	63	74
14606	146	1	0	NaN	NaN	0	NaN	NaN	NaN	NaN	NaN	NaN	NaN	NaN	NaN	NaN	63	NaN
14701	147	1	0	NaN	NaN	1	NaN	NaN	NaN	NaN	NaN	NaN	NaN	NaN	NaN	NaN	63	NaN
14702	147	1	0	NaN	1	1	1	NaN	NaN	NaN	NaN	NaN	NaN	NaN	NaN	50	62	74
14801	148	2	0	NaN	0	0	NaN	NaN	NaN	NaN	NaN	NaN	NaN	NaN	NaN	51	64	NaN
14802	148	2	0	NaN	0	0	NaN	NaN	NaN	NaN	NaN	NaN	NaN	NaN	NaN	51	64	NaN
14803	148	2	0	NaN	NaN	NaN	NaN	NaN	NaN	NaN	NaN	NaN	NaN	64	NaN	NaN	NaN	NaN
14901	149	2	1	2001	1	0	NaN	NaN	40	NaN	46	NaN	NaN	NaN	NaN	50	63	NaN
14902	149	2	0	NaN	1	1	0	NaN	NaN	NaN	NaN	NaN	NaN	NaN	NaN	51	63	74
15001	150	2	0	NaN	1	1	NaN	NaN	NaN	NaN	NaN	NaN	NaN	NaN	NaN	51	64	NaN
15002	150	2	0	NaN	1	0	NaN	NaN	NaN	NaN	NaN	NaN	NaN	NaN	NaN	51	63	NaN
15003	150	2	0	NaN	0	0	NaN	NaN	NaN	NaN	NaN	NaN	NaN	NaN	NaN	51	65	NaN
15004	150	2	0	NaN	0	0	NaN	NaN	NaN	NaN	NaN	NaN	NaN	NaN	NaN	51	64	NaN
15005	150	2	0	NaN	1	NaN	NaN	NaN	NaN	NaN	NaN	NaN	NaN	NaN	NaN	51	NaN	NaN
15006	150	2	0	NaN	1	1	NaN	1	NaN	NaN	NaN	NaN	NaN	NaN	NaN	51	63	NaN
15007	150	2	0	NaN	0	0	NaN	NaN	NaN	NaN	NaN	NaN	NaN	NaN	NaN	51	63	NaN
15008	150	2	0	NaN	0	0	NaN	NaN	NaN	NaN	NaN	NaN	NaN	3	NaN	51	64	NaN
15009	150	2	0	NaN	NaN	NaN	NaN	NaN	NaN	NaN	NaN	NaN	NaN	25	NaN	NaN	NaN	NaN
15010	150	2	0	NaN	NaN	NaN	NaN	NaN	NaN	NaN	NaN	NaN	NaN	55	NaN	NaN	NaN	NaN
15101	151	2	0	NaN	1	1	NaN	NaN	NaN	NaN	NaN	NaN	NaN	NaN	NaN	51	64	NaN
15102	151	2	0	NaN	0	0	NaN	1	NaN	NaN	NaN	NaN	NaN	NaN	NaN	51	64	NaN
15201	152	2	0	NaN	NaN	NaN	NaN	NaN	NaN	NaN	NaN	NaN	NaN	NaN	NaN	NaN	NaN	NaN
15202	152	2	0	NaN	1	0	NaN	NaN	NaN	NaN	NaN	NaN	NaN	NaN	NaN	51	63	NaN
15204	152	2	0	NaN	0	NaN	NaN	NaN	NaN	NaN	NaN	NaN	NaN	NaN	NaN	51	NaN	NaN
15205	152	2	0	NaN	0	NaN	NaN	NaN	NaN	NaN	NaN	NaN	NaN	NaN	NaN	51	NaN	NaN
15206	152	2	0	NaN	0	0	NaN	NaN	NaN	NaN	NaN	NaN	NaN	NaN	NaN	51	65	NaN
15207	152	2	0	NaN	0	0	NaN	NaN	NaN	NaN	NaN	NaN	NaN	NaN	NaN	51	65	NaN
15301	153	2	0	NaN	0	1	NaN	NaN	NaN	NaN	NaN	NaN	NaN	NaN	NaN	51	63	NaN
15302	153	2	0	NaN	0	1	NaN	NaN	NaN	NaN	NaN	NaN	NaN	NaN	NaN	51	63	NaN
15303	153	2	0	NaN	1	0	NaN	NaN	NaN	NaN	NaN	NaN	NaN	NaN	NaN	51	63	NaN
15304	153	2	0	NaN	NaN	NaN	NaN	NaN	NaN	NaN	NaN	NaN	NaN	44	NaN	NaN	NaN	NaN
15401	154	2	0	NaN	NaN	NaN	NaN	NaN	NaN	NaN	NaN	NaN	NaN	NaN	NaN	NaN	NaN	NaN
15402	154	2	0	NaN	NaN	0	NaN	NaN	NaN	NaN	NaN	NaN	NaN	NaN	NaN	NaN	63	NaN
15403	154	2	0	NaN	NaN	0	NaN	NaN	NaN	NaN	NaN	NaN	NaN	NaN	NaN	NaN	63	NaN
15404	154	2	0	NaN	NaN	0	NaN	NaN	NaN	NaN	NaN	NaN	NaN	NaN	NaN	NaN	63	NaN
15501	155	1	0	NaN	NaN	NaN	NaN	NaN	NaN	NaN	NaN	NaN	NaN	NaN	NaN	NaN	NaN	NaN
15601	156	2	0	NaN	NaN	NaN	NaN	NaN	NaN	NaN	NaN	NaN	NaN	NaN	NaN	NaN	NaN	NaN
15602	156	2	0	NaN	1	1	NaN	NaN	NaN	NaN	NaN	NaN	NaN	NaN	NaN	51	65	NaN
15603	156	2	0	NaN	0	0	NaN	NaN	NaN	NaN	NaN	NaN	NaN	NaN	NaN	51	65	NaN
15604	156	2	0	NaN	NaN	0	NaN	NaN	NaN	NaN	NaN	NaN	NaN	NaN	NaN	NaN	65	NaN
15605	156	2	0	NaN	0	0	NaN	NaN	NaN	NaN	NaN	NaN	NaN	NaN	NaN	51	63	NaN
15701	157	3	0	NaN	0	0	0	NaN	NaN	NaN	NaN	NaN	NaN	NaN	NaN	50	62	74
15702	157	3	0	NaN	NaN	0	NaN	NaN	NaN	NaN	NaN	NaN	NaN	NaN	NaN	NaN	63	NaN
15703	157	3	0	NaN	NaN	0	NaN	NaN	NaN	NaN	NaN	NaN	NaN	NaN	NaN	NaN	65	NaN
15704	157	3	0	NaN	NaN	0	NaN	NaN	NaN	NaN	NaN	NaN	NaN	2	NaN	NaN	63	NaN
15705	157	3	0	NaN	NaN	NaN	NaN	NaN	NaN	NaN	NaN	NaN	NaN	61	NaN	NaN	NaN	NaN
15801	158	3	0	NaN	NaN	0	NaN	NaN	NaN	NaN	NaN	NaN	NaN	NaN	NaN	NaN	65	NaN
15802	158	3	0	NaN	NaN	0	NaN	NaN	NaN	NaN	NaN	NaN	NaN	NaN	NaN	NaN	65	NaN
15803	158	3	0	NaN	NaN	NaN	NaN	NaN	NaN	NaN	NaN	NaN	NaN	33	NaN	NaN	NaN	NaN
15901	159	2	0	NaN	0	0	0	NaN	NaN	NaN	NaN	NaN	NaN	NaN	NaN	50	63	74
15902	159	2	0	NaN	0	1	0	NaN	NaN	NaN	NaN	NaN	NaN	NaN	NaN	50	63	74
15903	159	2	0	NaN	0	0	0	NaN	NaN	NaN	NaN	NaN	NaN	NaN	NaN	50	63	74
16001	160	1	0	NaN	1	1	0	NaN	NaN	NaN	NaN	NaN	NaN	NaN	NaN	50	63	74
16002	160	1	0	NaN	1	1	1	NaN	NaN	NaN	NaN	NaN	NaN	NaN	NaN	50	63	74
16003	160	1	0	NaN	0	0	0	NaN	NaN	NaN	NaN	NaN	NaN	NaN	NaN	50	65	74
16004	160	1	0	NaN	1	1	NaN	NaN	NaN	NaN	NaN	NaN	NaN	NaN	NaN	50	63	NaN
16005	160	1	0	NaN	0	0	0	NaN	NaN	NaN	NaN	NaN	NaN	NaN	NaN	50	63	74
16006	160	1	0	NaN	1	1	1	NaN	NaN	NaN	NaN	NaN	NaN	NaN	NaN	50	63	74
16007	160	1	0	NaN	1	1	NaN	NaN	NaN	NaN	NaN	NaN	NaN	NaN	NaN	50	63	NaN
16008	160	1	0	NaN	0	0	0	NaN	NaN	NaN	NaN	NaN	NaN	5	NaN	50	63	74
16101	161	2	0	NaN	0	NaN	NaN	NaN	NaN	NaN	NaN	NaN	NaN	NaN	NaN	51	NaN	NaN
16102	161	2	0	NaN	1	1	NaN	NaN	NaN	NaN	NaN	NaN	NaN	NaN	NaN	51	64	NaN
16201	162	2	0	NaN	1	0	NaN	NaN	NaN	NaN	NaN	NaN	NaN	NaN	NaN	51	65	NaN
16202	162	2	0	NaN	0	0	NaN	NaN	NaN	NaN	NaN	NaN	NaN	NaN	NaN	51	65	NaN
16301	163	2	0	NaN	NaN	0	NaN	NaN	NaN	NaN	NaN	NaN	NaN	NaN	NaN	NaN	63	NaN
16302	163	2	0	NaN	0	1	NaN	NaN	NaN	NaN	NaN	NaN	NaN	NaN	NaN	51	63	NaN
16303	163	2	0	NaN	NaN	NaN	NaN	NaN	NaN	NaN	NaN	NaN	NaN	57	NaN	NaN	NaN	NaN
16401	164	1	0	NaN	0	0	NaN	NaN	NaN	NaN	NaN	NaN	NaN	NaN	68	50	64	NaN
16402	164	1	0	NaN	0	0	0	NaN	NaN	NaN	NaN	NaN	NaN	NaN	NaN	50	63	74
16403	164	1	0	NaN	0	0	0	NaN	NaN	NaN	NaN	NaN	NaN	NaN	NaN	50	63	74
16404	164	1	0	NaN	0	0	0	NaN	NaN	NaN	NaN	NaN	NaN	-6	NaN	50	63	74
16405	164	1	0	NaN	NaN	0	NaN	NaN	NaN	NaN	NaN	NaN	NaN	4	NaN	NaN	63	NaN
16406	164	1	0	NaN	NaN	NaN	NaN	NaN	NaN	NaN	NaN	NaN	NaN	47	NaN	NaN	NaN	NaN
16407	164	1	0	NaN	NaN	NaN	NaN	NaN	NaN	NaN	NaN	NaN	NaN	NaN	NaN	NaN	NaN	NaN
16408	164	1	0	NaN	0	0	0	NaN	NaN	NaN	NaN	NaN	NaN	NaN	NaN	50	63	74
16501	165	3	0	NaN	NaN	1	NaN	NaN	NaN	NaN	NaN	NaN	NaN	NaN	NaN	NaN	62	NaN
16502	165	3	0	NaN	0	0	0	NaN	NaN	NaN	NaN	NaN	NaN	NaN	NaN	51	62	74
16503	165	3	0	NaN	NaN	0	NaN	NaN	NaN	NaN	NaN	NaN	NaN	NaN	NaN	NaN	62	NaN
16504	165	3	0	NaN	NaN	NaN	NaN	NaN	NaN	NaN	NaN	NaN	NaN	-2	45	NaN	NaN	NaN
16601	166	1	0	NaN	1	1	1	NaN	NaN	NaN	NaN	NaN	NaN	NaN	NaN	50	62	74
16602	166	1	0	NaN	0	0	0	NaN	NaN	NaN	NaN	NaN	NaN	NaN	NaN	50	62	74
16603	166	1	0	NaN	NaN	1	NaN	NaN	NaN	NaN	NaN	NaN	NaN	NaN	NaN	NaN	62	NaN
16604	166	1	1	2003	0	0	NaN	NaN	67	69	70	NaN	NaN	NaN	NaN	50	62	NaN
16605	166	1	0	NaN	0	0	0	NaN	NaN	NaN	NaN	NaN	NaN	-3	NaN	50	62	74
16606	166	1	0	NaN	NaN	NaN	NaN	NaN	NaN	NaN	NaN	NaN	NaN	48	NaN	NaN	NaN	NaN
16701	167	1	0	NaN	1	1	1	NaN	NaN	NaN	NaN	NaN	NaN	NaN	NaN	50	63	74
16702	167	1	0	NaN	1	0	0	NaN	NaN	NaN	NaN	NaN	NaN	NaN	NaN	50	63	74
16703	167	1	1	1999	1	NaN	1	NaN	NaN	NaN	NaN	NaN	NaN	NaN	NaN	51	NaN	74
16704	167	1	0	NaN	0	0	1	NaN	NaN	NaN	NaN	NaN	NaN	NaN	NaN	50	63	74
16801	168	1	0	NaN	1	1	NaN	NaN	NaN	NaN	NaN	NaN	NaN	NaN	NaN	50	63	NaN
16802	168	1	0	NaN	1	1	1	NaN	NaN	NaN	NaN	NaN	NaN	NaN	NaN	50	65	74
16803	168	1	0	NaN	NaN	0	NaN	NaN	NaN	NaN	NaN	NaN	NaN	NaN	NaN	NaN	63	NaN
16804	168	1	0	NaN	NaN	NaN	NaN	NaN	NaN	NaN	NaN	NaN	NaN	21	NaN	NaN	NaN	NaN
16901	169	1	0	NaN	1	1	NaN	NaN	NaN	NaN	NaN	NaN	NaN	NaN	NaN	50	63	NaN
16902	169	1	0	NaN	0	0	0	NaN	NaN	NaN	NaN	NaN	NaN	NaN	NaN	50	63	74
16903	169	1	0	NaN	0	0	0	NaN	NaN	NaN	NaN	NaN	NaN	NaN	NaN	50	63	74
16904	169	1	1	2001	1	1	0	NaN	37	NaN	39	NaN	NaN	NaN	NaN	50	63	74
16905	169	1	0	NaN	0	0	0	NaN	NaN	NaN	NaN	NaN	NaN	9	NaN	50	63	74
17001	170	2	0	NaN	0	0	NaN	NaN	NaN	NaN	NaN	NaN	NaN	NaN	NaN	51	64	NaN
17002	170	2	0	NaN	NaN	0	NaN	NaN	NaN	NaN	NaN	NaN	NaN	NaN	NaN	NaN	64	NaN
17003	170	2	0	NaN	0	0	NaN	NaN	NaN	NaN	NaN	NaN	NaN	NaN	NaN	51	64	NaN
17004	170	2	0	NaN	0	0	NaN	NaN	NaN	NaN	NaN	NaN	NaN	NaN	NaN	51	64	NaN
17101	171	2	0	NaN	0	NaN	NaN	NaN	NaN	NaN	NaN	NaN	NaN	NaN	NaN	50	NaN	NaN
17102	171	2	0	NaN	1	NaN	NaN	NaN	NaN	NaN	NaN	NaN	NaN	NaN	NaN	51	NaN	NaN
17103	171	2	0	NaN	NaN	1	NaN	NaN	NaN	NaN	NaN	NaN	NaN	NaN	NaN	NaN	65	NaN
17104	171	2	0	NaN	NaN	NaN	NaN	NaN	NaN	NaN	NaN	NaN	NaN	NaN	NaN	NaN	NaN	NaN
17106	171	2	0	NaN	NaN	NaN	NaN	NaN	NaN	NaN	NaN	NaN	NaN	37	NaN	NaN	NaN	NaN
17201	172	1	0	NaN	1	1	NaN	NaN	NaN	NaN	NaN	NaN	NaN	NaN	NaN	50	65	NaN
17202	172	1	0	NaN	NaN	1	NaN	NaN	NaN	NaN	NaN	NaN	NaN	NaN	NaN	NaN	62	NaN
17205	172	1	0	NaN	NaN	NaN	NaN	1	NaN	NaN	NaN	NaN	NaN	NaN	NaN	NaN	NaN	NaN
17206	172	1	0	NaN	1	1	1	NaN	NaN	NaN	NaN	NaN	NaN	NaN	NaN	50	63	74
17301	173	3	0	NaN	0	NaN	NaN	NaN	NaN	NaN	NaN	NaN	NaN	NaN	NaN	51	NaN	NaN
17302	173	3	0	NaN	NaN	NaN	NaN	NaN	NaN	NaN	NaN	NaN	NaN	NaN	NaN	NaN	NaN	NaN
17303	173	3	0	NaN	0	0	1	NaN	NaN	NaN	NaN	NaN	NaN	NaN	NaN	51	62	74
17304	173	3	0	NaN	NaN	0	NaN	NaN	NaN	NaN	NaN	NaN	NaN	NaN	NaN	NaN	62	NaN
17305	173	3	0	NaN	NaN	NaN	NaN	NaN	NaN	NaN	NaN	NaN	NaN	12	NaN	NaN	NaN	NaN
17401	174	2	0	NaN	NaN	NaN	NaN	NaN	NaN	NaN	NaN	NaN	NaN	NaN	NaN	NaN	NaN	NaN
17402	174	2	0	NaN	0	1	NaN	NaN	NaN	NaN	NaN	NaN	NaN	NaN	NaN	51	64	NaN
17403	174	2	0	NaN	NaN	1	NaN	NaN	NaN	NaN	NaN	NaN	NaN	NaN	NaN	NaN	64	NaN
17404	174	2	0	NaN	0	0	NaN	NaN	NaN	NaN	NaN	NaN	NaN	NaN	NaN	51	64	NaN
17405	174	2	0	NaN	NaN	1	NaN	NaN	NaN	NaN	NaN	NaN	NaN	NaN	NaN	NaN	64	NaN
17406	174	2	0	NaN	NaN	0	NaN	NaN	NaN	NaN	NaN	NaN	NaN	NaN	NaN	NaN	64	NaN
17407	174	2	0	NaN	NaN	1	NaN	NaN	NaN	NaN	NaN	NaN	NaN	NaN	NaN	NaN	64	NaN
17501	175	2	0	NaN	0	NaN	NaN	NaN	NaN	NaN	NaN	NaN	NaN	NaN	NaN	51	NaN	NaN
17502	175	2	0	NaN	0	0	NaN	NaN	NaN	NaN	NaN	NaN	NaN	NaN	NaN	51	64	NaN
17503	175	2	0	NaN	0	0	NaN	NaN	NaN	NaN	NaN	NaN	NaN	NaN	NaN	51	64	NaN
17504	175	2	1	2001	0	0	NaN	NaN	38	NaN	42	NaN	NaN	NaN	NaN	51	64	NaN
17505	175	2	0	NaN	NaN	NaN	NaN	NaN	NaN	NaN	NaN	NaN	NaN	47	NaN	NaN	NaN	NaN
17506	175	2	0	NaN	NaN	NaN	NaN	NaN	NaN	NaN	NaN	NaN	NaN	NaN	36	NaN	NaN	NaN
17507	175	2	0	NaN	1	1	NaN	NaN	NaN	NaN	NaN	NaN	NaN	NaN	NaN	51	64	NaN
17601	176	1	0	NaN	0	1	1	NaN	NaN	NaN	NaN	NaN	NaN	NaN	NaN	50	62	74
17602	176	1	0	NaN	0	0	0	NaN	NaN	NaN	NaN	NaN	NaN	NaN	NaN	50	62	74
17603	176	1	0	NaN	1	0	0	NaN	NaN	NaN	NaN	NaN	NaN	NaN	NaN	50	62	74
17604	176	1	1	2001	0	0	0	NaN	NaN	NaN	NaN	NaN	NaN	NaN	NaN	50	62	74
17701	177	3	0	NaN	NaN	0	NaN	NaN	NaN	NaN	NaN	NaN	NaN	NaN	NaN	NaN	66	NaN
17702	177	3	0	NaN	0	0	1	NaN	NaN	NaN	NaN	NaN	NaN	NaN	NaN	51	62	74
17703	177	3	0	NaN	NaN	0	NaN	NaN	NaN	NaN	NaN	NaN	NaN	14	NaN	NaN	62	NaN
17704	177	3	0	NaN	NaN	NaN	NaN	NaN	NaN	NaN	NaN	NaN	NaN	22	NaN	NaN	NaN	NaN
17705	177	3	0	NaN	0	0	0	NaN	NaN	NaN	NaN	NaN	NaN	NaN	NaN	51	62	74
17801	178	3	0	NaN	0	0	0	NaN	NaN	NaN	NaN	NaN	NaN	NaN	NaN	51	62	74
17802	178	3	1	2003	0	0	0	NaN	63	67	68	NaN	NaN	NaN	NaN	51	62	74
17803	178	3	0	NaN	NaN	0	NaN	NaN	NaN	NaN	NaN	NaN	NaN	NaN	NaN	NaN	65	NaN
17804	178	3	0	NaN	NaN	0	NaN	NaN	NaN	NaN	NaN	NaN	NaN	NaN	NaN	NaN	64	NaN
17805	178	3	0	NaN	0	0	0	NaN	NaN	NaN	NaN	NaN	NaN	NaN	NaN	51	62	74
17806	178	3	0	NaN	0	0	0	NaN	NaN	NaN	NaN	NaN	NaN	7	NaN	51	62	74
17807	178	3	0	NaN	NaN	NaN	NaN	NaN	NaN	NaN	NaN	NaN	NaN	NaN	42	NaN	NaN	NaN
17901	179	3	0	NaN	1	1	0	NaN	NaN	NaN	NaN	NaN	NaN	NaN	NaN	51	63	74
17902	179	3	1	2003	0	0	0	NaN	67	70	75	NaN	NaN	NaN	NaN	51	62	74
17903	179	3	0	NaN	NaN	NaN	NaN	NaN	NaN	NaN	NaN	NaN	NaN	NaN	49	NaN	NaN	NaN
17904	179	3	0	NaN	NaN	0	NaN	NaN	NaN	NaN	NaN	NaN	NaN	NaN	NaN	NaN	62	NaN
17905	179	3	0	NaN	0	0	0	NaN	NaN	NaN	NaN	NaN	NaN	NaN	NaN	51	62	74
17906	179	3	0	NaN	NaN	0	NaN	NaN	NaN	NaN	NaN	NaN	NaN	NaN	NaN	NaN	62	NaN
17907	179	3	0	NaN	0	0	0	NaN	NaN	NaN	NaN	NaN	NaN	NaN	NaN	51	62	74
17908	179	3	0	NaN	NaN	0	NaN	NaN	NaN	NaN	NaN	NaN	NaN	NaN	NaN	NaN	63	NaN
18001	180	3	0	NaN	0	0	0	NaN	NaN	NaN	NaN	NaN	NaN	NaN	NaN	51	62	74
18002	180	3	0	NaN	0	0	0	NaN	NaN	NaN	NaN	NaN	NaN	NaN	NaN	51	62	73
18003	180	3	0	NaN	0	0	NaN	NaN	NaN	NaN	NaN	NaN	NaN	NaN	NaN	51	62	NaN
18004	180	3	0	NaN	NaN	NaN	NaN	NaN	NaN	NaN	NaN	NaN	NaN	NaN	NaN	NaN	NaN	NaN
18005	180	3	0	NaN	NaN	0	NaN	NaN	NaN	NaN	NaN	NaN	NaN	NaN	NaN	NaN	62	NaN
18006	180	3	0	NaN	NaN	NaN	NaN	NaN	NaN	NaN	NaN	NaN	NaN	26	NaN	NaN	NaN	NaN
18007	180	3	0	NaN	1	1	NaN	NaN	NaN	NaN	NaN	NaN	NaN	NaN	NaN	51	63	NaN
18008	180	3	0	NaN	NaN	NaN	NaN	NaN	NaN	NaN	NaN	NaN	NaN	56	NaN	NaN	NaN	NaN
18101	181	3	0	NaN	NaN	1	NaN	NaN	NaN	NaN	NaN	NaN	NaN	NaN	NaN	NaN	62	NaN
18102	181	3	0	NaN	NaN	0	NaN	NaN	NaN	NaN	NaN	NaN	NaN	NaN	NaN	NaN	62	NaN
18103	181	3	0	NaN	NaN	NaN	NaN	NaN	NaN	NaN	NaN	NaN	NaN	59	NaN	NaN	NaN	NaN
18201	182	2	0	NaN	1	1	NaN	NaN	NaN	NaN	NaN	NaN	NaN	NaN	NaN	51	63	NaN
18202	182	2	0	NaN	1	0	NaN	NaN	NaN	NaN	NaN	NaN	NaN	NaN	NaN	51	63	NaN
18203	182	2	0	NaN	1	0	NaN	NaN	NaN	NaN	NaN	NaN	NaN	NaN	NaN	51	65	NaN
18204	182	2	0	NaN	0	0	NaN	NaN	NaN	NaN	NaN	NaN	NaN	NaN	NaN	51	63	NaN
18205	182	2	0	NaN	0	0	NaN	NaN	NaN	NaN	NaN	NaN	NaN	NaN	NaN	51	63	NaN
18206	182	2	0	NaN	NaN	NaN	NaN	NaN	NaN	NaN	NaN	NaN	NaN	NaN	NaN	NaN	NaN	NaN
18301	183	1	0	NaN	0	0	0	NaN	NaN	NaN	NaN	NaN	NaN	NaN	NaN	50	63	74
18401	184	2	0	NaN	0	0	NaN	NaN	NaN	NaN	NaN	NaN	NaN	NaN	NaN	51	63	NaN
18402	184	2	0	NaN	0	0	NaN	NaN	NaN	NaN	NaN	NaN	NaN	NaN	NaN	51	63	NaN
18403	184	2	0	NaN	NaN	0	NaN	NaN	NaN	NaN	NaN	NaN	NaN	21	NaN	NaN	63	NaN
18404	184	2	0	NaN	0	0	NaN	NaN	NaN	NaN	NaN	NaN	NaN	NaN	NaN	51	63	NaN
18405	184	2	0	NaN	NaN	NaN	NaN	NaN	NaN	NaN	NaN	NaN	NaN	61	NaN	NaN	NaN	NaN
18501	185	1	0	NaN	1	1	NaN	NaN	NaN	NaN	NaN	NaN	NaN	NaN	NaN	50	63	NaN
18502	185	1	0	NaN	1	1	0	NaN	NaN	NaN	NaN	NaN	NaN	NaN	NaN	50	63	74
18503	185	1	0	NaN	1	1	0	NaN	NaN	NaN	NaN	NaN	NaN	NaN	NaN	50	63	74
18504	185	1	0	NaN	NaN	NaN	NaN	NaN	NaN	NaN	NaN	NaN	NaN	41	NaN	NaN	NaN	NaN
18602	186	1	0	NaN	0	0	0	NaN	NaN	NaN	NaN	NaN	NaN	NaN	NaN	50	62	74
18603	186	1	0	NaN	0	0	0	NaN	NaN	NaN	NaN	NaN	NaN	NaN	NaN	50	62	74
18604	186	1	0	NaN	NaN	NaN	NaN	NaN	NaN	NaN	NaN	NaN	NaN	46	NaN	NaN	NaN	NaN
18701	187	3	0	NaN	NaN	0	NaN	NaN	NaN	NaN	NaN	NaN	NaN	NaN	NaN	NaN	62	NaN
18702	187	3	0	NaN	0	0	0	NaN	NaN	NaN	NaN	NaN	NaN	NaN	NaN	51	62	74
18703	187	3	0	NaN	0	0	0	NaN	NaN	NaN	NaN	NaN	NaN	NaN	NaN	51	62	74
18801	188	2	0	NaN	1	1	NaN	1	NaN	NaN	NaN	NaN	NaN	NaN	NaN	50	63	NaN
18802	188	2	0	NaN	0	0	0	NaN	NaN	NaN	NaN	NaN	NaN	NaN	NaN	50	63	74
18803	188	2	0	NaN	NaN	0	NaN	NaN	NaN	NaN	NaN	NaN	NaN	NaN	NaN	NaN	63	NaN
18804	188	2	0	NaN	1	1	1	NaN	NaN	NaN	NaN	NaN	NaN	NaN	NaN	51	63	74
18805	188	2	0	NaN	NaN	0	NaN	NaN	NaN	NaN	NaN	NaN	NaN	NaN	NaN	NaN	65	NaN
18806	188	2	0	NaN	0	0	0	NaN	NaN	NaN	NaN	NaN	NaN	NaN	NaN	50	63	74
18807	188	2	0	NaN	NaN	0	NaN	NaN	NaN	NaN	NaN	NaN	NaN	NaN	NaN	NaN	63	NaN
18808	188	2	0	NaN	0	0	NaN	NaN	NaN	NaN	NaN	NaN	NaN	NaN	NaN	50	63	NaN
18901	189	2	0	NaN	0	1	0	NaN	NaN	NaN	NaN	NaN	NaN	NaN	NaN	50	63	74
18902	189	2	0	NaN	0	0	1	NaN	NaN	NaN	NaN	NaN	NaN	NaN	NaN	50	63	74
18903	189	2	0	NaN	0	0	NaN	NaN	NaN	NaN	NaN	NaN	NaN	-9	NaN	50	63	NaN
18904	189	2	0	NaN	NaN	1	NaN	NaN	NaN	NaN	NaN	NaN	NaN	14	NaN	NaN	63	NaN
19001	190	2	0	NaN	NaN	1	NaN	NaN	NaN	NaN	NaN	NaN	NaN	NaN	NaN	NaN	63	NaN
19002	190	2	1	2000	0	0	NaN	NaN	36	NaN	44	NaN	NaN	NaN	NaN	50	63	NaN
19003	190	2	0	NaN	0	0	NaN	NaN	NaN	NaN	NaN	NaN	NaN	NaN	NaN	50	63	NaN
19004	190	2	0	NaN	0	0	NaN	NaN	NaN	NaN	NaN	NaN	NaN	NaN	NaN	51	63	NaN
19005	190	2	0	NaN	1	0	0	NaN	NaN	NaN	NaN	NaN	NaN	NaN	NaN	50	63	74
19006	190	2	0	NaN	1	1	0	NaN	NaN	NaN	NaN	NaN	NaN	NaN	NaN	50	63	74
19007	190	2	1	2002	0	NaN	NaN	NaN	55	59	59	NaN	NaN	NaN	59	50	NaN	NaN
19008	190	2	0	NaN	NaN	NaN	NaN	NaN	NaN	NaN	NaN	NaN	NaN	58	NaN	NaN	NaN	NaN
19009	190	2	0	NaN	NaN	NaN	NaN	NaN	NaN	NaN	NaN	NaN	NaN	NaN	NaN	NaN	NaN	NaN
19101	191	2	0	NaN	NaN	1	NaN	NaN	NaN	NaN	NaN	NaN	NaN	NaN	NaN	NaN	63	NaN
19102	191	2	0	NaN	NaN	0	NaN	NaN	NaN	NaN	NaN	NaN	NaN	NaN	NaN	NaN	63	NaN
19103	191	2	0	NaN	NaN	0	NaN	NaN	NaN	NaN	NaN	NaN	NaN	13	NaN	NaN	65	NaN
19104	191	2	0	NaN	NaN	NaN	NaN	NaN	NaN	NaN	NaN	NaN	NaN	37	NaN	NaN	NaN	NaN
19105	191	2	0	NaN	1	0	NaN	NaN	NaN	NaN	NaN	NaN	NaN	NaN	NaN	51	63	NaN
19201	192	2	0	NaN	0	0	NaN	NaN	NaN	NaN	NaN	NaN	NaN	NaN	NaN	51	64	NaN
19202	192	2	0	NaN	0	0	NaN	NaN	NaN	NaN	NaN	NaN	NaN	NaN	NaN	51	64	NaN
19203	192	2	0	NaN	0	0	NaN	NaN	NaN	NaN	NaN	NaN	NaN	NaN	NaN	51	64	NaN
19204	192	2	0	NaN	0	0	NaN	NaN	NaN	NaN	NaN	NaN	NaN	NaN	NaN	51	64	NaN
19205	192	2	0	NaN	0	0	NaN	NaN	NaN	NaN	NaN	NaN	NaN	3	NaN	51	64	NaN
19206	192	2	0	NaN	0	0	NaN	NaN	NaN	NaN	NaN	NaN	NaN	NaN	NaN	51	64	NaN
19207	192	2	0	NaN	NaN	NaN	NaN	NaN	NaN	NaN	NaN	NaN	NaN	50	NaN	NaN	NaN	NaN
19301	193	1	0	NaN	0	0	NaN	NaN	NaN	NaN	NaN	NaN	NaN	NaN	NaN	51	63	NaN
19302	193	1	0	NaN	1	1	0	NaN	NaN	NaN	NaN	NaN	NaN	NaN	NaN	50	63	74
19303	193	1	0	NaN	0	0	0	NaN	NaN	NaN	NaN	NaN	NaN	NaN	NaN	50	63	74
19304	193	1	0	NaN	NaN	NaN	NaN	NaN	NaN	NaN	NaN	NaN	NaN	15	NaN	NaN	NaN	NaN
19401	194	3	0	NaN	0	NaN	NaN	NaN	NaN	NaN	NaN	NaN	NaN	NaN	NaN	50	NaN	NaN
19402	194	3	0	NaN	0	0	0	NaN	NaN	NaN	NaN	NaN	NaN	NaN	NaN	50	62	74
19403	194	3	0	NaN	NaN	NaN	NaN	NaN	NaN	NaN	NaN	NaN	NaN	45	NaN	NaN	NaN	NaN
19404	194	3	0	NaN	1	1	0	1	NaN	NaN	NaN	NaN	NaN	NaN	NaN	50	65	74
19501	195	2	0	NaN	1	1	NaN	NaN	NaN	NaN	NaN	NaN	NaN	NaN	NaN	51	64	NaN
19502	195	2	0	NaN	0	0	NaN	NaN	NaN	NaN	NaN	NaN	NaN	NaN	NaN	51	64	NaN
19503	195	2	0	NaN	1	NaN	NaN	NaN	NaN	NaN	NaN	NaN	NaN	NaN	NaN	51	NaN	NaN
19504	195	2	0	NaN	0	0	NaN	NaN	NaN	NaN	NaN	NaN	NaN	NaN	NaN	51	64	NaN
19505	195	2	0	NaN	NaN	NaN	NaN	NaN	NaN	NaN	NaN	NaN	NaN	27	NaN	NaN	NaN	NaN
19506	195	2	0	NaN	NaN	NaN	NaN	NaN	NaN	NaN	NaN	NaN	NaN	NaN	NaN	NaN	NaN	NaN
19507	195	2	0	NaN	NaN	NaN	NaN	NaN	NaN	NaN	NaN	NaN	NaN	NaN	NaN	NaN	NaN	NaN
19508	195	2	0	NaN	NaN	NaN	NaN	NaN	NaN	NaN	NaN	NaN	NaN	NaN	NaN	NaN	NaN	NaN
19601	196	3	0	NaN	1	1	1	NaN	NaN	NaN	NaN	NaN	NaN	NaN	NaN	51	62	74
19602	196	3	0	NaN	0	1	1	NaN	NaN	NaN	NaN	NaN	NaN	NaN	NaN	51	62	74
19603	196	3	1	2002	0	0	0	NaN	58	67	67	NaN	NaN	NaN	NaN	51	62	74
19604	196	3	0	NaN	0	0	0	NaN	NaN	NaN	NaN	NaN	NaN	NaN	NaN	51	62	74
19605	196	3	1	2001	1	1	1	NaN	NaN	NaN	NaN	NaN	NaN	NaN	NaN	51	62	74
19606	196	3	0	NaN	1	1	0	NaN	NaN	NaN	NaN	NaN	NaN	NaN	NaN	51	62	74
19607	196	3	0	NaN	NaN	NaN	NaN	NaN	NaN	NaN	NaN	NaN	NaN	38	NaN	NaN	NaN	NaN
19609	196	3	0	NaN	NaN	NaN	NaN	NaN	NaN	NaN	NaN	NaN	NaN	NaN	NaN	NaN	NaN	NaN
19610	196	3	1	2000	NaN	NaN	NaN	NaN	NaN	NaN	NaN	NaN	NaN	NaN	NaN	NaN	NaN	NaN
19611	196	3	0	NaN	NaN	NaN	NaN	NaN	NaN	NaN	NaN	NaN	NaN	NaN	NaN	NaN	NaN	NaN
19612	196	3	0	NaN	NaN	NaN	NaN	NaN	NaN	NaN	NaN	NaN	NaN	32	NaN	NaN	NaN	NaN
19701	197	2	0	NaN	1	1	NaN	1	NaN	NaN	NaN	NaN	NaN	NaN	NaN	50	63	NaN
19702	197	2	0	NaN	0	0	NaN	NaN	NaN	NaN	NaN	NaN	NaN	NaN	NaN	50	63	NaN
19703	197	2	0	NaN	0	0	NaN	NaN	NaN	NaN	NaN	NaN	NaN	NaN	NaN	50	63	NaN
19704	197	2	0	NaN	1	1	NaN	NaN	NaN	NaN	NaN	NaN	NaN	NaN	NaN	50	63	NaN
19705	197	2	0	NaN	0	0	NaN	NaN	NaN	NaN	NaN	NaN	NaN	NaN	NaN	50	63	NaN
19706	197	2	0	NaN	0	0	NaN	NaN	NaN	NaN	NaN	NaN	NaN	NaN	NaN	50	63	NaN
19801	198	2	0	NaN	0	0	NaN	NaN	NaN	NaN	NaN	NaN	NaN	NaN	NaN	51	65	NaN
19802	198	2	0	NaN	1	1	NaN	NaN	NaN	NaN	NaN	NaN	NaN	NaN	NaN	51	63	NaN
19803	198	2	0	NaN	NaN	NaN	NaN	NaN	NaN	NaN	NaN	NaN	NaN	NaN	NaN	NaN	NaN	NaN
19804	198	2	0	NaN	NaN	NaN	NaN	NaN	NaN	NaN	NaN	NaN	NaN	NaN	NaN	NaN	NaN	NaN
19805	198	2	0	NaN	NaN	NaN	NaN	NaN	NaN	NaN	NaN	NaN	NaN	24	NaN	NaN	NaN	NaN
19806	198	2	0	NaN	NaN	NaN	NaN	NaN	NaN	NaN	NaN	NaN	NaN	NaN	NaN	NaN	NaN	NaN
19807	198	2	0	NaN	0	NaN	NaN	NaN	NaN	NaN	NaN	NaN	NaN	NaN	NaN	51	NaN	NaN
19808	198	2	0	NaN	1	0	NaN	NaN	NaN	NaN	NaN	NaN	NaN	NaN	NaN	51	63	NaN
19809	198	2	0	NaN	0	0	NaN	NaN	NaN	NaN	NaN	NaN	NaN	NaN	NaN	51	63	NaN
19901	199	1	0	NaN	1	1	NaN	1	NaN	NaN	NaN	NaN	NaN	NaN	NaN	50	63	NaN
19902	199	1	0	NaN	1	1	0	NaN	NaN	NaN	NaN	NaN	NaN	NaN	NaN	50	62	74
20001	200	1	0	NaN	1	1	0	NaN	NaN	NaN	NaN	NaN	NaN	NaN	NaN	50	63	74
20002	200	1	0	NaN	1	1	1	NaN	NaN	NaN	NaN	NaN	NaN	NaN	NaN	50	63	74
20003	200	1	1	2001	NaN	NaN	NaN	NaN	NaN	NaN	NaN	NaN	NaN	NaN	60	NaN	NaN	NaN
20004	200	1	0	NaN	1	1	NaN	NaN	NaN	NaN	NaN	NaN	NaN	NaN	NaN	51	63	NaN
20005	200	1	0	NaN	NaN	1	NaN	NaN	NaN	NaN	NaN	NaN	NaN	NaN	NaN	NaN	63	NaN
20101	201	2	0	NaN	0	0	NaN	NaN	NaN	NaN	NaN	NaN	NaN	NaN	NaN	51	64	NaN
20102	201	2	0	NaN	1	NaN	NaN	NaN	NaN	NaN	NaN	NaN	NaN	NaN	NaN	51	NaN	NaN
20201	202	2	0	NaN	NaN	NaN	NaN	NaN	NaN	NaN	NaN	NaN	NaN	NaN	NaN	NaN	NaN	NaN
20202	202	2	0	NaN	NaN	0	NaN	NaN	NaN	NaN	NaN	NaN	NaN	NaN	NaN	NaN	63	NaN
20203	202	2	0	NaN	NaN	NaN	NaN	NaN	NaN	NaN	NaN	NaN	NaN	57	NaN	NaN	NaN	NaN
20301	203	3	0	NaN	0	0	0	NaN	NaN	NaN	NaN	NaN	NaN	NaN	NaN	51	65	74
20302	203	3	0	NaN	0	0	0	NaN	NaN	NaN	NaN	NaN	NaN	NaN	NaN	51	65	74
20303	203	3	0	NaN	0	0	0	NaN	NaN	NaN	NaN	NaN	NaN	NaN	NaN	51	63	74
20304	203	3	0	NaN	0	0	0	NaN	NaN	NaN	NaN	NaN	NaN	NaN	NaN	51	62	74
20305	203	3	0	NaN	0	0	NaN	NaN	NaN	NaN	NaN	NaN	NaN	NaN	NaN	51	62	NaN
20306	203	3	0	NaN	NaN	NaN	NaN	NaN	NaN	NaN	NaN	NaN	NaN	41	NaN	NaN	NaN	NaN
20307	203	3	0	NaN	0	0	0	NaN	NaN	NaN	NaN	NaN	NaN	11	NaN	51	62	74
20401	204	1	0	NaN	0	0	1	NaN	NaN	NaN	NaN	NaN	NaN	NaN	NaN	50	63	74
20402	204	1	0	NaN	NaN	NaN	NaN	NaN	NaN	NaN	NaN	NaN	NaN	NaN	NaN	NaN	NaN	NaN
20403	204	1	0	NaN	1	0	1	NaN	NaN	NaN	NaN	NaN	NaN	NaN	NaN	50	63	74
20501	205	3	0	NaN	0	0	0	NaN	NaN	NaN	NaN	NaN	NaN	NaN	NaN	51	62	74
20502	205	3	0	NaN	0	0	0	NaN	NaN	NaN	NaN	NaN	NaN	NaN	NaN	51	62	74
20503	205	3	0	NaN	0	0	0	NaN	NaN	NaN	NaN	NaN	NaN	NaN	NaN	51	62	74
20504	205	3	0	NaN	0	0	0	NaN	NaN	NaN	NaN	NaN	NaN	NaN	NaN	51	62	74
20505	205	3	0	NaN	0	0	0	NaN	NaN	NaN	NaN	NaN	NaN	NaN	NaN	51	62	74
20506	205	3	0	NaN	0	0	0	NaN	NaN	NaN	NaN	NaN	NaN	NaN	NaN	51	62	74
20507	205	3	0	NaN	NaN	NaN	NaN	NaN	NaN	NaN	NaN	NaN	NaN	NaN	NaN	NaN	NaN	NaN
20508	205	3	0	NaN	NaN	NaN	NaN	NaN	NaN	NaN	NaN	NaN	NaN	NaN	NaN	NaN	NaN	NaN
20601	206	2	0	NaN	1	0	NaN	NaN	NaN	NaN	NaN	NaN	NaN	NaN	NaN	51	64	NaN
20602	206	2	0	NaN	0	0	NaN	NaN	NaN	NaN	NaN	NaN	NaN	NaN	NaN	51	64	NaN
20603	206	2	0	NaN	1	0	NaN	1	NaN	NaN	NaN	NaN	NaN	NaN	NaN	51	64	NaN
20604	206	2	0	NaN	0	0	NaN	NaN	NaN	NaN	NaN	NaN	NaN	NaN	NaN	51	65	NaN
20605	206	2	0	NaN	NaN	NaN	NaN	NaN	NaN	NaN	NaN	NaN	NaN	19	NaN	NaN	NaN	NaN
20701	207	2	0	NaN	0	NaN	NaN	NaN	NaN	NaN	NaN	NaN	NaN	NaN	NaN	51	NaN	NaN
20702	207	2	0	NaN	0	0	NaN	NaN	NaN	NaN	NaN	NaN	NaN	NaN	NaN	51	64	NaN
20703	207	2	0	NaN	NaN	NaN	NaN	NaN	NaN	NaN	NaN	NaN	NaN	60	NaN	NaN	NaN	NaN
20801	208	3	0	NaN	NaN	0	NaN	NaN	NaN	NaN	NaN	NaN	NaN	NaN	NaN	NaN	62	NaN
20802	208	3	0	NaN	0	0	0	NaN	NaN	NaN	NaN	NaN	NaN	NaN	NaN	51	62	74
20803	208	3	0	NaN	0	0	0	NaN	NaN	NaN	NaN	NaN	NaN	NaN	NaN	51	62	74
20804	208	3	0	NaN	NaN	0	NaN	NaN	NaN	NaN	NaN	NaN	NaN	NaN	NaN	NaN	65	NaN
20805	208	3	0	NaN	0	0	0	NaN	NaN	NaN	NaN	NaN	NaN	NaN	NaN	51	62	74
20806	208	3	0	NaN	0	0	0	NaN	NaN	NaN	NaN	NaN	NaN	NaN	NaN	51	62	74
20807	208	3	0	NaN	0	NaN	NaN	NaN	NaN	NaN	NaN	NaN	NaN	NaN	NaN	51	NaN	NaN
20808	208	3	0	NaN	0	0	0	NaN	NaN	NaN	NaN	NaN	NaN	NaN	NaN	51	62	74
20809	208	3	0	NaN	1	0	0	NaN	NaN	NaN	NaN	NaN	NaN	NaN	NaN	51	62	74
20901	209	2	0	NaN	NaN	1	NaN	NaN	NaN	NaN	NaN	NaN	NaN	NaN	NaN	NaN	63	NaN
20902	209	2	0	NaN	1	1	0	NaN	NaN	NaN	NaN	NaN	NaN	NaN	NaN	50	63	74
20903	209	2	1	2000	0	1	0	NaN	33	NaN	39	NaN	NaN	-1	NaN	50	63	74
20904	209	2	0	NaN	NaN	NaN	NaN	NaN	NaN	NaN	NaN	NaN	NaN	37	72	NaN	NaN	NaN
21001	210	2	0	NaN	0	0	0	NaN	NaN	NaN	NaN	NaN	NaN	NaN	NaN	51	63	74
21002	210	2	0	NaN	0	0	0	NaN	NaN	NaN	NaN	NaN	NaN	NaN	NaN	51	63	74
21003	210	2	0	NaN	1	0	0	NaN	NaN	NaN	NaN	NaN	NaN	NaN	NaN	51	63	74
21004	210	2	0	NaN	0	0	0	NaN	NaN	NaN	NaN	NaN	NaN	NaN	NaN	51	65	74
21101	211	2	0	NaN	NaN	1	NaN	NaN	NaN	NaN	NaN	NaN	NaN	NaN	NaN	NaN	63	NaN
21102	211	2	0	NaN	1	1	NaN	NaN	NaN	NaN	NaN	NaN	NaN	NaN	NaN	51	63	NaN
21103	211	2	0	NaN	0	0	NaN	NaN	NaN	NaN	NaN	NaN	NaN	NaN	NaN	51	65	NaN
21104	211	2	0	NaN	0	0	NaN	NaN	NaN	NaN	NaN	NaN	NaN	NaN	NaN	51	63	NaN
21105	211	2	0	NaN	0	0	NaN	NaN	NaN	NaN	NaN	NaN	NaN	NaN	NaN	51	63	NaN
21201	212	3	0	NaN	1	0	NaN	NaN	NaN	NaN	NaN	NaN	NaN	NaN	NaN	50	62	NaN
21202	212	3	0	NaN	1	1	0	NaN	NaN	NaN	NaN	NaN	NaN	NaN	NaN	50	62	74
21203	212	3	0	NaN	0	0	0	NaN	NaN	NaN	NaN	NaN	NaN	NaN	NaN	50	62	74
21204	212	3	0	NaN	0	0	0	NaN	NaN	NaN	NaN	NaN	NaN	NaN	NaN	50	62	74
21205	212	3	0	NaN	1	0	1	NaN	NaN	NaN	NaN	NaN	NaN	NaN	NaN	50	62	74
21206	212	3	0	NaN	NaN	NaN	NaN	NaN	NaN	NaN	NaN	NaN	NaN	46	NaN	NaN	NaN	NaN
21301	213	3	0	NaN	0	1	NaN	NaN	NaN	NaN	NaN	NaN	NaN	NaN	NaN	51	62	NaN
21302	213	3	1	2000	1	1	0	NaN	32	NaN	44	NaN	NaN	NaN	NaN	50	63	74
21303	213	3	1	2002	0	NaN	NaN	NaN	56	58	58	NaN	NaN	NaN	58	50	NaN	NaN
21304	213	3	0	NaN	NaN	NaN	NaN	1	NaN	NaN	NaN	NaN	NaN	NaN	NaN	NaN	NaN	NaN
21305	213	3	0	NaN	0	0	1	NaN	NaN	NaN	NaN	NaN	NaN	NaN	NaN	50	62	74
21306	213	3	0	NaN	0	0	0	NaN	NaN	NaN	NaN	NaN	NaN	NaN	NaN	50	62	74
21307	213	3	0	NaN	NaN	NaN	NaN	NaN	NaN	NaN	NaN	NaN	NaN	61	NaN	NaN	NaN	NaN
21401	214	1	0	NaN	1	0	NaN	NaN	NaN	NaN	NaN	NaN	NaN	NaN	NaN	50	63	NaN
21402	214	1	0	NaN	0	0	NaN	NaN	NaN	NaN	NaN	NaN	NaN	NaN	NaN	50	63	NaN
21403	214	1	0	NaN	NaN	0	NaN	NaN	NaN	NaN	NaN	NaN	NaN	3	NaN	NaN	63	NaN
21404	214	1	0	NaN	NaN	NaN	NaN	NaN	NaN	NaN	NaN	NaN	NaN	47	NaN	NaN	NaN	NaN
21501	215	1	0	NaN	1	1	0	NaN	NaN	NaN	NaN	NaN	NaN	NaN	NaN	50	63	74
21502	215	1	0	NaN	1	1	1	NaN	NaN	NaN	NaN	NaN	NaN	NaN	NaN	50	63	74
21503	215	1	0	NaN	1	1	NaN	NaN	NaN	NaN	NaN	NaN	NaN	NaN	NaN	50	63	NaN
21504	215	1	0	NaN	1	0	NaN	NaN	NaN	NaN	NaN	NaN	NaN	NaN	NaN	50	64	NaN
21505	215	1	0	NaN	0	0	NaN	NaN	NaN	NaN	NaN	NaN	NaN	NaN	NaN	50	63	NaN
21506	215	1	0	NaN	1	1	1	NaN	NaN	NaN	NaN	NaN	NaN	NaN	NaN	50	63	74
21507	215	1	1	2001	0	0	0	NaN	40	NaN	42	NaN	NaN	NaN	NaN	50	63	74
21508	215	1	0	NaN	NaN	NaN	NaN	NaN	NaN	NaN	NaN	NaN	NaN	61	NaN	NaN	NaN	NaN
21601	216	2	1	2002	NaN	0	NaN	NaN	52	56	56	NaN	NaN	NaN	NaN	NaN	63	NaN
21602	216	2	0	NaN	0	0	NaN	NaN	NaN	NaN	NaN	NaN	NaN	NaN	NaN	51	63	NaN
21603	216	2	0	NaN	0	0	NaN	NaN	NaN	NaN	NaN	NaN	NaN	NaN	NaN	51	63	NaN
21604	216	2	0	NaN	NaN	NaN	NaN	NaN	NaN	NaN	NaN	NaN	NaN	43	NaN	NaN	NaN	NaN
21605	216	2	0	NaN	NaN	NaN	NaN	NaN	NaN	NaN	NaN	NaN	NaN	NaN	NaN	NaN	NaN	NaN
21701	217	1	0	NaN	1	1	0	NaN	NaN	NaN	NaN	NaN	NaN	NaN	NaN	51	63	74
21702	217	1	0	NaN	1	1	1	NaN	NaN	NaN	NaN	NaN	NaN	NaN	NaN	51	63	74
21708	217	1	0	NaN	NaN	NaN	NaN	NaN	NaN	NaN	NaN	NaN	NaN	NaN	NaN	NaN	NaN	NaN
21709	217	1	0	NaN	1	NaN	NaN	NaN	NaN	NaN	NaN	NaN	NaN	NaN	NaN	51	NaN	NaN
21710	217	1	0	NaN	1	NaN	NaN	NaN	NaN	NaN	NaN	NaN	NaN	NaN	NaN	51	NaN	NaN
21711	217	1	0	NaN	NaN	1	NaN	NaN	NaN	NaN	NaN	NaN	NaN	NaN	NaN	NaN	63	NaN
21712	217	1	0	NaN	NaN	NaN	NaN	NaN	NaN	NaN	NaN	NaN	NaN	NaN	NaN	NaN	NaN	NaN
21713	217	1	0	NaN	NaN	NaN	NaN	NaN	NaN	NaN	NaN	NaN	NaN	NaN	NaN	NaN	NaN	NaN
21714	217	1	0	NaN	NaN	NaN	NaN	NaN	NaN	NaN	NaN	NaN	NaN	NaN	NaN	NaN	NaN	NaN
21715	217	1	0	NaN	NaN	NaN	NaN	NaN	NaN	NaN	NaN	NaN	NaN	NaN	NaN	NaN	NaN	NaN
21801	218	2	0	NaN	0	NaN	NaN	NaN	NaN	NaN	NaN	NaN	NaN	NaN	NaN	51	NaN	NaN
21802	218	2	0	NaN	0	0	NaN	NaN	NaN	NaN	NaN	NaN	NaN	NaN	NaN	51	63	NaN
21803	218	2	0	NaN	1	0	NaN	NaN	NaN	NaN	NaN	NaN	NaN	NaN	NaN	51	63	NaN
21804	218	2	0	NaN	NaN	NaN	NaN	NaN	NaN	NaN	NaN	NaN	NaN	21	NaN	NaN	NaN	NaN
21805	218	2	0	NaN	NaN	0	NaN	NaN	NaN	NaN	NaN	NaN	NaN	NaN	NaN	NaN	65	NaN
21901	219	2	0	NaN	1	1	0	NaN	NaN	NaN	NaN	NaN	NaN	NaN	NaN	50	63	74
21902	219	2	0	NaN	1	0	0	NaN	NaN	NaN	NaN	NaN	NaN	NaN	NaN	50	63	74
21903	219	2	0	NaN	0	1	NaN	NaN	NaN	NaN	NaN	NaN	NaN	NaN	NaN	50	63	NaN
21904	219	2	0	NaN	0	NaN	NaN	NaN	NaN	NaN	NaN	NaN	NaN	NaN	NaN	51	NaN	NaN
22001	220	1	1	2001	1	0	NaN	NaN	43	NaN	44	NaN	NaN	NaN	NaN	51	63	NaN
22002	220	1	1	2000	0	0	NaN	NaN	35	NaN	41	NaN	NaN	NaN	NaN	50	63	NaN
22101	221	1	0	NaN	NaN	NaN	NaN	NaN	NaN	NaN	NaN	NaN	NaN	NaN	60	NaN	NaN	NaN
22102	221	1	0	NaN	NaN	0	NaN	NaN	NaN	NaN	NaN	NaN	NaN	NaN	NaN	NaN	63	NaN
22201	222	3	0	NaN	NaN	NaN	NaN	NaN	NaN	NaN	NaN	NaN	NaN	NaN	NaN	NaN	NaN	NaN
22202	222	3	0	NaN	0	0	0	NaN	NaN	NaN	NaN	NaN	NaN	NaN	NaN	51	62	74
22203	222	3	0	NaN	0	0	0	NaN	NaN	NaN	NaN	NaN	NaN	NaN	NaN	51	62	74
22204	222	3	0	NaN	0	0	0	NaN	NaN	NaN	NaN	NaN	NaN	0	NaN	51	62	74
22205	222	3	0	NaN	NaN	NaN	NaN	NaN	NaN	NaN	NaN	NaN	NaN	53	NaN	NaN	NaN	NaN
22301	223	2	0	NaN	NaN	NaN	NaN	1	NaN	NaN	NaN	NaN	NaN	NaN	NaN	NaN	NaN	NaN
22302	223	2	0	NaN	0	0	NaN	NaN	NaN	NaN	NaN	NaN	NaN	NaN	NaN	51	64	NaN
22303	223	2	0	NaN	NaN	NaN	NaN	1	NaN	NaN	NaN	NaN	NaN	NaN	NaN	NaN	NaN	NaN
22304	223	2	0	NaN	NaN	NaN	NaN	NaN	NaN	NaN	NaN	NaN	NaN	NaN	NaN	NaN	NaN	NaN
22305	223	2	0	NaN	1	0	NaN	NaN	NaN	NaN	NaN	NaN	NaN	NaN	NaN	51	64	NaN
22401	224	2	0	NaN	0	0	NaN	NaN	NaN	NaN	NaN	NaN	NaN	NaN	NaN	51	63	NaN
22402	224	2	0	NaN	1	0	NaN	NaN	NaN	NaN	NaN	NaN	NaN	NaN	NaN	51	63	NaN
22403	224	2	0	NaN	1	0	NaN	NaN	NaN	NaN	NaN	NaN	NaN	NaN	NaN	51	63	NaN
22404	224	2	0	NaN	0	0	NaN	NaN	NaN	NaN	NaN	NaN	NaN	1	NaN	50	63	NaN
22405	224	2	0	NaN	NaN	NaN	NaN	NaN	NaN	NaN	NaN	NaN	NaN	38	NaN	NaN	NaN	NaN
22502	225	3	0	NaN	NaN	NaN	NaN	NaN	NaN	NaN	NaN	NaN	NaN	NaN	36	NaN	NaN	NaN
22503	225	3	0	NaN	1	1	0	NaN	NaN	NaN	NaN	NaN	NaN	NaN	NaN	51	62	74
22504	225	3	0	NaN	NaN	NaN	NaN	NaN	NaN	NaN	NaN	NaN	NaN	NaN	NaN	NaN	NaN	NaN
22601	226	1	0	NaN	1	1	0	NaN	NaN	NaN	NaN	NaN	NaN	NaN	NaN	50	63	74
22701	227	2	0	NaN	NaN	NaN	NaN	NaN	NaN	NaN	NaN	NaN	NaN	NaN	NaN	NaN	NaN	NaN
22702	227	2	0	NaN	NaN	0	NaN	NaN	NaN	NaN	NaN	NaN	NaN	NaN	NaN	NaN	65	NaN
22703	227	2	0	NaN	NaN	NaN	NaN	NaN	NaN	NaN	NaN	NaN	NaN	54	NaN	NaN	NaN	NaN
22801	228	2	0	NaN	1	1	NaN	1	NaN	NaN	NaN	NaN	NaN	NaN	NaN	51	64	NaN
22802	228	2	0	NaN	1	1	NaN	NaN	NaN	NaN	NaN	NaN	NaN	NaN	NaN	51	64	NaN
22803	228	2	1	2001	1	NaN	NaN	NaN	39	NaN	45	NaN	NaN	NaN	NaN	51	NaN	NaN
22804	228	2	0	NaN	NaN	NaN	NaN	NaN	NaN	NaN	NaN	NaN	NaN	NaN	NaN	NaN	NaN	NaN
22805	228	2	0	NaN	0	NaN	NaN	NaN	NaN	NaN	NaN	NaN	NaN	NaN	NaN	51	NaN	NaN
22806	228	2	0	NaN	0	0	NaN	NaN	NaN	NaN	NaN	NaN	NaN	NaN	NaN	51	65	NaN
22807	228	2	0	NaN	0	0	NaN	NaN	NaN	NaN	NaN	NaN	NaN	2	NaN	51	64	NaN
22901	229	2	0	NaN	1	1	NaN	NaN	NaN	NaN	NaN	NaN	NaN	NaN	NaN	51	64	NaN
22902	229	2	0	NaN	NaN	0	NaN	NaN	NaN	NaN	NaN	NaN	NaN	NaN	NaN	NaN	64	NaN
22903	229	2	0	NaN	NaN	0	NaN	NaN	NaN	NaN	NaN	NaN	NaN	9	NaN	NaN	64	NaN
23001	230	1	0	NaN	NaN	1	0	NaN	NaN	NaN	NaN	NaN	NaN	NaN	NaN	NaN	63	74
23002	230	1	1	2000	1	0	0	NaN	32	NaN	37	NaN	NaN	NaN	NaN	50	63	74
23003	230	1	1	2002	0	0	0	NaN	55	60	60	NaN	NaN	10	NaN	50	63	74
23004	230	1	0	NaN	NaN	NaN	NaN	NaN	NaN	NaN	NaN	NaN	NaN	60	NaN	NaN	NaN	NaN
23101	231	2	0	NaN	0	NaN	NaN	NaN	NaN	NaN	NaN	NaN	NaN	NaN	NaN	51	NaN	NaN
23102	231	2	0	NaN	0	0	NaN	NaN	NaN	NaN	NaN	NaN	NaN	NaN	NaN	51	64	NaN
23103	231	2	0	NaN	0	0	NaN	NaN	NaN	NaN	NaN	NaN	NaN	-4	NaN	51	64	NaN
23104	231	2	0	NaN	NaN	0	NaN	NaN	NaN	NaN	NaN	NaN	NaN	15	NaN	NaN	64	NaN
23105	231	2	0	NaN	NaN	NaN	NaN	NaN	NaN	NaN	NaN	NaN	NaN	45	NaN	NaN	NaN	NaN
23201	232	2	0	NaN	1	1	1	NaN	NaN	NaN	NaN	NaN	NaN	NaN	NaN	50	63	74
23202	232	2	0	NaN	0	0	0	NaN	NaN	NaN	NaN	NaN	NaN	NaN	NaN	50	63	74
23203	232	2	0	NaN	0	0	0	NaN	NaN	NaN	NaN	NaN	NaN	NaN	NaN	50	63	74
23204	232	2	0	NaN	0	1	1	NaN	NaN	NaN	NaN	NaN	NaN	-6	NaN	50	63	74
23301	233	1	0	NaN	1	NaN	NaN	NaN	NaN	NaN	NaN	NaN	NaN	NaN	60	50	NaN	NaN
23401	234	2	0	NaN	NaN	NaN	NaN	NaN	NaN	NaN	NaN	NaN	NaN	NaN	NaN	NaN	NaN	NaN
23402	234	2	0	NaN	0	0	0	NaN	NaN	NaN	NaN	NaN	NaN	NaN	NaN	50	63	74
23403	234	2	0	NaN	0	NaN	NaN	NaN	NaN	NaN	NaN	NaN	NaN	NaN	NaN	51	NaN	NaN
23404	234	2	0	NaN	1	0	0	NaN	NaN	NaN	NaN	NaN	NaN	NaN	NaN	50	63	74
23405	234	2	0	NaN	0	0	0	NaN	NaN	NaN	NaN	NaN	NaN	NaN	NaN	50	63	74
23406	234	2	0	NaN	0	0	0	NaN	NaN	NaN	NaN	NaN	NaN	NaN	NaN	50	63	74
23501	235	3	0	NaN	0	0	0	NaN	NaN	NaN	NaN	NaN	NaN	NaN	NaN	51	62	74
23502	235	3	0	NaN	0	1	0	NaN	NaN	NaN	NaN	NaN	NaN	NaN	NaN	51	62	74
23503	235	3	0	NaN	NaN	NaN	NaN	NaN	NaN	NaN	NaN	NaN	NaN	NaN	NaN	NaN	NaN	NaN
23504	235	3	0	NaN	0	0	0	NaN	NaN	NaN	NaN	NaN	NaN	NaN	NaN	51	62	74
23505	235	3	0	NaN	NaN	0	NaN	NaN	NaN	NaN	NaN	NaN	NaN	15	NaN	NaN	62	NaN
23506	235	3	0	NaN	0	0	NaN	NaN	NaN	NaN	NaN	NaN	NaN	NaN	NaN	51	62	NaN
23601	236	1	0	NaN	1	NaN	NaN	NaN	NaN	NaN	NaN	NaN	NaN	NaN	NaN	51	NaN	NaN
23602	236	1	0	NaN	0	NaN	NaN	NaN	NaN	NaN	NaN	NaN	NaN	NaN	NaN	50	NaN	NaN
23603	236	1	0	NaN	1	NaN	NaN	NaN	NaN	NaN	NaN	NaN	NaN	NaN	NaN	50	NaN	NaN
23604	236	1	0	NaN	0	0	0	NaN	NaN	NaN	NaN	NaN	NaN	-5	NaN	50	62	74
23605	236	1	0	NaN	NaN	NaN	NaN	NaN	NaN	NaN	NaN	NaN	NaN	25	NaN	NaN	NaN	NaN
23606	236	1	0	NaN	NaN	NaN	NaN	NaN	NaN	NaN	NaN	NaN	NaN	59	NaN	NaN	NaN	NaN
23701	237	2	0	NaN	NaN	0	NaN	NaN	NaN	NaN	NaN	NaN	NaN	NaN	NaN	NaN	65	NaN
23702	237	2	0	NaN	0	0	0	NaN	NaN	NaN	NaN	NaN	NaN	NaN	NaN	50	63	74
23703	237	2	0	NaN	0	0	NaN	NaN	NaN	NaN	NaN	NaN	NaN	NaN	NaN	50	63	NaN
23704	237	2	0	NaN	0	0	0	NaN	NaN	NaN	NaN	NaN	NaN	10	NaN	50	63	74
23801	238	1	1	2000	1	0	NaN	NaN	29	NaN	33	NaN	NaN	NaN	NaN	50	63	NaN
23802	238	1	0	NaN	0	1	0	NaN	NaN	NaN	NaN	NaN	NaN	NaN	NaN	50	62	74
23803	238	1	0	NaN	0	0	0	NaN	NaN	NaN	NaN	NaN	NaN	-2	NaN	50	62	74
23804	238	1	0	NaN	NaN	NaN	NaN	NaN	NaN	NaN	NaN	NaN	NaN	26	NaN	NaN	NaN	NaN
23805	238	1	0	NaN	NaN	NaN	NaN	NaN	NaN	NaN	NaN	NaN	NaN	47	NaN	NaN	NaN	NaN
23901	239	2	0	NaN	NaN	NaN	NaN	NaN	NaN	NaN	NaN	NaN	NaN	NaN	NaN	NaN	NaN	NaN
23902	239	2	0	NaN	NaN	NaN	NaN	NaN	NaN	NaN	NaN	NaN	NaN	NaN	NaN	NaN	NaN	NaN
23903	239	2	0	NaN	NaN	NaN	NaN	NaN	NaN	NaN	NaN	NaN	NaN	48	NaN	NaN	NaN	NaN
23904	239	2	0	NaN	1	1	1	1	NaN	NaN	NaN	NaN	NaN	NaN	NaN	51	65	74
23905	239	2	0	NaN	0	0	0	NaN	NaN	NaN	NaN	NaN	NaN	NaN	NaN	51	63	NaN
24001	240	1	0	NaN	1	0	0	NaN	NaN	NaN	NaN	NaN	NaN	NaN	NaN	51	63	74
24002	240	1	0	NaN	1	0	0	NaN	NaN	NaN	NaN	NaN	NaN	NaN	NaN	50	62	74
24003	240	1	0	NaN	0	0	0	NaN	NaN	NaN	NaN	NaN	NaN	-7	NaN	50	62	74
24004	240	1	0	NaN	NaN	NaN	NaN	NaN	NaN	NaN	NaN	NaN	NaN	37	NaN	NaN	NaN	NaN
24101	241	3	0	NaN	NaN	0	NaN	NaN	NaN	NaN	NaN	NaN	NaN	NaN	NaN	NaN	65	NaN
24102	241	3	0	NaN	1	0	0	NaN	NaN	NaN	NaN	NaN	NaN	NaN	NaN	51	62	74
24103	241	3	0	NaN	NaN	0	NaN	NaN	NaN	NaN	NaN	NaN	NaN	NaN	NaN	NaN	65	NaN
24104	241	3	0	NaN	1	0	NaN	NaN	NaN	NaN	NaN	NaN	NaN	NaN	NaN	51	62	NaN
24105	241	3	0	NaN	1	0	0	NaN	NaN	NaN	NaN	NaN	NaN	NaN	NaN	51	62	74
24201	242	1	0	NaN	0	0	NaN	NaN	NaN	NaN	NaN	NaN	NaN	NaN	NaN	50	63	NaN
24202	242	1	0	NaN	1	1	1	NaN	NaN	NaN	NaN	NaN	NaN	NaN	NaN	50	63	74
24203	242	1	0	NaN	0	0	0	NaN	NaN	NaN	NaN	NaN	NaN	NaN	NaN	50	63	74
24204	242	1	0	NaN	0	1	0	NaN	NaN	NaN	NaN	NaN	NaN	NaN	NaN	50	63	74
24205	242	1	0	NaN	0	0	0	NaN	NaN	NaN	NaN	NaN	NaN	NaN	NaN	50	63	74
24206	242	1	1	2002	NaN	NaN	0	NaN	NaN	56	56	NaN	NaN	38	NaN	NaN	NaN	74
24301	243	1	0	NaN	0	0	NaN	NaN	NaN	NaN	NaN	NaN	NaN	NaN	NaN	50	63	NaN
24302	243	1	0	NaN	0	1	0	NaN	NaN	NaN	NaN	NaN	NaN	NaN	NaN	50	62	74
24303	243	1	0	NaN	0	0	0	NaN	NaN	NaN	NaN	NaN	NaN	NaN	NaN	50	62	74
24304	243	1	0	NaN	NaN	NaN	NaN	NaN	NaN	NaN	NaN	NaN	NaN	48	NaN	NaN	NaN	NaN
24305	243	1	0	NaN	NaN	NaN	NaN	NaN	NaN	NaN	NaN	NaN	NaN	NaN	NaN	NaN	NaN	NaN
24401	244	2	0	NaN	NaN	NaN	NaN	NaN	NaN	NaN	NaN	NaN	NaN	NaN	NaN	NaN	NaN	NaN
24402	244	2	0	NaN	NaN	NaN	NaN	NaN	NaN	NaN	NaN	NaN	NaN	NaN	NaN	NaN	NaN	NaN
24403	244	2	0	NaN	NaN	NaN	NaN	NaN	NaN	NaN	NaN	NaN	NaN	37	NaN	NaN	NaN	NaN
24404	244	2	0	NaN	1	1	NaN	NaN	NaN	NaN	NaN	NaN	NaN	NaN	NaN	50	63	NaN
24405	244	2	0	NaN	NaN	NaN	NaN	NaN	NaN	NaN	NaN	NaN	NaN	61	NaN	NaN	NaN	NaN
24501	245	2	0	NaN	NaN	0	NaN	1	NaN	NaN	NaN	NaN	NaN	NaN	NaN	NaN	63	NaN
24502	245	2	0	NaN	NaN	1	NaN	NaN	NaN	NaN	NaN	NaN	NaN	NaN	NaN	NaN	65	NaN
24503	245	2	0	NaN	0	0	NaN	NaN	NaN	NaN	NaN	NaN	NaN	NaN	NaN	51	63	NaN
24601	246	1	0	NaN	1	1	NaN	NaN	NaN	NaN	NaN	NaN	NaN	NaN	NaN	50	65	NaN
24602	246	1	1	2000	1	1	0	NaN	35	NaN	41	NaN	NaN	NaN	NaN	50	64	74
24603	246	1	0	NaN	0	0	0	NaN	NaN	NaN	NaN	NaN	NaN	11	NaN	50	64	74
24604	246	1	0	NaN	NaN	NaN	NaN	NaN	NaN	NaN	NaN	NaN	NaN	57	NaN	NaN	NaN	NaN
24701	247	3	0	NaN	0	1	0	NaN	NaN	NaN	NaN	NaN	NaN	NaN	NaN	51	62	74
24702	247	3	0	NaN	0	0	0	NaN	NaN	NaN	NaN	NaN	NaN	NaN	NaN	51	62	74
24703	247	3	0	NaN	0	0	0	NaN	NaN	NaN	NaN	NaN	NaN	NaN	NaN	51	62	74
24704	247	3	0	NaN	0	0	0	NaN	NaN	NaN	NaN	NaN	NaN	NaN	NaN	51	62	74
24705	247	3	0	NaN	0	0	0	NaN	NaN	NaN	NaN	NaN	NaN	NaN	NaN	51	62	74
24706	247	3	0	NaN	0	0	0	NaN	NaN	NaN	NaN	NaN	NaN	NaN	NaN	51	62	74
24802	248	2	0	NaN	1	0	0	NaN	NaN	NaN	NaN	NaN	NaN	NaN	NaN	50	63	74
24807	248	2	0	NaN	NaN	0	NaN	NaN	NaN	NaN	NaN	NaN	NaN	NaN	NaN	NaN	63	NaN
24808	248	2	0	NaN	NaN	0	0	NaN	NaN	NaN	NaN	NaN	NaN	NaN	NaN	NaN	65	74
24809	248	2	0	NaN	NaN	0	NaN	NaN	NaN	NaN	NaN	NaN	NaN	NaN	NaN	NaN	65	NaN
24810	248	2	0	NaN	NaN	1	NaN	NaN	NaN	NaN	NaN	NaN	NaN	NaN	NaN	NaN	65	NaN
24811	248	2	0	NaN	0	0	NaN	NaN	NaN	NaN	NaN	NaN	NaN	NaN	NaN	50	65	NaN
24812	248	2	1	2003	1	0	NaN	NaN	61	64	65	NaN	NaN	NaN	NaN	50	64	NaN
24813	248	2	0	NaN	NaN	NaN	NaN	NaN	NaN	NaN	NaN	NaN	NaN	NaN	NaN	NaN	NaN	NaN
24901	249	2	0	NaN	NaN	NaN	NaN	NaN	NaN	NaN	NaN	NaN	NaN	NaN	NaN	NaN	NaN	NaN
24902	249	2	0	NaN	1	0	0	NaN	NaN	NaN	NaN	NaN	NaN	NaN	NaN	50	63	74
24903	249	2	1	2000	1	0	0	NaN	27	NaN	32	NaN	NaN	NaN	NaN	50	63	74
24904	249	2	0	NaN	0	0	0	NaN	NaN	NaN	NaN	NaN	NaN	7	NaN	50	63	74
24905	249	2	0	NaN	NaN	NaN	NaN	NaN	NaN	NaN	NaN	NaN	NaN	58	NaN	NaN	NaN	NaN
25001	250	1	0	NaN	0	1	NaN	NaN	NaN	NaN	NaN	NaN	NaN	NaN	NaN	51	62	NaN
25002	250	1	0	NaN	1	1	0	NaN	NaN	NaN	NaN	NaN	NaN	NaN	NaN	50	62	74
25003	250	1	0	NaN	NaN	0	NaN	NaN	NaN	NaN	NaN	NaN	NaN	NaN	NaN	NaN	63	NaN
25004	250	1	0	NaN	1	1	1	NaN	NaN	NaN	NaN	NaN	NaN	NaN	NaN	50	63	74
25101	251	2	0	NaN	0	NaN	NaN	NaN	NaN	NaN	NaN	NaN	NaN	NaN	NaN	50	NaN	NaN
25102	251	2	0	NaN	0	0	0	NaN	NaN	NaN	NaN	NaN	NaN	NaN	NaN	50	63	74
25103	251	2	1	2001	0	0	NaN	NaN	47	50	50	NaN	NaN	NaN	NaN	50	NaN	NaN
25104	251	2	0	NaN	NaN	0	NaN	NaN	NaN	NaN	NaN	NaN	NaN	-5	NaN	NaN	63	NaN
25202	252	1	0	NaN	1	NaN	NaN	NaN	NaN	NaN	NaN	NaN	NaN	NaN	NaN	51	NaN	NaN
25301	253	2	0	NaN	NaN	0	NaN	NaN	NaN	NaN	NaN	NaN	NaN	NaN	NaN	NaN	64	NaN
25302	253	2	0	NaN	0	0	NaN	NaN	NaN	NaN	NaN	NaN	NaN	NaN	NaN	51	65	NaN
25303	253	2	0	NaN	NaN	NaN	NaN	NaN	NaN	NaN	NaN	NaN	NaN	33	NaN	NaN	NaN	NaN
25401	254	3	0	NaN	1	1	1	NaN	NaN	NaN	NaN	NaN	NaN	NaN	NaN	50	63	74
25402	254	3	1	2001	0	NaN	NaN	NaN	48	50	50	NaN	NaN	NaN	50	50	NaN	NaN
25403	254	3	1	2001	0	1	1	NaN	47	50	50	NaN	NaN	NaN	NaN	50	62	74
25404	254	3	0	NaN	0	0	0	NaN	NaN	NaN	NaN	NaN	NaN	NaN	NaN	50	62	74
25405	254	3	0	NaN	0	0	0	NaN	NaN	NaN	NaN	NaN	NaN	10	NaN	50	62	74
25406	254	3	0	NaN	NaN	NaN	NaN	NaN	NaN	NaN	NaN	NaN	NaN	48	NaN	NaN	NaN	NaN
25407	254	3	0	NaN	NaN	0	NaN	NaN	NaN	NaN	NaN	NaN	NaN	NaN	NaN	NaN	62	NaN
25501	255	2	0	NaN	0	1	NaN	NaN	NaN	NaN	NaN	NaN	NaN	NaN	NaN	51	64	NaN
25502	255	2	0	NaN	NaN	0	NaN	NaN	NaN	NaN	NaN	NaN	NaN	NaN	NaN	NaN	NaN	NaN
25601	256	1	1	2000	1	1	NaN	NaN	30	NaN	32	NaN	NaN	NaN	NaN	50	63	NaN
25602	256	1	1	2001	1	1	0	NaN	46	NaN	47	NaN	NaN	NaN	NaN	50	62	74
25605	256	1	0	NaN	1	1	NaN	NaN	NaN	NaN	NaN	NaN	NaN	NaN	NaN	50	62	NaN
25606	256	1	0	NaN	0	0	0	NaN	NaN	NaN	NaN	NaN	NaN	NaN	NaN	50	62	74
25607	256	1	0	NaN	1	1	1	NaN	NaN	NaN	NaN	NaN	NaN	NaN	NaN	50	62	74
25608	256	1	0	NaN	NaN	NaN	NaN	NaN	NaN	NaN	NaN	NaN	NaN	NaN	NaN	NaN	NaN	NaN
25609	256	1	0	NaN	NaN	NaN	NaN	NaN	NaN	NaN	NaN	NaN	NaN	38	NaN	NaN	NaN	NaN
25701	257	1	0	NaN	1	1	1	1	NaN	NaN	NaN	NaN	NaN	NaN	NaN	50	65	74
25702	257	1	0	NaN	NaN	NaN	NaN	NaN	NaN	NaN	NaN	NaN	NaN	NaN	48	NaN	NaN	NaN
25801	258	3	0	NaN	0	1	0	NaN	NaN	NaN	NaN	NaN	NaN	NaN	NaN	50	62	74
25802	258	3	0	NaN	1	1	1	NaN	NaN	NaN	NaN	NaN	NaN	NaN	NaN	50	62	74
25803	258	3	0	NaN	NaN	NaN	NaN	NaN	NaN	NaN	NaN	NaN	NaN	NaN	NaN	NaN	NaN	NaN
25804	258	3	0	NaN	NaN	1	NaN	NaN	NaN	NaN	NaN	NaN	NaN	NaN	NaN	NaN	63	NaN
25805	258	3	0	NaN	0	0	1	NaN	NaN	NaN	NaN	NaN	NaN	NaN	NaN	50	62	74
25806	258	3	0	NaN	0	0	0	NaN	NaN	NaN	NaN	NaN	NaN	NaN	NaN	50	62	74
25901	259	3	0	NaN	NaN	0	NaN	NaN	NaN	NaN	NaN	NaN	NaN	NaN	NaN	NaN	65	NaN
25902	259	3	0	NaN	1	1	0	NaN	NaN	NaN	NaN	NaN	NaN	NaN	NaN	51	62	74
25903	259	3	0	NaN	0	0	NaN	NaN	NaN	NaN	NaN	NaN	NaN	NaN	NaN	51	62	NaN
25904	259	3	0	NaN	NaN	0	NaN	NaN	NaN	NaN	NaN	NaN	NaN	NaN	NaN	NaN	65	NaN
25905	259	3	0	NaN	NaN	0	NaN	NaN	NaN	NaN	NaN	NaN	NaN	NaN	NaN	NaN	62	NaN
25906	259	3	0	NaN	NaN	0	NaN	NaN	NaN	NaN	NaN	NaN	NaN	NaN	NaN	NaN	62	NaN
25907	259	3	0	NaN	NaN	0	NaN	NaN	NaN	NaN	NaN	NaN	NaN	NaN	NaN	NaN	62	NaN
25908	259	3	0	NaN	NaN	NaN	NaN	NaN	NaN	NaN	NaN	NaN	NaN	26	NaN	NaN	NaN	NaN
26001	260	2	0	NaN	1	0	NaN	NaN	NaN	NaN	NaN	NaN	NaN	NaN	NaN	51	64	NaN
26002	260	2	0	NaN	0	1	NaN	NaN	NaN	NaN	NaN	NaN	NaN	NaN	NaN	51	63	NaN
26003	260	2	0	NaN	0	0	NaN	NaN	NaN	NaN	NaN	NaN	NaN	NaN	NaN	51	63	NaN
26004	260	2	0	NaN	0	0	NaN	NaN	NaN	NaN	NaN	NaN	NaN	NaN	NaN	51	63	NaN
26005	260	2	0	NaN	0	0	NaN	NaN	NaN	NaN	NaN	NaN	NaN	NaN	NaN	51	63	NaN
26006	260	2	0	NaN	0	0	NaN	NaN	NaN	NaN	NaN	NaN	NaN	NaN	NaN	51	63	NaN
26007	260	2	0	NaN	0	0	NaN	NaN	NaN	NaN	NaN	NaN	NaN	NaN	NaN	51	63	NaN
26008	260	2	0	NaN	NaN	NaN	NaN	NaN	NaN	NaN	NaN	NaN	NaN	18	NaN	NaN	NaN	NaN
26101	261	1	0	NaN	NaN	NaN	NaN	NaN	NaN	NaN	NaN	NaN	NaN	NaN	NaN	NaN	NaN	NaN
26102	261	1	1	2000	NaN	NaN	NaN	NaN	NaN	NaN	NaN	NaN	NaN	NaN	NaN	NaN	NaN	NaN
26103	261	1	1	2000	NaN	NaN	NaN	NaN	NaN	NaN	NaN	NaN	NaN	NaN	NaN	NaN	NaN	NaN
26104	261	1	0	NaN	NaN	NaN	NaN	NaN	NaN	NaN	NaN	NaN	NaN	2	NaN	NaN	NaN	NaN
26105	261	1	0	NaN	NaN	NaN	NaN	NaN	NaN	NaN	NaN	NaN	NaN	28	NaN	NaN	NaN	NaN
26201	262	3	0	NaN	NaN	0	NaN	NaN	NaN	NaN	NaN	NaN	NaN	NaN	NaN	NaN	63	NaN
26202	262	3	0	NaN	NaN	0	NaN	NaN	NaN	NaN	NaN	NaN	NaN	NaN	NaN	NaN	62	NaN
26203	262	3	1	2002	0	0	0	NaN	60	63	65	NaN	NaN	-3	NaN	51	62	74
26204	262	3	0	NaN	NaN	NaN	NaN	NaN	NaN	NaN	NaN	NaN	NaN	45	NaN	NaN	NaN	NaN
26301	263	2	0	NaN	1	1	NaN	NaN	NaN	NaN	NaN	NaN	NaN	NaN	NaN	50	63	NaN
26302	263	2	0	NaN	0	0	NaN	NaN	NaN	NaN	NaN	NaN	NaN	NaN	NaN	50	63	NaN
26303	263	2	0	NaN	NaN	0	NaN	NaN	NaN	NaN	NaN	NaN	NaN	14	NaN	NaN	63	NaN
26401	264	2	0	NaN	NaN	0	NaN	NaN	NaN	NaN	NaN	NaN	NaN	NaN	NaN	NaN	63	NaN
26402	264	2	0	NaN	0	0	0	NaN	NaN	NaN	NaN	NaN	NaN	NaN	NaN	50	63	74
26403	264	2	0	NaN	NaN	NaN	NaN	NaN	NaN	NaN	NaN	NaN	NaN	63	NaN	NaN	NaN	NaN
26501	265	2	0	NaN	0	NaN	NaN	NaN	NaN	NaN	NaN	NaN	NaN	NaN	NaN	51	NaN	NaN
26502	265	2	1	2002	0	0	NaN	NaN	52	NaN	64	NaN	NaN	NaN	NaN	51	65	NaN
26503	265	2	0	NaN	0	0	NaN	NaN	NaN	NaN	NaN	NaN	NaN	NaN	NaN	51	64	NaN
26504	265	2	0	NaN	0	0	NaN	NaN	NaN	NaN	NaN	NaN	NaN	NaN	NaN	51	64	NaN
26505	265	2	0	NaN	0	0	NaN	NaN	NaN	NaN	NaN	NaN	NaN	NaN	NaN	51	65	NaN
26506	265	2	0	NaN	NaN	0	NaN	NaN	NaN	NaN	NaN	NaN	NaN	15	NaN	NaN	65	NaN
26601	266	1	0	NaN	1	0	0	NaN	NaN	NaN	NaN	NaN	NaN	NaN	NaN	50	62	74
26701	267	1	0	NaN	0	0	0	NaN	NaN	NaN	NaN	NaN	NaN	NaN	NaN	50	63	74
26702	267	1	0	NaN	NaN	1	0	NaN	NaN	NaN	NaN	NaN	NaN	NaN	NaN	NaN	62	74
26703	267	1	0	NaN	0	0	0	NaN	NaN	NaN	NaN	NaN	NaN	NaN	NaN	50	62	74
26704	267	1	0	NaN	NaN	NaN	NaN	NaN	NaN	NaN	NaN	NaN	NaN	38	NaN	NaN	NaN	NaN
26801	268	2	0	NaN	NaN	1	NaN	NaN	NaN	NaN	NaN	NaN	NaN	NaN	NaN	NaN	64	NaN
26802	268	2	0	NaN	0	0	NaN	NaN	NaN	NaN	NaN	NaN	NaN	NaN	NaN	51	64	NaN
26803	268	2	0	NaN	0	0	NaN	NaN	NaN	NaN	NaN	NaN	NaN	NaN	NaN	51	64	NaN
26804	268	2	0	NaN	0	0	NaN	NaN	NaN	NaN	NaN	NaN	NaN	NaN	NaN	51	64	NaN
26805	268	2	0	NaN	NaN	NaN	NaN	NaN	NaN	NaN	NaN	NaN	NaN	45	NaN	NaN	NaN	NaN
26901	269	2	0	NaN	NaN	0	NaN	NaN	NaN	NaN	NaN	NaN	NaN	NaN	NaN	NaN	64	NaN
26902	269	2	0	NaN	0	1	NaN	NaN	NaN	NaN	NaN	NaN	NaN	NaN	NaN	51	64	NaN
26903	269	2	0	NaN	0	0	NaN	NaN	NaN	NaN	NaN	NaN	NaN	NaN	NaN	51	64	NaN
26904	269	2	1	2003	0	0	NaN	NaN	63	64	64	NaN	NaN	18	64	51	64	NaN
26905	269	2	0	NaN	NaN	NaN	NaN	NaN	NaN	NaN	NaN	NaN	NaN	22	NaN	NaN	NaN	NaN
26906	269	2	0	NaN	NaN	NaN	NaN	NaN	NaN	NaN	NaN	NaN	NaN	55	NaN	NaN	NaN	NaN
27001	270	2	0	NaN	NaN	NaN	NaN	NaN	NaN	NaN	NaN	NaN	NaN	NaN	NaN	NaN	NaN	NaN
27002	270	2	0	NaN	NaN	NaN	NaN	NaN	NaN	NaN	NaN	NaN	NaN	NaN	NaN	NaN	NaN	NaN
27003	270	2	1	2001	NaN	NaN	NaN	NaN	NaN	NaN	NaN	NaN	NaN	NaN	NaN	NaN	NaN	NaN
27004	270	2	0	NaN	NaN	NaN	NaN	NaN	NaN	NaN	NaN	NaN	NaN	1	NaN	NaN	NaN	NaN
27005	270	2	0	NaN	NaN	NaN	NaN	NaN	NaN	NaN	NaN	NaN	NaN	46	NaN	NaN	NaN	NaN
27101	271	2	0	NaN	0	1	NaN	NaN	NaN	NaN	NaN	NaN	NaN	NaN	NaN	51	64	NaN
27102	271	2	0	NaN	0	0	NaN	NaN	NaN	NaN	NaN	NaN	NaN	NaN	NaN	51	64	NaN
27103	271	2	0	NaN	0	0	NaN	NaN	NaN	NaN	NaN	NaN	NaN	NaN	NaN	51	64	NaN
27104	271	2	0	NaN	0	0	NaN	NaN	NaN	NaN	NaN	NaN	NaN	NaN	NaN	51	64	NaN
27201	272	2	0	NaN	1	1	NaN	NaN	NaN	NaN	NaN	NaN	NaN	NaN	NaN	51	64	NaN
27202	272	2	0	NaN	1	0	NaN	NaN	NaN	NaN	NaN	NaN	NaN	NaN	NaN	51	64	NaN
27203	272	2	0	NaN	NaN	NaN	NaN	NaN	NaN	NaN	NaN	NaN	NaN	NaN	NaN	NaN	NaN	NaN
27301	273	3	0	NaN	0	NaN	NaN	NaN	NaN	NaN	NaN	NaN	NaN	NaN	NaN	50	NaN	NaN
27302	273	3	0	NaN	0	0	0	NaN	NaN	NaN	NaN	NaN	NaN	NaN	NaN	50	64	74
27303	273	3	0	NaN	0	0	0	NaN	NaN	NaN	NaN	NaN	NaN	NaN	NaN	50	66	74
27304	273	3	0	NaN	1	NaN	NaN	NaN	NaN	NaN	NaN	NaN	NaN	7	NaN	50	NaN	NaN
27305	273	3	0	NaN	NaN	NaN	NaN	NaN	NaN	NaN	NaN	NaN	NaN	NaN	NaN	NaN	NaN	NaN
27306	273	3	0	NaN	NaN	NaN	NaN	NaN	NaN	NaN	NaN	NaN	NaN	NaN	NaN	NaN	NaN	NaN
27307	273	3	0	NaN	NaN	NaN	NaN	NaN	NaN	NaN	NaN	NaN	NaN	NaN	NaN	NaN	NaN	NaN
27401	274	2	0	NaN	1	1	NaN	NaN	NaN	NaN	NaN	NaN	NaN	NaN	NaN	50	63	NaN
27402	274	2	0	NaN	0	1	0	NaN	NaN	NaN	NaN	NaN	NaN	NaN	NaN	50	63	74
27403	274	2	0	NaN	1	1	0	NaN	NaN	NaN	NaN	NaN	NaN	NaN	NaN	50	63	74
27404	274	2	0	NaN	1	1	1	NaN	NaN	NaN	NaN	NaN	NaN	NaN	NaN	50	63	74
27405	274	2	0	NaN	0	0	0	NaN	NaN	NaN	NaN	NaN	NaN	NaN	NaN	50	63	74
27406	274	2	0	NaN	NaN	NaN	NaN	NaN	NaN	NaN	NaN	NaN	NaN	47	NaN	NaN	NaN	NaN
27407	274	2	0	NaN	1	0	1	NaN	NaN	NaN	NaN	NaN	NaN	NaN	NaN	50	NaN	74
27501	275	2	0	NaN	1	1	NaN	NaN	NaN	NaN	NaN	NaN	NaN	NaN	NaN	51	64	NaN
27502	275	2	0	NaN	0	NaN	NaN	NaN	NaN	NaN	NaN	NaN	NaN	NaN	62	51	NaN	NaN
27503	275	2	0	NaN	1	0	NaN	NaN	NaN	NaN	NaN	NaN	NaN	NaN	NaN	51	64	NaN
27504	275	2	0	NaN	1	NaN	NaN	NaN	NaN	NaN	NaN	NaN	NaN	NaN	NaN	51	NaN	NaN
27505	275	2	0	NaN	0	NaN	NaN	NaN	NaN	NaN	NaN	NaN	NaN	-3	NaN	51	NaN	NaN
27506	275	2	0	NaN	NaN	NaN	NaN	NaN	NaN	NaN	NaN	NaN	NaN	49	NaN	NaN	NaN	NaN
27507	275	2	0	NaN	0	0	NaN	NaN	NaN	NaN	NaN	NaN	NaN	NaN	NaN	51	64	NaN
27508	275	2	0	NaN	0	0	NaN	NaN	NaN	NaN	NaN	NaN	NaN	NaN	NaN	51	64	NaN
27509	275	2	0	NaN	NaN	NaN	NaN	NaN	NaN	NaN	NaN	NaN	NaN	NaN	NaN	NaN	NaN	NaN
27601	276	2	0	NaN	1	1	NaN	NaN	NaN	NaN	NaN	NaN	NaN	NaN	NaN	51	64	NaN
27602	276	2	0	NaN	1	1	NaN	NaN	NaN	NaN	NaN	NaN	NaN	NaN	NaN	51	63	NaN
27603	276	2	1	1999	1	1	NaN	NaN	NaN	NaN	NaN	NaN	NaN	NaN	NaN	51	63	NaN
27604	276	2	0	NaN	0	0	NaN	NaN	NaN	NaN	NaN	NaN	NaN	NaN	NaN	51	63	NaN
27605	276	2	0	NaN	0	0	NaN	NaN	NaN	NaN	NaN	NaN	NaN	1	NaN	51	63	NaN
27701	277	2	0	NaN	NaN	0	NaN	NaN	NaN	NaN	NaN	NaN	NaN	NaN	NaN	NaN	65	NaN
27702	277	2	0	NaN	1	1	NaN	NaN	NaN	NaN	NaN	NaN	NaN	NaN	NaN	51	65	NaN
27703	277	2	0	NaN	0	0	NaN	NaN	NaN	NaN	NaN	NaN	NaN	NaN	NaN	51	65	NaN
27704	277	2	0	NaN	0	0	NaN	NaN	NaN	NaN	NaN	NaN	NaN	NaN	NaN	51	65	NaN
27705	277	2	0	NaN	NaN	NaN	NaN	NaN	NaN	NaN	NaN	NaN	NaN	26	NaN	NaN	NaN	NaN
27801	278	1	0	NaN	1	1	1	NaN	NaN	NaN	NaN	NaN	NaN	NaN	NaN	50	63	74
27802	278	1	1	2001	0	0	0	NaN	47	51	52	NaN	NaN	NaN	NaN	50	62	74
27803	278	1	1	2002	0	0	0	NaN	53	58	58	NaN	NaN	NaN	NaN	50	62	74
27804	278	1	0	NaN	0	0	0	NaN	NaN	NaN	NaN	NaN	NaN	NaN	NaN	50	62	74
27805	278	1	0	NaN	NaN	1	NaN	NaN	NaN	NaN	NaN	NaN	NaN	NaN	NaN	NaN	63	NaN
27806	278	1	0	NaN	NaN	0	NaN	NaN	NaN	NaN	NaN	NaN	NaN	14	NaN	NaN	63	NaN
27807	278	1	0	NaN	NaN	NaN	NaN	NaN	NaN	NaN	NaN	NaN	NaN	60	NaN	NaN	NaN	NaN
27901	279	3	0	NaN	1	1	NaN	NaN	NaN	NaN	NaN	NaN	NaN	NaN	NaN	51	63	NaN
27902	279	3	0	NaN	1	1	1	NaN	NaN	NaN	NaN	NaN	NaN	NaN	NaN	50	62	74
27903	279	3	1	1999	1	1	NaN	NaN	22	NaN	23	NaN	NaN	NaN	NaN	50	62	NaN
27904	279	3	0	NaN	0	0	0	NaN	NaN	NaN	NaN	NaN	NaN	NaN	NaN	50	62	74
27905	279	3	1	2003	0	0	0	NaN	70	73	76	NaN	NaN	NaN	NaN	50	62	74
27906	279	3	0	NaN	NaN	NaN	NaN	NaN	NaN	NaN	NaN	NaN	NaN	55	NaN	NaN	NaN	NaN
28001	280	2	0	NaN	NaN	0	NaN	NaN	NaN	NaN	NaN	NaN	NaN	NaN	NaN	NaN	63	NaN
28002	280	2	0	NaN	0	1	0	NaN	NaN	NaN	NaN	NaN	NaN	NaN	NaN	50	63	74
28003	280	2	0	NaN	0	0	NaN	NaN	NaN	NaN	NaN	NaN	NaN	NaN	NaN	50	63	NaN
28004	280	2	0	NaN	1	0	0	NaN	NaN	NaN	NaN	NaN	NaN	NaN	NaN	50	63	74
28005	280	2	0	NaN	NaN	0	NaN	NaN	NaN	NaN	NaN	NaN	NaN	5	NaN	NaN	63	NaN
28006	280	2	0	NaN	NaN	NaN	NaN	NaN	NaN	NaN	NaN	NaN	NaN	37	NaN	NaN	NaN	NaN
28101	281	2	0	NaN	0	0	NaN	NaN	NaN	NaN	NaN	NaN	NaN	NaN	NaN	51	64	NaN
28102	281	2	0	NaN	NaN	NaN	NaN	NaN	NaN	NaN	NaN	NaN	NaN	NaN	48	NaN	NaN	NaN
28103	281	2	0	NaN	NaN	NaN	NaN	NaN	NaN	NaN	NaN	NaN	NaN	NaN	NaN	NaN	NaN	NaN
28201	282	2	0	NaN	NaN	0	NaN	NaN	NaN	NaN	NaN	NaN	NaN	NaN	NaN	NaN	64	NaN
28202	282	2	0	NaN	0	0	NaN	NaN	NaN	NaN	NaN	NaN	NaN	NaN	NaN	51	64	NaN
28301	283	1	0	NaN	NaN	0	NaN	NaN	NaN	NaN	NaN	NaN	NaN	NaN	NaN	NaN	63	NaN
28302	283	1	0	NaN	NaN	0	NaN	NaN	NaN	NaN	NaN	NaN	NaN	NaN	NaN	NaN	63	NaN
28303	283	1	0	NaN	NaN	NaN	NaN	NaN	NaN	NaN	NaN	NaN	NaN	30	NaN	NaN	NaN	NaN
28401	284	1	0	NaN	NaN	NaN	NaN	NaN	NaN	NaN	NaN	NaN	NaN	NaN	NaN	NaN	NaN	NaN
28402	284	1	1	2000	0	0	0	NaN	29	NaN	35	NaN	NaN	NaN	NaN	50	65	74
28403	284	1	0	NaN	0	1	NaN	NaN	NaN	NaN	NaN	NaN	NaN	NaN	NaN	50	63	NaN
28404	284	1	0	NaN	0	0	0	NaN	NaN	NaN	NaN	NaN	NaN	NaN	NaN	50	64	74
28405	284	1	0	NaN	NaN	NaN	NaN	NaN	NaN	NaN	NaN	NaN	NaN	17	NaN	NaN	NaN	NaN
28406	284	1	0	NaN	NaN	NaN	NaN	NaN	NaN	NaN	NaN	NaN	NaN	39	NaN	NaN	NaN	NaN
28501	285	2	0	NaN	1	1	NaN	NaN	NaN	NaN	NaN	NaN	NaN	NaN	NaN	51	64	NaN
28502	285	2	0	NaN	1	1	NaN	NaN	NaN	NaN	NaN	NaN	NaN	NaN	NaN	51	64	NaN
28601	286	2	0	NaN	1	1	NaN	NaN	NaN	NaN	NaN	NaN	NaN	NaN	NaN	51	63	NaN
28602	286	2	0	NaN	0	0	NaN	NaN	NaN	NaN	NaN	NaN	NaN	NaN	NaN	51	63	NaN
28603	286	2	1	1999	1	0	NaN	NaN	NaN	NaN	NaN	NaN	NaN	NaN	NaN	51	63	NaN
28604	286	2	0	NaN	0	0	NaN	NaN	NaN	NaN	NaN	NaN	NaN	NaN	NaN	51	63	NaN
28605	286	2	0	NaN	0	0	NaN	NaN	NaN	NaN	NaN	NaN	NaN	2	NaN	51	63	NaN
28606	286	2	0	NaN	NaN	NaN	NaN	NaN	NaN	NaN	NaN	NaN	NaN	50	NaN	NaN	NaN	NaN
28701	287	3	0	NaN	NaN	NaN	NaN	NaN	NaN	NaN	NaN	NaN	NaN	NaN	NaN	NaN	NaN	NaN
28702	287	3	0	NaN	NaN	NaN	NaN	NaN	NaN	NaN	NaN	NaN	NaN	NaN	NaN	NaN	NaN	NaN
28703	287	3	0	NaN	1	0	0	NaN	NaN	NaN	NaN	NaN	NaN	NaN	NaN	51	62	74
28704	287	3	0	NaN	1	0	0	NaN	NaN	NaN	NaN	NaN	NaN	NaN	NaN	51	62	74
28705	287	3	0	NaN	NaN	NaN	NaN	NaN	NaN	NaN	NaN	NaN	NaN	61	NaN	NaN	NaN	NaN
28801	288	3	0	NaN	0	NaN	NaN	NaN	NaN	NaN	NaN	NaN	NaN	NaN	NaN	50	NaN	NaN
28802	288	3	0	NaN	0	0	1	NaN	NaN	NaN	NaN	NaN	NaN	NaN	NaN	50	62	74
28803	288	3	0	NaN	NaN	0	NaN	NaN	NaN	NaN	NaN	NaN	NaN	10	NaN	NaN	63	NaN
28804	288	3	0	NaN	NaN	NaN	NaN	NaN	NaN	NaN	NaN	NaN	NaN	25	NaN	NaN	NaN	NaN
28805	288	3	0	NaN	NaN	NaN	NaN	NaN	NaN	NaN	NaN	NaN	NaN	50	61	NaN	NaN	NaN
28901	289	2	0	NaN	0	0	NaN	NaN	NaN	NaN	NaN	NaN	NaN	NaN	NaN	51	65	NaN
28902	289	2	0	NaN	0	0	NaN	NaN	NaN	NaN	NaN	NaN	NaN	NaN	NaN	51	64	NaN
28903	289	2	0	NaN	0	0	NaN	NaN	NaN	NaN	NaN	NaN	NaN	-3	NaN	51	65	NaN
28904	289	2	0	NaN	NaN	NaN	NaN	NaN	NaN	NaN	NaN	NaN	NaN	62	NaN	NaN	NaN	NaN
29001	290	1	0	NaN	NaN	1	NaN	NaN	NaN	NaN	NaN	NaN	NaN	NaN	NaN	NaN	63	NaN
29002	290	1	0	NaN	1	0	1	NaN	NaN	NaN	NaN	NaN	NaN	NaN	NaN	50	63	74
29003	290	1	0	NaN	NaN	NaN	NaN	NaN	NaN	NaN	NaN	NaN	NaN	49	NaN	NaN	NaN	NaN
29101	291	1	0	NaN	1	1	0	NaN	NaN	NaN	NaN	NaN	NaN	NaN	NaN	50	63	74
29102	291	1	0	NaN	NaN	0	NaN	NaN	NaN	NaN	NaN	NaN	NaN	NaN	NaN	NaN	62	NaN
29103	291	1	0	NaN	NaN	0	NaN	NaN	NaN	NaN	NaN	NaN	NaN	14	NaN	NaN	62	NaN
29201	292	1	0	NaN	0	1	1	NaN	NaN	NaN	NaN	NaN	NaN	NaN	NaN	50	63	74
29202	292	1	1	2001	0	0	0	NaN	40	51	53	NaN	NaN	NaN	NaN	50	62	74
29203	292	1	0	NaN	NaN	1	NaN	NaN	NaN	NaN	NaN	NaN	NaN	NaN	NaN	NaN	63	NaN
29204	292	1	0	NaN	0	0	0	NaN	NaN	NaN	NaN	NaN	NaN	NaN	NaN	50	62	74
29205	292	1	0	NaN	0	NaN	NaN	NaN	NaN	NaN	NaN	NaN	NaN	NaN	59	50	NaN	NaN
29206	292	1	1	2001	1	0	1	NaN	37	NaN	38	NaN	NaN	NaN	NaN	50	62	74
29207	292	1	1	1999	1	0	0	NaN	17	NaN	29	NaN	NaN	NaN	NaN	50	62	74
29208	292	1	0	NaN	1	1	0	NaN	NaN	NaN	NaN	NaN	NaN	NaN	NaN	50	62	74
29209	292	1	0	NaN	NaN	NaN	NaN	NaN	NaN	NaN	NaN	NaN	NaN	61	NaN	NaN	NaN	NaN
29210	292	1	1	2000	NaN	0	NaN	NaN	25	NaN	26	NaN	NaN	NaN	NaN	NaN	63	NaN
29301	293	3	0	NaN	0	1	1	NaN	NaN	NaN	NaN	NaN	NaN	NaN	NaN	50	62	74
29302	293	3	0	NaN	NaN	0	NaN	NaN	NaN	NaN	NaN	NaN	NaN	NaN	NaN	NaN	62	NaN
29303	293	3	0	NaN	NaN	NaN	NaN	NaN	NaN	NaN	NaN	NaN	NaN	46	NaN	NaN	NaN	NaN
29401	294	3	0	NaN	NaN	0	NaN	NaN	NaN	NaN	NaN	NaN	NaN	NaN	NaN	NaN	62	NaN
29402	294	3	0	NaN	0	0	0	NaN	NaN	NaN	NaN	NaN	NaN	NaN	NaN	51	62	74
29403	294	3	0	NaN	0	0	0	NaN	NaN	NaN	NaN	NaN	NaN	NaN	NaN	51	62	74
29404	294	3	0	NaN	0	0	0	NaN	NaN	NaN	NaN	NaN	NaN	NaN	NaN	51	62	74
29405	294	3	0	NaN	0	0	0	NaN	NaN	NaN	NaN	NaN	NaN	NaN	NaN	51	62	74
29501	295	2	0	NaN	NaN	NaN	NaN	NaN	NaN	NaN	NaN	NaN	NaN	NaN	NaN	NaN	NaN	NaN
29502	295	2	0	NaN	1	1	NaN	NaN	NaN	NaN	NaN	NaN	NaN	NaN	NaN	51	64	NaN
29503	295	2	0	NaN	0	1	NaN	NaN	NaN	NaN	NaN	NaN	NaN	NaN	NaN	51	64	NaN
29504	295	2	0	NaN	0	0	NaN	NaN	NaN	NaN	NaN	NaN	NaN	NaN	NaN	51	64	NaN
29505	295	2	0	NaN	NaN	0	NaN	NaN	NaN	NaN	NaN	NaN	NaN	NaN	NaN	NaN	64	NaN
29506	295	2	0	NaN	NaN	NaN	NaN	NaN	NaN	NaN	NaN	NaN	NaN	55	NaN	NaN	NaN	NaN
29507	295	2	0	NaN	NaN	NaN	NaN	NaN	NaN	NaN	NaN	NaN	NaN	NaN	NaN	NaN	NaN	NaN
29601	296	1	0	NaN	1	1	1	NaN	NaN	NaN	NaN	NaN	NaN	NaN	NaN	50	63	74
29602	296	1	0	NaN	1	1	1	NaN	NaN	NaN	NaN	NaN	NaN	NaN	NaN	50	63	74
29603	296	1	0	NaN	1	1	1	NaN	NaN	NaN	NaN	NaN	NaN	NaN	NaN	50	63	74
29604	296	1	0	NaN	0	0	1	NaN	NaN	NaN	NaN	NaN	NaN	-1	NaN	50	63	74
29701	297	2	0	NaN	0	0	NaN	NaN	NaN	NaN	NaN	NaN	NaN	NaN	NaN	51	64	NaN
29702	297	2	0	NaN	NaN	NaN	NaN	NaN	NaN	NaN	NaN	NaN	NaN	NaN	36	NaN	NaN	NaN
29703	297	2	0	NaN	0	0	NaN	NaN	NaN	NaN	NaN	NaN	NaN	NaN	NaN	51	64	NaN
29704	297	2	0	NaN	NaN	NaN	NaN	NaN	NaN	NaN	NaN	NaN	NaN	NaN	NaN	NaN	NaN	NaN
29801	298	1	0	NaN	0	NaN	NaN	NaN	NaN	NaN	NaN	NaN	NaN	NaN	NaN	50	NaN	NaN
29802	298	1	0	NaN	1	NaN	NaN	NaN	NaN	NaN	NaN	NaN	NaN	NaN	NaN	50	NaN	NaN
29803	298	1	0	NaN	0	NaN	NaN	NaN	NaN	NaN	NaN	NaN	NaN	NaN	NaN	50	NaN	NaN
29804	298	1	0	NaN	0	NaN	NaN	NaN	NaN	NaN	NaN	NaN	NaN	NaN	NaN	50	NaN	NaN
29805	298	1	0	NaN	0	NaN	NaN	NaN	NaN	NaN	NaN	NaN	NaN	NaN	NaN	50	NaN	NaN
29806	298	1	0	NaN	NaN	NaN	NaN	NaN	NaN	NaN	NaN	NaN	NaN	37	NaN	NaN	NaN	NaN
29807	298	1	0	NaN	1	1	0	NaN	NaN	NaN	NaN	NaN	NaN	NaN	NaN	50	63	74
29901	299	1	1	2003	0	0	0	NaN	67	69	69	NaN	NaN	NaN	NaN	50	63	74
29902	299	1	0	NaN	0	0	0	NaN	NaN	NaN	NaN	NaN	NaN	NaN	NaN	50	63	74
29903	299	1	1	2001	0	0	1	NaN	47	51	52	NaN	NaN	NaN	NaN	50	63	74
29904	299	1	1	2002	0	1	1	NaN	50	52	52	NaN	NaN	NaN	NaN	50	63	74
29905	299	1	1	2003	0	0	1	NaN	64	67	68	NaN	NaN	NaN	NaN	50	63	74
30001	300	2	0	NaN	0	NaN	NaN	NaN	NaN	NaN	NaN	NaN	NaN	NaN	NaN	51	NaN	NaN
30002	300	2	0	NaN	1	NaN	NaN	NaN	NaN	NaN	NaN	NaN	NaN	NaN	NaN	51	NaN	NaN
30003	300	2	0	NaN	0	NaN	NaN	NaN	NaN	NaN	NaN	NaN	NaN	NaN	NaN	51	NaN	NaN
30004	300	2	0	NaN	0	0	NaN	NaN	NaN	NaN	NaN	NaN	NaN	NaN	NaN	51	64	NaN
30005	300	2	1	2002	0	0	NaN	NaN	57	60	61	NaN	NaN	NaN	NaN	51	64	NaN
30006	300	2	0	NaN	0	0	NaN	NaN	NaN	NaN	NaN	NaN	NaN	NaN	NaN	51	65	NaN
30007	300	2	0	NaN	NaN	0	NaN	NaN	NaN	NaN	NaN	NaN	NaN	NaN	NaN	NaN	NaN	NaN
30008	300	2	0	NaN	NaN	NaN	NaN	NaN	NaN	NaN	NaN	NaN	NaN	NaN	NaN	NaN	NaN	NaN
30101	301	2	1	2000	1	0	0	NaN	33	NaN	35	NaN	NaN	NaN	NaN	50	63	74
30102	301	2	0	NaN	1	1	0	NaN	NaN	NaN	NaN	NaN	NaN	NaN	NaN	50	63	74
30103	301	2	0	NaN	1	NaN	NaN	NaN	NaN	NaN	NaN	NaN	NaN	NaN	NaN	50	NaN	NaN
30104	301	2	0	NaN	NaN	NaN	NaN	NaN	NaN	NaN	NaN	NaN	NaN	NaN	NaN	NaN	NaN	NaN
30105	301	2	0	NaN	0	0	0	NaN	NaN	NaN	NaN	NaN	NaN	NaN	NaN	50	63	74
30106	301	2	0	NaN	0	0	0	NaN	NaN	NaN	NaN	NaN	NaN	-7	NaN	50	63	74
30107	301	2	0	NaN	NaN	NaN	NaN	NaN	NaN	NaN	NaN	NaN	NaN	NaN	NaN	NaN	NaN	NaN
30108	301	2	0	NaN	NaN	NaN	NaN	NaN	NaN	NaN	NaN	NaN	NaN	NaN	NaN	NaN	NaN	NaN
30109	301	2	0	NaN	NaN	NaN	NaN	NaN	NaN	NaN	NaN	NaN	NaN	31	NaN	NaN	NaN	NaN
30110	301	2	0	NaN	NaN	NaN	NaN	NaN	NaN	NaN	NaN	NaN	NaN	55	NaN	NaN	NaN	NaN
30201	302	2	0	NaN	0	0	NaN	NaN	NaN	NaN	NaN	NaN	NaN	NaN	NaN	51	64	NaN
30202	302	2	0	NaN	0	1	NaN	NaN	NaN	NaN	NaN	NaN	NaN	NaN	71	51	64	NaN
30301	303	2	0	NaN	1	NaN	NaN	NaN	NaN	NaN	NaN	NaN	NaN	NaN	NaN	51	NaN	NaN
30302	303	2	0	NaN	1	0	NaN	NaN	NaN	NaN	NaN	NaN	NaN	NaN	NaN	51	64	NaN
30303	303	2	0	NaN	NaN	NaN	NaN	NaN	NaN	NaN	NaN	NaN	NaN	NaN	NaN	NaN	NaN	NaN
30304	303	2	0	NaN	0	1	NaN	NaN	NaN	NaN	NaN	NaN	NaN	NaN	NaN	51	64	NaN
30305	303	2	0	NaN	0	0	NaN	NaN	NaN	NaN	NaN	NaN	NaN	NaN	NaN	51	64	NaN
30306	303	2	0	NaN	0	0	NaN	NaN	NaN	NaN	NaN	NaN	NaN	NaN	NaN	51	64	NaN
30307	303	2	0	NaN	NaN	NaN	NaN	NaN	NaN	NaN	NaN	NaN	NaN	NaN	NaN	NaN	NaN	NaN
30401	304	2	0	NaN	NaN	NaN	NaN	NaN	NaN	NaN	NaN	NaN	NaN	NaN	NaN	NaN	NaN	NaN
30402	304	2	0	NaN	1	1	NaN	NaN	NaN	NaN	NaN	NaN	NaN	NaN	NaN	51	64	NaN
30403	304	2	0	NaN	0	1	NaN	NaN	NaN	NaN	NaN	NaN	NaN	NaN	NaN	51	64	NaN
30404	304	2	0	NaN	0	1	NaN	NaN	NaN	NaN	NaN	NaN	NaN	NaN	NaN	51	64	NaN
30405	304	2	0	NaN	0	0	NaN	NaN	NaN	NaN	NaN	NaN	NaN	NaN	NaN	51	64	NaN
30406	304	2	0	NaN	0	0	NaN	NaN	NaN	NaN	NaN	NaN	NaN	NaN	NaN	51	64	NaN
30407	304	2	0	NaN	NaN	1	NaN	NaN	NaN	NaN	NaN	NaN	NaN	NaN	NaN	NaN	65	NaN
30501	305	2	0	NaN	1	0	NaN	NaN	NaN	NaN	NaN	NaN	NaN	NaN	NaN	51	65	NaN
30502	305	2	0	NaN	1	1	NaN	1	NaN	NaN	NaN	NaN	NaN	NaN	NaN	51	64	NaN
30503	305	2	0	NaN	NaN	NaN	NaN	NaN	NaN	NaN	NaN	NaN	NaN	NaN	NaN	NaN	NaN	NaN
30504	305	2	1	2003	0	NaN	NaN	NaN	68	70	70	NaN	NaN	NaN	NaN	51	NaN	NaN
30505	305	2	0	NaN	1	NaN	NaN	NaN	NaN	NaN	NaN	NaN	NaN	NaN	NaN	51	NaN	NaN
30506	305	2	0	NaN	0	NaN	NaN	NaN	NaN	NaN	NaN	NaN	NaN	NaN	NaN	51	NaN	NaN
30507	305	2	0	NaN	NaN	1	NaN	NaN	NaN	NaN	NaN	NaN	NaN	NaN	NaN	NaN	65	NaN
30508	305	2	0	NaN	0	0	NaN	NaN	NaN	NaN	NaN	NaN	NaN	NaN	NaN	51	64	NaN
30509	305	2	0	NaN	NaN	NaN	NaN	NaN	NaN	NaN	NaN	NaN	NaN	60	NaN	NaN	NaN	NaN
30601	306	2	0	NaN	1	0	NaN	NaN	NaN	NaN	NaN	NaN	NaN	NaN	NaN	50	63	NaN
30602	306	2	0	NaN	0	0	0	NaN	NaN	NaN	NaN	NaN	NaN	NaN	NaN	50	63	74
30603	306	2	0	NaN	0	NaN	NaN	NaN	NaN	NaN	NaN	NaN	NaN	NaN	NaN	50	NaN	NaN
30604	306	2	0	NaN	0	0	0	NaN	NaN	NaN	NaN	NaN	NaN	NaN	NaN	50	63	74
30605	306	2	1	2001	1	1	1	NaN	46	NaN	47	NaN	NaN	NaN	NaN	50	63	74
30701	307	2	0	NaN	1	1	NaN	NaN	NaN	NaN	NaN	NaN	NaN	NaN	NaN	51	65	NaN
30702	307	2	0	NaN	1	NaN	NaN	NaN	NaN	NaN	NaN	NaN	NaN	NaN	NaN	51	NaN	NaN
30801	308	3	0	NaN	1	1	NaN	NaN	NaN	NaN	NaN	NaN	NaN	NaN	NaN	51	65	NaN
30802	308	3	0	NaN	0	1	0	NaN	NaN	NaN	NaN	NaN	NaN	NaN	NaN	51	62	74
30901	309	3	0	NaN	NaN	1	NaN	NaN	NaN	NaN	NaN	NaN	NaN	NaN	NaN	NaN	65	NaN
30902	309	3	0	NaN	1	1	0	NaN	NaN	NaN	NaN	NaN	NaN	NaN	NaN	51	62	74
30903	309	3	0	NaN	NaN	0	NaN	NaN	NaN	NaN	NaN	NaN	NaN	NaN	NaN	NaN	65	NaN
30904	309	3	0	NaN	NaN	NaN	NaN	NaN	NaN	NaN	NaN	NaN	NaN	NaN	NaN	NaN	NaN	NaN
30905	309	3	0	NaN	0	1	0	NaN	NaN	NaN	NaN	NaN	NaN	NaN	NaN	51	62	74
30906	309	3	0	NaN	NaN	1	NaN	NaN	NaN	NaN	NaN	NaN	NaN	NaN	NaN	NaN	62	NaN
30908	309	3	0	NaN	NaN	0	NaN	NaN	NaN	NaN	NaN	NaN	NaN	NaN	NaN	NaN	65	NaN
31001	310	1	0	NaN	0	0	0	NaN	NaN	NaN	NaN	NaN	NaN	NaN	NaN	50	62	74
31002	310	1	0	NaN	NaN	NaN	NaN	NaN	NaN	NaN	NaN	NaN	NaN	NaN	NaN	NaN	NaN	NaN
31003	310	1	1	2000	1	0	1	NaN	33	NaN	35	NaN	NaN	NaN	NaN	50	63	74
31004	310	1	1	2001	1	1	0	NaN	44	NaN	48	NaN	NaN	NaN	NaN	50	62	74
31101	311	2	1	2000	1	1	NaN	NaN	32	NaN	33	NaN	NaN	NaN	NaN	51	63	NaN
31102	311	2	0	NaN	1	1	NaN	NaN	NaN	NaN	NaN	NaN	NaN	NaN	NaN	51	63	NaN
31103	311	2	0	NaN	1	0	NaN	NaN	NaN	NaN	NaN	NaN	NaN	8	NaN	51	63	NaN
31104	311	2	0	NaN	NaN	NaN	NaN	NaN	NaN	NaN	NaN	NaN	NaN	NaN	NaN	NaN	NaN	NaN
31201	312	2	0	NaN	0	0	NaN	NaN	NaN	NaN	NaN	NaN	NaN	NaN	NaN	51	63	NaN
31202	312	2	0	NaN	NaN	NaN	NaN	NaN	NaN	NaN	NaN	NaN	NaN	NaN	24	NaN	NaN	NaN
31203	312	2	0	NaN	0	1	NaN	NaN	NaN	NaN	NaN	NaN	NaN	NaN	NaN	51	65	NaN
31204	312	2	1	2000	0	0	NaN	NaN	27	NaN	28	NaN	NaN	NaN	NaN	51	63	NaN
31205	312	2	0	NaN	1	0	NaN	NaN	NaN	NaN	NaN	NaN	NaN	NaN	NaN	51	63	NaN
31206	312	2	0	NaN	1	0	NaN	NaN	NaN	NaN	NaN	NaN	NaN	NaN	NaN	51	63	NaN
31301	313	2	0	NaN	0	0	NaN	NaN	NaN	NaN	NaN	NaN	NaN	NaN	NaN	51	65	NaN
31302	313	2	0	NaN	0	1	NaN	NaN	NaN	NaN	NaN	NaN	NaN	NaN	NaN	51	64	NaN
31303	313	2	0	NaN	0	0	NaN	NaN	NaN	NaN	NaN	NaN	NaN	NaN	NaN	51	64	NaN
31304	313	2	0	NaN	0	0	NaN	NaN	NaN	NaN	NaN	NaN	NaN	NaN	NaN	51	64	NaN
31305	313	2	0	NaN	0	1	NaN	NaN	NaN	NaN	NaN	NaN	NaN	-6	NaN	51	64	NaN
31306	313	2	0	NaN	NaN	NaN	NaN	NaN	NaN	NaN	NaN	NaN	NaN	17	NaN	NaN	NaN	NaN
31307	313	2	0	NaN	NaN	NaN	NaN	NaN	NaN	NaN	NaN	NaN	NaN	54	NaN	NaN	NaN	NaN
31401	314	2	0	NaN	0	0	NaN	NaN	NaN	NaN	NaN	NaN	NaN	NaN	NaN	51	64	NaN
31402	314	2	0	NaN	0	0	NaN	NaN	NaN	NaN	NaN	NaN	NaN	NaN	NaN	51	64	NaN
31403	314	2	0	NaN	0	0	NaN	NaN	NaN	NaN	NaN	NaN	NaN	5	NaN	51	64	NaN
31404	314	2	0	NaN	NaN	NaN	NaN	NaN	NaN	NaN	NaN	NaN	NaN	60	NaN	NaN	NaN	NaN
31501	315	3	0	NaN	0	NaN	NaN	NaN	NaN	NaN	NaN	NaN	NaN	NaN	NaN	50	NaN	NaN
31502	315	3	0	NaN	1	0	0	NaN	NaN	NaN	NaN	NaN	NaN	NaN	NaN	50	62	74
31503	315	3	1	2003	0	NaN	1	NaN	68	69	69	NaN	NaN	NaN	NaN	50	NaN	74
31504	315	3	0	NaN	0	0	0	NaN	NaN	NaN	NaN	NaN	NaN	NaN	NaN	50	62	74
31505	315	3	0	NaN	0	0	0	NaN	NaN	NaN	NaN	NaN	NaN	NaN	NaN	50	62	74
31506	315	3	0	NaN	NaN	0	NaN	NaN	NaN	NaN	NaN	NaN	NaN	5	NaN	NaN	62	NaN
31601	316	2	0	NaN	1	0	NaN	NaN	NaN	NaN	NaN	NaN	NaN	NaN	NaN	51	63	NaN
31602	316	2	0	NaN	1	1	NaN	NaN	NaN	NaN	NaN	NaN	NaN	NaN	NaN	51	63	NaN
31603	316	2	0	NaN	0	0	NaN	NaN	NaN	NaN	NaN	NaN	NaN	NaN	NaN	51	63	NaN
31604	316	2	0	NaN	1	0	NaN	NaN	NaN	NaN	NaN	NaN	NaN	NaN	NaN	51	63	NaN
31605	316	2	0	NaN	NaN	0	NaN	NaN	NaN	NaN	NaN	NaN	NaN	12	NaN	NaN	63	NaN
31606	316	2	0	NaN	NaN	NaN	NaN	NaN	NaN	NaN	NaN	NaN	NaN	51	NaN	NaN	NaN	NaN
31701	317	1	0	NaN	1	0	0	NaN	NaN	NaN	NaN	NaN	NaN	NaN	NaN	50	63	74
31702	317	1	0	NaN	0	0	0	NaN	NaN	NaN	NaN	NaN	NaN	NaN	NaN	50	63	74
31703	317	1	0	NaN	1	0	0	NaN	NaN	NaN	NaN	NaN	NaN	NaN	NaN	50	63	74
31704	317	1	0	NaN	0	0	0	NaN	NaN	NaN	NaN	NaN	NaN	-2	NaN	50	63	74
31705	317	1	0	NaN	NaN	NaN	NaN	NaN	NaN	NaN	NaN	NaN	NaN	49	51	NaN	NaN	NaN
31801	318	1	0	NaN	1	1	1	NaN	NaN	NaN	NaN	NaN	NaN	NaN	NaN	50	63	74
31802	318	1	0	NaN	0	0	0	NaN	NaN	NaN	NaN	NaN	NaN	NaN	NaN	50	62	74
31803	318	1	0	NaN	1	1	NaN	NaN	NaN	NaN	NaN	NaN	NaN	NaN	NaN	50	62	NaN
31804	318	1	1	2001	1	0	0	NaN	46	NaN	48	73	NaN	NaN	NaN	50	62	74
31805	318	1	1	2002	0	0	1	NaN	56	60	60	NaN	NaN	NaN	NaN	50	62	74
31806	318	1	1	2000	1	1	1	NaN	26	NaN	30	NaN	NaN	NaN	NaN	51	63	74
31901	319	3	0	NaN	0	NaN	NaN	NaN	NaN	NaN	NaN	NaN	NaN	NaN	51	50	NaN	NaN
31902	319	3	0	NaN	1	1	1	NaN	NaN	NaN	NaN	NaN	NaN	NaN	NaN	50	63	74
31903	319	3	0	NaN	0	0	0	NaN	NaN	NaN	NaN	NaN	NaN	NaN	NaN	50	63	74
31904	319	3	0	NaN	NaN	0	NaN	NaN	NaN	NaN	NaN	NaN	NaN	NaN	NaN	NaN	63	NaN
31906	319	3	0	NaN	0	0	0	NaN	NaN	NaN	NaN	NaN	NaN	NaN	NaN	50	62	74
32001	320	1	0	NaN	0	1	0	NaN	NaN	NaN	NaN	NaN	NaN	NaN	NaN	50	63	74
32002	320	1	0	NaN	0	0	0	NaN	NaN	NaN	NaN	NaN	NaN	NaN	NaN	50	63	74
32003	320	1	0	NaN	NaN	1	NaN	NaN	NaN	NaN	NaN	NaN	NaN	NaN	NaN	NaN	64	NaN
32004	320	1	0	NaN	NaN	0	NaN	NaN	NaN	NaN	NaN	NaN	NaN	NaN	NaN	NaN	65	NaN
32005	320	1	0	NaN	0	0	0	NaN	NaN	NaN	NaN	NaN	NaN	NaN	NaN	50	63	74
32006	320	1	0	NaN	0	0	0	NaN	NaN	NaN	NaN	NaN	NaN	NaN	NaN	50	63	74
32007	320	1	0	NaN	1	1	NaN	NaN	NaN	NaN	NaN	NaN	NaN	NaN	66	50	63	NaN
32101	321	2	0	NaN	NaN	0	NaN	NaN	NaN	NaN	NaN	NaN	NaN	NaN	NaN	NaN	63	NaN
32102	321	2	0	NaN	1	1	NaN	NaN	NaN	NaN	NaN	NaN	NaN	NaN	NaN	51	63	NaN
32103	321	2	0	NaN	0	0	NaN	NaN	NaN	NaN	NaN	NaN	NaN	NaN	NaN	51	63	NaN
32104	321	2	0	NaN	0	0	NaN	NaN	NaN	NaN	NaN	NaN	NaN	NaN	NaN	51	63	NaN
32105	321	2	0	NaN	NaN	0	NaN	NaN	NaN	NaN	NaN	NaN	NaN	4	NaN	NaN	63	NaN
32201	322	2	0	NaN	1	1	NaN	NaN	NaN	NaN	NaN	NaN	NaN	NaN	NaN	51	64	NaN
32202	322	2	0	NaN	0	0	NaN	NaN	NaN	NaN	NaN	NaN	NaN	NaN	NaN	51	64	NaN
32203	322	2	0	NaN	0	0	NaN	NaN	NaN	NaN	NaN	NaN	NaN	1	NaN	51	64	NaN
32204	322	2	0	NaN	NaN	NaN	NaN	NaN	NaN	NaN	NaN	NaN	NaN	38	NaN	NaN	NaN	NaN
32301	323	2	0	NaN	1	NaN	NaN	1	NaN	NaN	NaN	NaN	NaN	NaN	71	50	NaN	NaN
32302	323	2	0	NaN	1	0	0	NaN	NaN	NaN	NaN	NaN	NaN	NaN	NaN	50	63	74
32303	323	2	0	NaN	0	0	0	NaN	NaN	NaN	NaN	NaN	NaN	NaN	NaN	50	63	74
32401	324	2	0	NaN	1	1	NaN	NaN	NaN	NaN	NaN	NaN	NaN	NaN	NaN	51	64	NaN
32402	324	2	0	NaN	1	0	NaN	NaN	NaN	NaN	NaN	NaN	NaN	NaN	NaN	51	64	NaN
32501	325	2	0	NaN	NaN	NaN	NaN	NaN	NaN	NaN	NaN	NaN	NaN	NaN	NaN	NaN	NaN	NaN
32502	325	2	0	NaN	NaN	0	NaN	NaN	NaN	NaN	NaN	NaN	NaN	NaN	NaN	NaN	65	NaN
32503	325	2	0	NaN	NaN	0	NaN	NaN	NaN	NaN	NaN	NaN	NaN	NaN	NaN	NaN	65	NaN
32504	325	2	0	NaN	NaN	NaN	NaN	NaN	NaN	NaN	NaN	NaN	NaN	NaN	NaN	NaN	NaN	NaN
32505	325	2	0	NaN	NaN	0	NaN	NaN	NaN	NaN	NaN	NaN	NaN	-3	NaN	NaN	65	NaN
32601	326	1	0	NaN	NaN	1	NaN	NaN	NaN	NaN	NaN	NaN	NaN	NaN	NaN	NaN	63	NaN
32602	326	1	0	NaN	0	0	0	NaN	NaN	NaN	NaN	NaN	NaN	NaN	NaN	50	63	74
32603	326	1	0	NaN	0	0	0	NaN	NaN	NaN	NaN	NaN	NaN	9	NaN	50	63	74
32604	326	1	0	NaN	NaN	NaN	NaN	NaN	NaN	NaN	NaN	NaN	NaN	49	NaN	NaN	NaN	NaN
32701	327	3	0	NaN	1	1	1	NaN	NaN	NaN	NaN	NaN	NaN	NaN	NaN	50	63	74
32702	327	3	0	NaN	1	0	1	NaN	NaN	NaN	NaN	NaN	NaN	NaN	NaN	50	62	74
32703	327	3	0	NaN	1	1	1	NaN	NaN	NaN	NaN	NaN	NaN	NaN	NaN	50	63	74
32704	327	3	0	NaN	0	0	0	NaN	NaN	NaN	NaN	NaN	NaN	NaN	NaN	50	62	74
32705	327	3	0	NaN	0	0	0	NaN	NaN	NaN	NaN	NaN	NaN	NaN	NaN	50	62	74
32706	327	3	0	NaN	0	0	0	NaN	NaN	NaN	NaN	NaN	NaN	0	NaN	50	62	74
32801	328	1	0	NaN	NaN	NaN	NaN	NaN	NaN	NaN	NaN	NaN	NaN	NaN	NaN	NaN	NaN	NaN
32802	328	1	0	NaN	NaN	0	NaN	NaN	NaN	NaN	NaN	NaN	NaN	NaN	NaN	NaN	63	NaN
32803	328	1	0	NaN	NaN	NaN	NaN	NaN	NaN	NaN	NaN	NaN	NaN	NaN	NaN	NaN	NaN	NaN
32804	328	1	0	NaN	NaN	0	NaN	NaN	NaN	NaN	NaN	NaN	NaN	44	NaN	NaN	63	NaN
32805	328	1	0	NaN	NaN	0	NaN	NaN	NaN	NaN	NaN	NaN	NaN	NaN	NaN	NaN	63	NaN
32806	328	1	1	2003	NaN	0	NaN	NaN	64	64	69	NaN	NaN	NaN	NaN	NaN	63	NaN
32807	328	1	0	NaN	NaN	0	NaN	NaN	NaN	NaN	NaN	NaN	NaN	NaN	NaN	NaN	63	NaN
32901	329	2	0	NaN	0	1	NaN	NaN	NaN	NaN	NaN	NaN	NaN	NaN	NaN	51	63	NaN
32902	329	2	1	2002	0	1	0	NaN	53	56	56	NaN	NaN	NaN	NaN	50	63	74
33001	330	2	0	NaN	1	1	NaN	NaN	NaN	NaN	NaN	NaN	NaN	NaN	NaN	50	63	NaN
33002	330	2	1	2003	0	0	0	NaN	70	73	73	NaN	NaN	NaN	NaN	50	65	74
33003	330	2	0	NaN	0	0	NaN	NaN	NaN	NaN	NaN	NaN	NaN	NaN	NaN	50	63	NaN
33004	330	2	0	NaN	0	1	1	NaN	NaN	NaN	NaN	NaN	NaN	NaN	NaN	50	63	74
33005	330	2	1	2004	NaN	NaN	NaN	NaN	76	77	77	NaN	NaN	24	NaN	NaN	NaN	NaN
33006	330	2	0	NaN	NaN	NaN	NaN	NaN	NaN	NaN	NaN	NaN	NaN	48	NaN	NaN	NaN	NaN
33007	330	2	0	NaN	0	1	0	NaN	NaN	NaN	NaN	NaN	NaN	NaN	NaN	50	63	74
33008	330	2	0	NaN	NaN	NaN	NaN	NaN	NaN	NaN	NaN	NaN	NaN	NaN	NaN	NaN	NaN	NaN
33101	331	2	0	NaN	NaN	0	NaN	NaN	NaN	NaN	NaN	NaN	NaN	NaN	NaN	NaN	65	NaN
33102	331	2	0	NaN	0	0	NaN	NaN	NaN	NaN	NaN	NaN	NaN	NaN	NaN	51	63	NaN
33103	331	2	0	NaN	0	1	NaN	NaN	NaN	NaN	NaN	NaN	NaN	NaN	NaN	51	63	NaN
33104	331	2	0	NaN	0	0	NaN	NaN	NaN	NaN	NaN	NaN	NaN	NaN	NaN	51	64	NaN
33105	331	2	0	NaN	0	0	NaN	NaN	NaN	NaN	NaN	NaN	NaN	NaN	NaN	51	64	NaN
33201	332	1	0	NaN	NaN	NaN	NaN	NaN	NaN	NaN	NaN	NaN	NaN	NaN	NaN	NaN	NaN	NaN
33202	332	1	0	NaN	NaN	0	NaN	NaN	NaN	NaN	NaN	NaN	NaN	NaN	NaN	NaN	63	NaN
33203	332	1	0	NaN	NaN	NaN	NaN	NaN	NaN	NaN	NaN	NaN	NaN	9	NaN	NaN	NaN	NaN
33301	333	2	0	NaN	1	NaN	NaN	NaN	NaN	NaN	NaN	NaN	NaN	NaN	NaN	51	NaN	NaN
33302	333	2	0	NaN	1	0	NaN	NaN	NaN	NaN	NaN	NaN	NaN	NaN	NaN	51	63	NaN
33401	334	1	0	NaN	NaN	0	NaN	NaN	NaN	NaN	NaN	NaN	NaN	NaN	NaN	NaN	63	NaN
33402	334	1	0	NaN	NaN	0	NaN	NaN	NaN	NaN	NaN	NaN	NaN	NaN	NaN	NaN	63	NaN
33403	334	1	0	NaN	NaN	1	NaN	NaN	NaN	NaN	NaN	NaN	NaN	NaN	NaN	NaN	63	NaN
33404	334	1	0	NaN	NaN	0	NaN	NaN	NaN	NaN	NaN	NaN	NaN	NaN	NaN	NaN	63	NaN
33405	334	1	0	NaN	NaN	0	NaN	NaN	NaN	NaN	NaN	NaN	NaN	NaN	NaN	NaN	63	NaN
33406	334	1	0	NaN	1	0	NaN	NaN	NaN	NaN	NaN	NaN	NaN	NaN	NaN	50	63	NaN
33407	334	1	0	NaN	NaN	0	NaN	NaN	NaN	NaN	NaN	NaN	NaN	NaN	NaN	NaN	63	NaN
33408	334	1	0	NaN	NaN	NaN	NaN	NaN	NaN	NaN	NaN	NaN	NaN	58	NaN	NaN	NaN	NaN
33501	335	1	1	1999	1	1	1	NaN	13	NaN	NaN	NaN	NaN	NaN	NaN	50	63	74
33502	335	1	0	NaN	0	0	0	NaN	NaN	NaN	NaN	NaN	NaN	NaN	NaN	50	63	74
33503	335	1	0	NaN	NaN	0	NaN	NaN	NaN	NaN	NaN	NaN	NaN	8	NaN	NaN	63	NaN
33504	335	1	0	NaN	NaN	NaN	NaN	NaN	NaN	NaN	NaN	NaN	NaN	57	NaN	NaN	NaN	NaN
33601	336	3	0	NaN	0	0	NaN	NaN	NaN	NaN	NaN	NaN	NaN	NaN	NaN	50	62	NaN
33602	336	3	0	NaN	0	0	NaN	NaN	NaN	NaN	NaN	NaN	NaN	NaN	NaN	50	62	NaN
33603	336	3	0	NaN	0	NaN	NaN	NaN	NaN	NaN	NaN	NaN	NaN	NaN	62	50	NaN	NaN
33701	337	2	0	NaN	1	1	1	NaN	NaN	NaN	NaN	NaN	NaN	NaN	NaN	50	63	74
33702	337	2	0	NaN	0	1	0	NaN	NaN	NaN	NaN	NaN	NaN	NaN	NaN	50	63	74
33703	337	2	0	NaN	1	1	NaN	NaN	NaN	NaN	NaN	NaN	NaN	NaN	NaN	50	63	NaN
33704	337	2	0	NaN	1	1	1	NaN	NaN	NaN	NaN	NaN	NaN	NaN	NaN	50	63	74
33705	337	2	0	NaN	1	NaN	NaN	NaN	NaN	NaN	NaN	NaN	NaN	NaN	NaN	50	NaN	NaN
33706	337	2	0	NaN	0	0	0	NaN	NaN	NaN	NaN	NaN	NaN	NaN	NaN	50	63	74
33707	337	2	0	NaN	1	0	NaN	NaN	NaN	NaN	NaN	NaN	NaN	NaN	NaN	50	63	NaN
33708	337	2	1	2002	0	0	NaN	NaN	52	54	54	NaN	NaN	NaN	NaN	50	NaN	NaN
33709	337	2	0	NaN	NaN	0	NaN	NaN	NaN	NaN	NaN	NaN	NaN	14	NaN	NaN	63	NaN
33710	337	2	0	NaN	NaN	NaN	NaN	NaN	NaN	NaN	NaN	NaN	NaN	38	NaN	NaN	NaN	NaN
33711	337	2	0	NaN	NaN	0	NaN	NaN	NaN	NaN	NaN	NaN	NaN	NaN	NaN	NaN	63	NaN
33801	338	2	0	NaN	0	0	NaN	NaN	NaN	NaN	NaN	NaN	NaN	NaN	NaN	51	65	NaN
33802	338	2	0	NaN	0	0	NaN	NaN	NaN	NaN	NaN	NaN	NaN	NaN	NaN	51	64	NaN
33803	338	2	0	NaN	0	0	NaN	NaN	NaN	NaN	NaN	NaN	NaN	NaN	NaN	51	64	NaN
33804	338	2	0	NaN	NaN	NaN	NaN	NaN	NaN	NaN	NaN	NaN	NaN	NaN	NaN	NaN	NaN	NaN
33805	338	2	0	NaN	NaN	NaN	NaN	NaN	NaN	NaN	NaN	NaN	NaN	53	NaN	NaN	NaN	NaN
33901	339	3	0	NaN	NaN	0	NaN	NaN	NaN	NaN	NaN	NaN	NaN	NaN	NaN	NaN	62	NaN
33902	339	3	0	NaN	0	0	0	NaN	NaN	NaN	NaN	NaN	NaN	NaN	NaN	51	62	74
33903	339	3	0	NaN	1	1	0	NaN	NaN	NaN	NaN	NaN	NaN	NaN	NaN	51	63	74
33904	339	3	0	NaN	NaN	1	NaN	NaN	NaN	NaN	NaN	NaN	NaN	NaN	NaN	NaN	62	NaN
34001	340	2	0	NaN	NaN	0	NaN	NaN	NaN	NaN	NaN	NaN	NaN	NaN	NaN	NaN	65	NaN
34002	340	2	0	NaN	1	0	0	NaN	NaN	NaN	NaN	NaN	NaN	NaN	NaN	51	63	74
34003	340	2	0	NaN	0	0	0	NaN	NaN	NaN	NaN	NaN	NaN	NaN	NaN	51	63	74
34004	340	2	0	NaN	0	0	0	NaN	NaN	NaN	NaN	NaN	NaN	NaN	NaN	51	65	74
34005	340	2	0	NaN	1	0	NaN	NaN	NaN	NaN	NaN	NaN	NaN	NaN	NaN	51	63	NaN
34101	341	2	0	NaN	1	1	NaN	NaN	NaN	NaN	NaN	NaN	NaN	NaN	NaN	51	64	NaN
34102	341	2	0	NaN	1	1	NaN	NaN	NaN	NaN	NaN	NaN	NaN	NaN	NaN	51	64	NaN
34103	341	2	1	2001	1	0	NaN	NaN	45	NaN	47	NaN	NaN	NaN	NaN	51	64	NaN
34104	341	2	1	2001	1	0	NaN	NaN	44	NaN	46	NaN	NaN	2	NaN	51	64	NaN
34105	341	2	0	NaN	NaN	NaN	NaN	NaN	NaN	NaN	NaN	NaN	NaN	47	NaN	NaN	NaN	NaN
34201	342	3	1	2001	0	1	1	NaN	43	50	50	NaN	NaN	NaN	NaN	50	62	74
34202	342	3	1	2003	0	0	0	NaN	68	71	72	NaN	NaN	NaN	NaN	50	62	74
34203	342	3	0	NaN	NaN	NaN	NaN	NaN	NaN	NaN	NaN	NaN	NaN	NaN	NaN	NaN	NaN	NaN
34204	342	3	0	NaN	NaN	NaN	NaN	NaN	NaN	NaN	NaN	NaN	NaN	NaN	NaN	NaN	NaN	NaN
34205	342	3	1	2001	1	NaN	NaN	NaN	NaN	NaN	NaN	NaN	NaN	NaN	NaN	51	NaN	NaN
34206	342	3	0	NaN	0	0	0	NaN	NaN	NaN	NaN	NaN	NaN	NaN	NaN	50	62	74
34207	342	3	0	NaN	NaN	NaN	NaN	NaN	NaN	NaN	NaN	NaN	NaN	NaN	NaN	NaN	65	NaN
34208	342	3	0	NaN	NaN	0	NaN	NaN	NaN	NaN	NaN	NaN	NaN	NaN	NaN	NaN	62	NaN
34301	343	2	0	NaN	NaN	0	NaN	NaN	NaN	NaN	NaN	NaN	NaN	NaN	NaN	NaN	65	NaN
34302	343	2	0	NaN	NaN	0	NaN	NaN	NaN	NaN	NaN	NaN	NaN	NaN	NaN	NaN	65	NaN
34303	343	2	0	NaN	NaN	0	NaN	NaN	NaN	NaN	NaN	NaN	NaN	NaN	NaN	NaN	65	NaN
34304	343	2	0	NaN	NaN	0	NaN	NaN	NaN	NaN	NaN	NaN	NaN	NaN	NaN	NaN	65	NaN
34305	343	2	0	NaN	NaN	0	NaN	NaN	NaN	NaN	NaN	NaN	NaN	NaN	NaN	NaN	65	NaN
34306	343	2	0	NaN	NaN	0	NaN	NaN	NaN	NaN	NaN	NaN	NaN	11	NaN	NaN	65	NaN
34401	344	2	0	NaN	1	0	NaN	NaN	NaN	NaN	NaN	NaN	NaN	NaN	NaN	51	64	NaN
34402	344	2	0	NaN	0	0	NaN	NaN	NaN	NaN	NaN	NaN	NaN	NaN	NaN	51	64	NaN
34403	344	2	0	NaN	0	0	NaN	NaN	NaN	NaN	NaN	NaN	NaN	8	NaN	51	64	NaN
34404	344	2	0	NaN	NaN	NaN	NaN	NaN	NaN	NaN	NaN	NaN	NaN	38	54	NaN	NaN	NaN
34501	345	1	0	NaN	1	1	1	NaN	NaN	NaN	NaN	NaN	NaN	NaN	NaN	50	63	74
34502	345	1	0	NaN	1	0	0	NaN	NaN	NaN	NaN	NaN	NaN	NaN	NaN	50	63	74
34503	345	1	0	NaN	1	0	0	NaN	NaN	NaN	NaN	NaN	NaN	NaN	NaN	50	63	74
34504	345	1	1	2000	0	1	1	NaN	33	NaN	39	NaN	NaN	0	NaN	50	63	74
34505	345	1	0	NaN	1	NaN	NaN	NaN	NaN	NaN	NaN	NaN	NaN	NaN	61	50	NaN	NaN
34601	346	3	0	NaN	NaN	NaN	NaN	NaN	NaN	NaN	NaN	NaN	NaN	NaN	NaN	NaN	NaN	NaN
34602	346	3	0	NaN	NaN	1	NaN	NaN	NaN	NaN	NaN	NaN	NaN	NaN	NaN	NaN	62	NaN
34603	346	3	0	NaN	0	0	NaN	NaN	NaN	NaN	NaN	NaN	NaN	NaN	NaN	51	62	NaN
34604	346	3	0	NaN	NaN	NaN	NaN	NaN	NaN	NaN	NaN	NaN	NaN	24	NaN	NaN	NaN	NaN
34605	346	3	0	NaN	NaN	NaN	NaN	NaN	NaN	NaN	NaN	NaN	NaN	42	NaN	NaN	NaN	NaN
34701	347	1	0	NaN	1	1	0	1	NaN	NaN	NaN	NaN	NaN	NaN	NaN	51	63	74
34702	347	1	0	NaN	0	0	0	NaN	NaN	NaN	NaN	NaN	NaN	NaN	NaN	51	63	74
34703	347	1	0	NaN	0	0	0	NaN	NaN	NaN	NaN	NaN	NaN	NaN	NaN	51	63	74
34704	347	1	0	NaN	0	NaN	NaN	NaN	NaN	NaN	NaN	NaN	NaN	NaN	NaN	51	NaN	NaN
34705	347	1	1	2000	0	NaN	0	NaN	NaN	NaN	NaN	NaN	NaN	NaN	NaN	51	NaN	NaN
34706	347	1	0	NaN	NaN	0	NaN	NaN	NaN	NaN	NaN	NaN	NaN	NaN	NaN	NaN	63	NaN
34801	348	2	0	NaN	1	1	1	NaN	NaN	NaN	NaN	NaN	NaN	NaN	NaN	50	63	74
34802	348	2	0	NaN	1	1	0	NaN	NaN	NaN	NaN	NaN	NaN	NaN	NaN	50	63	74
34803	348	2	0	NaN	1	1	1	NaN	NaN	NaN	NaN	NaN	NaN	NaN	NaN	50	63	74
34901	349	3	1	2001	1	1	NaN	NaN	39	NaN	44	NaN	NaN	NaN	NaN	50	62	NaN
34902	349	3	0	NaN	0	0	0	NaN	NaN	NaN	NaN	NaN	NaN	NaN	NaN	50	62	74
34903	349	3	0	NaN	1	1	0	NaN	NaN	NaN	NaN	NaN	NaN	NaN	NaN	50	63	74
34904	349	3	1	2004	0	0	0	NaN	76	77	77	NaN	NaN	NaN	NaN	50	62	74
34905	349	3	0	NaN	0	0	0	NaN	NaN	NaN	NaN	NaN	NaN	NaN	NaN	50	62	74
34906	349	3	0	NaN	0	0	0	NaN	NaN	NaN	NaN	NaN	NaN	NaN	NaN	50	62	74
35001	350	2	0	NaN	0	0	NaN	NaN	NaN	NaN	NaN	NaN	NaN	NaN	NaN	51	65	NaN
35002	350	2	0	NaN	0	0	NaN	NaN	NaN	NaN	NaN	NaN	NaN	NaN	NaN	51	63	NaN
35003	350	2	0	NaN	NaN	0	NaN	NaN	NaN	NaN	NaN	NaN	NaN	NaN	NaN	NaN	63	NaN
35004	350	2	0	NaN	NaN	NaN	NaN	NaN	NaN	NaN	NaN	NaN	NaN	38	NaN	NaN	NaN	NaN
35005	350	2	0	NaN	NaN	NaN	NaN	NaN	NaN	NaN	NaN	NaN	NaN	51	NaN	NaN	NaN	NaN
35101	351	3	0	NaN	1	NaN	NaN	NaN	NaN	NaN	NaN	NaN	NaN	NaN	NaN	50	NaN	NaN
35102	351	3	1	2001	0	0	0	NaN	42	NaN	47	NaN	NaN	NaN	NaN	50	62	74
35103	351	3	0	NaN	0	0	0	NaN	NaN	NaN	NaN	NaN	NaN	NaN	NaN	50	66	74
35104	351	3	0	NaN	0	1	NaN	NaN	NaN	NaN	NaN	NaN	NaN	NaN	NaN	50	62	NaN
35105	351	3	0	NaN	0	0	0	NaN	NaN	NaN	NaN	NaN	NaN	NaN	NaN	50	62	74
35106	351	3	1	2001	0	NaN	NaN	NaN	43	49	50	NaN	NaN	NaN	NaN	50	NaN	NaN
35201	352	2	0	NaN	1	NaN	NaN	NaN	NaN	NaN	NaN	NaN	NaN	NaN	NaN	51	NaN	NaN
35202	352	2	0	NaN	NaN	NaN	NaN	NaN	NaN	NaN	NaN	NaN	NaN	NaN	NaN	NaN	NaN	NaN
35203	352	2	0	NaN	0	0	NaN	NaN	NaN	NaN	NaN	NaN	NaN	NaN	NaN	51	63	NaN
35204	352	2	0	NaN	1	0	NaN	NaN	NaN	NaN	NaN	NaN	NaN	NaN	NaN	51	63	NaN
35205	352	2	0	NaN	0	0	NaN	NaN	NaN	NaN	NaN	NaN	NaN	-7	NaN	51	63	NaN
35301	353	2	1	2000	1	0	0	NaN	27	NaN	30	NaN	NaN	NaN	NaN	50	63	74
35302	353	2	0	NaN	1	1	1	NaN	NaN	NaN	NaN	NaN	NaN	NaN	NaN	50	63	74
35401	354	1	0	NaN	NaN	1	NaN	NaN	NaN	NaN	NaN	NaN	NaN	NaN	NaN	NaN	62	NaN
35402	354	1	0	NaN	1	0	0	NaN	NaN	NaN	NaN	NaN	NaN	NaN	NaN	50	62	74
35403	354	1	0	NaN	NaN	1	NaN	NaN	NaN	NaN	NaN	NaN	NaN	NaN	NaN	NaN	65	NaN
35404	354	1	0	NaN	NaN	0	NaN	NaN	NaN	NaN	NaN	NaN	NaN	NaN	NaN	NaN	62	NaN
35405	354	1	0	NaN	1	1	1	NaN	NaN	NaN	NaN	NaN	NaN	NaN	NaN	50	62	74
35406	354	1	0	NaN	0	0	0	NaN	NaN	NaN	NaN	NaN	NaN	NaN	NaN	50	62	74
35501	355	2	0	NaN	NaN	0	NaN	NaN	NaN	NaN	NaN	NaN	NaN	NaN	NaN	NaN	64	NaN
35502	355	2	0	NaN	NaN	0	NaN	NaN	NaN	NaN	NaN	NaN	NaN	NaN	NaN	NaN	64	NaN
35503	355	2	0	NaN	NaN	NaN	NaN	NaN	NaN	NaN	NaN	NaN	NaN	52	NaN	NaN	NaN	NaN
35601	356	2	0	NaN	0	0	NaN	NaN	NaN	NaN	NaN	NaN	NaN	NaN	NaN	51	63	NaN
35602	356	2	0	NaN	0	0	0	NaN	NaN	NaN	NaN	NaN	NaN	NaN	NaN	51	63	74
35603	356	2	0	NaN	0	0	0	NaN	NaN	NaN	NaN	NaN	NaN	NaN	NaN	51	63	74
35604	356	2	0	NaN	0	0	0	NaN	NaN	NaN	NaN	NaN	NaN	-2	NaN	51	63	74
35605	356	2	0	NaN	NaN	NaN	NaN	NaN	NaN	NaN	NaN	NaN	NaN	25	NaN	NaN	NaN	NaN
35701	357	2	0	NaN	NaN	NaN	NaN	NaN	NaN	NaN	NaN	NaN	NaN	NaN	NaN	NaN	NaN	NaN
35702	357	2	0	NaN	0	0	NaN	NaN	NaN	NaN	NaN	NaN	NaN	NaN	NaN	51	63	NaN
35703	357	2	0	NaN	0	0	NaN	NaN	NaN	NaN	NaN	NaN	NaN	NaN	NaN	51	63	NaN
35704	357	2	0	NaN	0	0	NaN	NaN	NaN	NaN	NaN	NaN	NaN	13	NaN	50	63	NaN
35705	357	2	0	NaN	NaN	NaN	NaN	NaN	NaN	NaN	NaN	NaN	NaN	25	NaN	NaN	NaN	NaN
35801	358	2	0	NaN	1	1	NaN	NaN	NaN	NaN	NaN	NaN	NaN	NaN	NaN	51	64	NaN
35802	358	2	0	NaN	0	0	NaN	NaN	NaN	NaN	NaN	NaN	NaN	NaN	NaN	51	64	NaN
35803	358	2	0	NaN	0	NaN	NaN	NaN	NaN	NaN	NaN	NaN	NaN	NaN	NaN	51	NaN	NaN
35804	358	2	0	NaN	0	0	NaN	NaN	NaN	NaN	NaN	NaN	NaN	NaN	NaN	51	64	NaN
35805	358	2	0	NaN	0	0	NaN	NaN	NaN	NaN	NaN	NaN	NaN	NaN	NaN	51	64	NaN
35806	358	2	0	NaN	1	0	NaN	NaN	NaN	NaN	NaN	NaN	NaN	2	NaN	51	64	NaN
35901	359	1	0	NaN	0	0	1	NaN	NaN	NaN	NaN	NaN	NaN	NaN	NaN	50	63	74
35902	359	1	0	NaN	NaN	0	NaN	NaN	NaN	NaN	NaN	NaN	NaN	NaN	NaN	NaN	62	NaN
35903	359	1	0	NaN	NaN	0	NaN	NaN	NaN	NaN	NaN	NaN	NaN	14	NaN	NaN	62	NaN
35904	359	1	0	NaN	NaN	NaN	NaN	NaN	NaN	NaN	NaN	NaN	NaN	60	NaN	NaN	NaN	NaN
36001	360	2	0	NaN	NaN	NaN	NaN	NaN	NaN	NaN	NaN	NaN	NaN	NaN	NaN	NaN	NaN	NaN
36002	360	2	0	NaN	0	NaN	NaN	NaN	NaN	NaN	NaN	NaN	NaN	NaN	NaN	50	NaN	NaN
36003	360	2	0	NaN	0	1	NaN	NaN	NaN	NaN	NaN	NaN	NaN	NaN	NaN	50	63	NaN
36004	360	2	0	NaN	0	0	NaN	NaN	NaN	NaN	NaN	NaN	NaN	-8	NaN	50	63	NaN
36005	360	2	0	NaN	NaN	NaN	NaN	NaN	NaN	NaN	NaN	NaN	NaN	38	NaN	NaN	NaN	NaN
36101	361	3	0	NaN	NaN	0	NaN	NaN	NaN	NaN	NaN	NaN	NaN	NaN	NaN	NaN	62	NaN
36102	361	3	0	NaN	1	1	1	NaN	NaN	NaN	NaN	NaN	NaN	NaN	NaN	50	62	74
36103	361	3	0	NaN	0	0	0	NaN	NaN	NaN	NaN	NaN	NaN	NaN	NaN	50	62	74
36104	361	3	0	NaN	NaN	0	NaN	NaN	NaN	NaN	NaN	NaN	NaN	10	NaN	NaN	62	NaN
36201	362	2	0	NaN	1	1	NaN	NaN	NaN	NaN	NaN	NaN	NaN	NaN	NaN	51	64	NaN
36202	362	2	0	NaN	0	0	NaN	NaN	NaN	NaN	NaN	NaN	NaN	NaN	NaN	51	64	NaN
36203	362	2	0	NaN	NaN	NaN	NaN	NaN	NaN	NaN	NaN	NaN	NaN	NaN	NaN	NaN	NaN	NaN
36204	362	2	0	NaN	0	0	NaN	NaN	NaN	NaN	NaN	NaN	NaN	NaN	NaN	51	64	NaN
36205	362	2	0	NaN	NaN	NaN	NaN	NaN	NaN	NaN	NaN	NaN	NaN	NaN	NaN	NaN	NaN	NaN
36206	362	2	0	NaN	NaN	NaN	NaN	NaN	NaN	NaN	NaN	NaN	NaN	45	NaN	NaN	NaN	NaN
36207	362	2	0	NaN	NaN	NaN	NaN	NaN	NaN	NaN	NaN	NaN	NaN	45	NaN	NaN	NaN	NaN
36301	363	1	0	NaN	1	1	0	NaN	NaN	NaN	NaN	NaN	NaN	NaN	NaN	50	62	74
36302	363	1	0	NaN	0	0	0	NaN	NaN	NaN	NaN	NaN	NaN	NaN	NaN	50	63	74
36303	363	1	0	NaN	NaN	NaN	NaN	NaN	NaN	NaN	NaN	NaN	NaN	NaN	NaN	NaN	NaN	NaN
36304	363	1	1	2001	1	1	0	NaN	40	NaN	45	NaN	NaN	NaN	NaN	50	63	74
36305	363	1	1	2000	0	0	0	NaN	35	NaN	39	NaN	NaN	NaN	NaN	50	63	74
36306	363	1	0	NaN	NaN	0	NaN	NaN	NaN	NaN	NaN	NaN	NaN	NaN	NaN	NaN	63	NaN
36307	363	1	0	NaN	NaN	0	NaN	NaN	NaN	NaN	NaN	NaN	NaN	NaN	NaN	NaN	63	NaN
36401	364	1	0	NaN	1	1	0	NaN	NaN	NaN	NaN	NaN	NaN	NaN	NaN	50	63	74
36402	364	1	0	NaN	1	0	0	NaN	NaN	NaN	NaN	NaN	NaN	NaN	NaN	50	63	74
36403	364	1	0	NaN	1	1	1	NaN	NaN	NaN	NaN	NaN	NaN	NaN	NaN	51	63	74
36404	364	1	1	2001	0	0	NaN	NaN	43	NaN	46	NaN	NaN	NaN	NaN	50	63	NaN
36405	364	1	0	NaN	NaN	NaN	NaN	NaN	NaN	NaN	NaN	NaN	NaN	37	NaN	NaN	NaN	NaN
36406	364	1	1	2000	NaN	NaN	NaN	NaN	NaN	NaN	NaN	NaN	NaN	NaN	48	NaN	NaN	NaN
36501	365	1	0	NaN	0	0	NaN	NaN	NaN	NaN	NaN	NaN	NaN	NaN	NaN	50	63	NaN
36502	365	1	1	2002	0	NaN	NaN	NaN	51	52	53	NaN	NaN	NaN	NaN	51	NaN	NaN
36503	365	1	0	NaN	0	0	0	NaN	NaN	NaN	NaN	NaN	NaN	NaN	NaN	51	63	74
36504	365	1	0	NaN	NaN	NaN	NaN	NaN	NaN	NaN	NaN	NaN	NaN	55	NaN	NaN	NaN	NaN
36601	366	1	0	NaN	1	0	1	NaN	NaN	NaN	NaN	NaN	NaN	NaN	NaN	50	62	74
36602	366	1	0	NaN	NaN	0	NaN	NaN	NaN	NaN	NaN	NaN	NaN	NaN	NaN	NaN	62	NaN
36603	366	1	0	NaN	NaN	1	NaN	NaN	NaN	NaN	NaN	NaN	NaN	NaN	NaN	NaN	62	NaN
36701	367	2	0	NaN	NaN	0	NaN	NaN	NaN	NaN	NaN	NaN	NaN	NaN	NaN	NaN	63	NaN
36702	367	2	0	NaN	NaN	0	NaN	NaN	NaN	NaN	NaN	NaN	NaN	NaN	NaN	NaN	63	NaN
36703	367	2	0	NaN	1	0	NaN	NaN	NaN	NaN	NaN	NaN	NaN	NaN	NaN	51	63	NaN
36704	367	2	0	NaN	NaN	0	NaN	NaN	NaN	NaN	NaN	NaN	NaN	NaN	NaN	NaN	63	NaN
36705	367	2	0	NaN	NaN	0	NaN	NaN	NaN	NaN	NaN	NaN	NaN	NaN	NaN	NaN	63	NaN
36706	367	2	0	NaN	NaN	NaN	NaN	NaN	NaN	NaN	NaN	NaN	NaN	NaN	NaN	NaN	NaN	NaN
36801	368	2	0	NaN	0	0	NaN	NaN	NaN	NaN	NaN	NaN	NaN	NaN	NaN	51	64	NaN
36802	368	2	0	NaN	1	0	NaN	NaN	NaN	NaN	NaN	NaN	NaN	NaN	NaN	51	64	NaN
36804	368	2	0	NaN	NaN	NaN	NaN	NaN	NaN	NaN	NaN	NaN	NaN	25	NaN	NaN	NaN	NaN
36805	368	2	0	NaN	NaN	NaN	NaN	NaN	NaN	NaN	NaN	NaN	NaN	60	NaN	NaN	NaN	NaN
36901	369	2	0	NaN	NaN	NaN	NaN	NaN	NaN	NaN	NaN	NaN	NaN	NaN	NaN	NaN	NaN	NaN
36902	369	2	0	NaN	1	1	NaN	NaN	NaN	NaN	NaN	NaN	NaN	NaN	NaN	51	64	NaN
36903	369	2	0	NaN	NaN	NaN	NaN	NaN	NaN	NaN	NaN	NaN	NaN	NaN	NaN	NaN	NaN	NaN
36904	369	2	0	NaN	NaN	NaN	NaN	NaN	NaN	NaN	NaN	NaN	NaN	NaN	NaN	NaN	NaN	NaN
36905	369	2	0	NaN	NaN	NaN	NaN	NaN	NaN	NaN	NaN	NaN	NaN	NaN	NaN	NaN	NaN	NaN
36906	369	2	0	NaN	0	0	NaN	NaN	NaN	NaN	NaN	NaN	NaN	NaN	NaN	51	64	NaN
36907	369	2	0	NaN	0	0	NaN	NaN	NaN	NaN	NaN	NaN	NaN	NaN	NaN	51	64	NaN
36908	369	2	0	NaN	0	0	NaN	NaN	NaN	NaN	NaN	NaN	NaN	NaN	NaN	51	64	NaN
37001	370	2	0	NaN	1	1	NaN	NaN	NaN	NaN	NaN	NaN	NaN	NaN	NaN	51	64	NaN
37002	370	2	0	NaN	0	1	NaN	NaN	NaN	NaN	NaN	NaN	NaN	NaN	NaN	51	63	NaN
37003	370	2	0	NaN	0	1	NaN	NaN	NaN	NaN	NaN	NaN	NaN	NaN	NaN	51	63	NaN
37004	370	2	0	NaN	0	0	NaN	NaN	NaN	NaN	NaN	NaN	NaN	NaN	NaN	51	63	NaN
37005	370	2	0	NaN	NaN	NaN	NaN	NaN	NaN	NaN	NaN	NaN	NaN	NaN	NaN	NaN	NaN	NaN
37006	370	2	0	NaN	0	0	NaN	NaN	NaN	NaN	NaN	NaN	NaN	-2	NaN	51	63	NaN
37101	371	1	0	NaN	1	1	NaN	NaN	NaN	NaN	NaN	NaN	NaN	NaN	NaN	50	63	NaN
37201	372	2	0	NaN	0	0	NaN	NaN	NaN	NaN	NaN	NaN	NaN	NaN	NaN	51	64	NaN
37202	372	2	0	NaN	0	0	NaN	NaN	NaN	NaN	NaN	NaN	NaN	NaN	NaN	51	64	NaN
37203	372	2	0	NaN	NaN	NaN	NaN	NaN	NaN	NaN	NaN	NaN	NaN	27	NaN	NaN	NaN	NaN
37301	373	1	0	NaN	1	1	0	NaN	NaN	NaN	NaN	NaN	NaN	NaN	NaN	50	63	74
37302	373	1	0	NaN	0	0	0	NaN	NaN	NaN	NaN	NaN	NaN	NaN	NaN	50	63	74
37303	373	1	0	NaN	NaN	0	NaN	NaN	NaN	NaN	NaN	NaN	NaN	NaN	NaN	NaN	63	NaN
37304	373	1	0	NaN	0	0	0	NaN	NaN	NaN	NaN	NaN	NaN	NaN	NaN	50	63	74
37401	374	1	0	NaN	0	1	0	NaN	NaN	NaN	NaN	NaN	NaN	NaN	NaN	50	63	74
37402	374	1	0	NaN	0	0	0	NaN	NaN	NaN	NaN	NaN	NaN	NaN	NaN	50	63	74
37403	374	1	0	NaN	0	0	0	NaN	NaN	NaN	NaN	NaN	NaN	NaN	NaN	50	63	74
37404	374	1	0	NaN	0	0	0	NaN	NaN	NaN	NaN	NaN	NaN	NaN	NaN	50	63	74
37405	374	1	0	NaN	0	0	0	NaN	NaN	NaN	NaN	NaN	NaN	NaN	NaN	50	63	74
37406	374	1	0	NaN	0	0	0	NaN	NaN	NaN	NaN	NaN	NaN	9	NaN	50	63	74
37407	374	1	0	NaN	NaN	0	NaN	NaN	NaN	NaN	NaN	NaN	NaN	7	NaN	NaN	63	NaN
37501	375	1	0	NaN	NaN	1	NaN	NaN	NaN	NaN	NaN	NaN	NaN	NaN	63	NaN	63	NaN
37502	375	1	0	NaN	0	0	1	NaN	NaN	NaN	NaN	NaN	NaN	NaN	NaN	50	63	74
37503	375	1	0	NaN	1	1	0	NaN	NaN	NaN	NaN	NaN	NaN	NaN	NaN	50	63	NaN
37504	375	1	0	NaN	NaN	0	NaN	NaN	NaN	NaN	NaN	NaN	NaN	NaN	NaN	NaN	63	NaN
37505	375	1	0	NaN	0	0	0	NaN	NaN	NaN	NaN	NaN	NaN	NaN	NaN	50	63	74
37506	375	1	0	NaN	0	0	0	NaN	NaN	NaN	NaN	NaN	NaN	NaN	NaN	50	63	74
37601	376	1	1	2000	1	1	1	NaN	36	NaN	39	NaN	NaN	NaN	NaN	50	63	74
37602	376	1	0	NaN	1	1	1	NaN	NaN	NaN	NaN	NaN	NaN	NaN	NaN	50	63	74
37603	376	1	0	NaN	NaN	1	NaN	NaN	NaN	NaN	NaN	NaN	NaN	NaN	NaN	NaN	63	NaN
37604	376	1	0	NaN	1	0	1	NaN	NaN	NaN	NaN	NaN	NaN	NaN	NaN	50	63	74
37605	376	1	0	NaN	0	0	0	NaN	NaN	NaN	NaN	NaN	NaN	NaN	NaN	50	63	74
37606	376	1	0	NaN	1	1	0	NaN	NaN	NaN	NaN	NaN	NaN	NaN	NaN	50	63	74
37607	376	1	0	NaN	0	0	0	NaN	NaN	NaN	NaN	NaN	NaN	NaN	NaN	50	63	74
37608	376	1	0	NaN	0	0	0	NaN	NaN	NaN	NaN	NaN	NaN	10	NaN	50	63	74
37701	377	1	0	NaN	1	1	0	NaN	NaN	NaN	NaN	NaN	NaN	NaN	NaN	50	63	74
37702	377	1	0	NaN	1	1	0	NaN	NaN	NaN	NaN	NaN	NaN	NaN	NaN	50	63	74
37703	377	1	0	NaN	1	1	1	NaN	NaN	NaN	NaN	NaN	NaN	NaN	NaN	50	63	74
37704	377	1	0	NaN	1	1	1	NaN	NaN	NaN	NaN	NaN	NaN	NaN	NaN	50	63	74
37705	377	1	1	2000	0	1	1	NaN	31	NaN	37	NaN	NaN	NaN	NaN	50	63	74
37801	378	1	0	NaN	1	0	0	NaN	NaN	NaN	NaN	NaN	NaN	NaN	NaN	50	63	74
37802	378	1	0	NaN	1	1	1	NaN	NaN	NaN	NaN	NaN	NaN	NaN	NaN	50	64	74
37803	378	1	0	NaN	NaN	1	NaN	NaN	NaN	NaN	NaN	NaN	NaN	NaN	NaN	NaN	63	NaN
37804	378	1	0	NaN	0	NaN	NaN	NaN	NaN	NaN	NaN	NaN	NaN	NaN	NaN	50	NaN	NaN
37805	378	1	0	NaN	0	NaN	NaN	NaN	NaN	NaN	NaN	NaN	NaN	NaN	NaN	50	NaN	NaN
37806	378	1	0	NaN	0	NaN	NaN	NaN	NaN	NaN	NaN	NaN	NaN	1	NaN	50	NaN	NaN
37807	378	1	0	NaN	0	0	0	NaN	NaN	NaN	NaN	NaN	NaN	NaN	NaN	51	63	74
37808	378	1	0	NaN	NaN	NaN	NaN	NaN	NaN	NaN	NaN	NaN	NaN	NaN	NaN	NaN	NaN	NaN
37809	378	1	0	NaN	1	0	0	NaN	NaN	NaN	NaN	NaN	NaN	NaN	NaN	50	63	74
37810	378	1	0	NaN	0	0	0	NaN	NaN	NaN	NaN	NaN	NaN	NaN	NaN	50	64	74
37811	378	1	0	NaN	NaN	0	NaN	NaN	NaN	NaN	NaN	NaN	NaN	NaN	NaN	NaN	63	NaN
37901	379	2	0	NaN	1	NaN	NaN	NaN	NaN	NaN	NaN	NaN	NaN	NaN	NaN	50	NaN	NaN
37902	379	2	0	NaN	NaN	NaN	NaN	NaN	NaN	NaN	NaN	NaN	NaN	NaN	NaN	NaN	NaN	NaN
37903	379	2	0	NaN	1	1	0	NaN	NaN	NaN	NaN	NaN	NaN	NaN	NaN	50	63	74
37904	379	2	0	NaN	1	1	1	NaN	NaN	NaN	NaN	NaN	NaN	NaN	NaN	50	63	74
37905	379	2	0	NaN	1	1	0	NaN	NaN	NaN	NaN	NaN	NaN	NaN	NaN	50	63	74
37906	379	2	0	NaN	1	NaN	NaN	NaN	NaN	NaN	NaN	NaN	NaN	NaN	NaN	50	NaN	NaN
38001	380	2	0	NaN	1	1	1	NaN	NaN	NaN	NaN	NaN	NaN	NaN	NaN	50	63	74
38002	380	2	0	NaN	1	NaN	NaN	NaN	NaN	NaN	NaN	NaN	NaN	NaN	NaN	50	NaN	NaN
38003	380	2	1	2001	0	0	NaN	NaN	44	NaN	47	NaN	NaN	NaN	NaN	50	63	NaN
38004	380	2	0	NaN	0	0	NaN	NaN	NaN	NaN	NaN	NaN	NaN	NaN	NaN	50	63	NaN
38005	380	2	1	2000	NaN	1	NaN	NaN	NaN	NaN	NaN	NaN	NaN	NaN	NaN	NaN	63	NaN
38006	380	2	0	NaN	NaN	NaN	NaN	NaN	NaN	NaN	NaN	NaN	NaN	14	NaN	NaN	NaN	NaN
38101	381	2	0	NaN	NaN	0	NaN	NaN	NaN	NaN	NaN	NaN	NaN	NaN	NaN	NaN	63	NaN
38102	381	2	0	NaN	0	0	0	NaN	NaN	NaN	NaN	NaN	NaN	NaN	NaN	50	63	74
38103	381	2	0	NaN	NaN	0	NaN	NaN	NaN	NaN	NaN	NaN	NaN	NaN	NaN	NaN	63	NaN
38104	381	2	0	NaN	NaN	NaN	NaN	NaN	NaN	NaN	NaN	NaN	NaN	37	NaN	NaN	NaN	NaN
38105	381	2	0	NaN	1	0	NaN	NaN	NaN	NaN	NaN	NaN	NaN	NaN	NaN	51	63	NaN
38106	381	2	0	NaN	NaN	0	NaN	NaN	NaN	NaN	NaN	NaN	NaN	NaN	NaN	NaN	65	NaN
38107	381	2	0	NaN	NaN	NaN	NaN	NaN	NaN	NaN	NaN	NaN	NaN	25	36	NaN	NaN	NaN
38201	382	2	0	NaN	1	0	0	NaN	NaN	NaN	NaN	NaN	NaN	NaN	NaN	50	63	74
38202	382	2	0	NaN	0	NaN	NaN	NaN	NaN	NaN	NaN	NaN	NaN	NaN	NaN	51	NaN	NaN
38203	382	2	0	NaN	0	0	0	NaN	NaN	NaN	NaN	NaN	NaN	NaN	NaN	50	63	74
38301	383	3	0	NaN	NaN	NaN	NaN	NaN	NaN	NaN	NaN	NaN	NaN	NaN	NaN	NaN	NaN	NaN
38302	383	3	0	NaN	1	NaN	NaN	NaN	NaN	NaN	NaN	NaN	NaN	NaN	NaN	51	NaN	NaN
38304	383	3	0	NaN	NaN	NaN	NaN	NaN	NaN	NaN	NaN	NaN	NaN	NaN	NaN	NaN	NaN	NaN
38305	383	3	0	NaN	1	NaN	NaN	NaN	NaN	NaN	NaN	NaN	NaN	NaN	NaN	51	NaN	NaN
38306	383	3	0	NaN	0	0	NaN	NaN	NaN	NaN	NaN	NaN	NaN	NaN	NaN	51	62	NaN
38401	384	2	0	NaN	0	0	NaN	NaN	NaN	NaN	NaN	NaN	NaN	NaN	NaN	51	65	NaN
38402	384	2	0	NaN	0	NaN	NaN	NaN	NaN	NaN	NaN	NaN	NaN	NaN	NaN	51	NaN	NaN
38403	384	2	0	NaN	NaN	NaN	NaN	NaN	NaN	NaN	NaN	NaN	NaN	13	36	NaN	NaN	NaN
38404	384	2	0	NaN	NaN	NaN	NaN	NaN	NaN	NaN	NaN	NaN	NaN	59	NaN	NaN	NaN	NaN
38501	385	2	0	NaN	0	0	NaN	NaN	NaN	NaN	NaN	NaN	NaN	NaN	NaN	51	64	NaN
38502	385	2	0	NaN	0	0	NaN	NaN	NaN	NaN	NaN	NaN	NaN	NaN	NaN	51	64	NaN
38503	385	2	0	NaN	0	0	NaN	NaN	NaN	NaN	NaN	NaN	NaN	NaN	NaN	51	64	NaN
38504	385	2	0	NaN	1	1	NaN	NaN	NaN	NaN	NaN	NaN	NaN	NaN	NaN	51	64	NaN
38505	385	2	0	NaN	0	NaN	NaN	NaN	NaN	NaN	NaN	NaN	NaN	NaN	NaN	51	NaN	NaN
38601	386	1	0	NaN	1	1	NaN	NaN	NaN	NaN	NaN	NaN	NaN	NaN	NaN	50	63	NaN
38602	386	1	1	2001	1	0	0	NaN	47	50	50	NaN	NaN	NaN	NaN	50	63	74
38603	386	1	0	NaN	NaN	0	NaN	NaN	NaN	NaN	NaN	NaN	NaN	NaN	NaN	NaN	63	NaN
38701	387	2	0	NaN	1	0	NaN	NaN	NaN	NaN	NaN	NaN	NaN	NaN	NaN	50	63	NaN
38702	387	2	0	NaN	1	1	1	NaN	NaN	NaN	NaN	NaN	NaN	NaN	NaN	50	63	74
38703	387	2	0	NaN	1	1	1	NaN	NaN	NaN	NaN	NaN	NaN	NaN	NaN	51	63	74
38704	387	2	0	NaN	NaN	NaN	NaN	NaN	NaN	NaN	NaN	NaN	NaN	NaN	NaN	NaN	NaN	NaN
38705	387	2	0	NaN	0	0	NaN	NaN	NaN	NaN	NaN	NaN	NaN	NaN	NaN	50	63	NaN
38706	387	2	0	NaN	0	0	1	NaN	NaN	NaN	NaN	NaN	NaN	NaN	NaN	50	63	74
38707	387	2	0	NaN	NaN	NaN	NaN	NaN	NaN	NaN	NaN	NaN	NaN	37	NaN	NaN	NaN	NaN
38801	388	1	0	NaN	1	1	1	1	NaN	NaN	NaN	NaN	NaN	NaN	NaN	50	63	74
38802	388	1	0	NaN	1	1	0	NaN	NaN	NaN	NaN	NaN	NaN	NaN	NaN	50	62	74
38803	388	1	0	NaN	NaN	1	NaN	NaN	NaN	NaN	NaN	NaN	NaN	NaN	NaN	NaN	62	NaN
38804	388	1	1	2003	0	0	0	NaN	73	76	76	NaN	NaN	NaN	NaN	50	62	74
38805	388	1	1	2000	0	0	NaN	NaN	29	NaN	36	NaN	NaN	NaN	NaN	50	62	NaN
38806	388	1	0	NaN	1	0	1	NaN	NaN	NaN	NaN	NaN	NaN	NaN	NaN	50	62	74
38807	388	1	0	NaN	NaN	0	NaN	NaN	NaN	NaN	NaN	NaN	NaN	NaN	NaN	NaN	64	NaN
38808	388	1	0	NaN	NaN	NaN	NaN	NaN	NaN	NaN	NaN	NaN	NaN	NaN	NaN	NaN	NaN	NaN
38901	389	3	0	NaN	NaN	0	NaN	NaN	NaN	NaN	NaN	NaN	NaN	NaN	NaN	NaN	62	NaN
38902	389	3	0	NaN	0	0	0	NaN	NaN	NaN	NaN	NaN	NaN	NaN	NaN	51	62	74
38903	389	3	0	NaN	NaN	0	NaN	NaN	NaN	NaN	NaN	NaN	NaN	11	NaN	NaN	62	NaN
38904	389	3	0	NaN	NaN	NaN	NaN	NaN	NaN	NaN	NaN	NaN	NaN	58	NaN	NaN	NaN	NaN
39001	390	2	0	NaN	NaN	NaN	NaN	NaN	NaN	NaN	NaN	NaN	NaN	NaN	NaN	NaN	NaN	NaN
39002	390	2	0	NaN	1	NaN	NaN	NaN	NaN	NaN	NaN	NaN	NaN	NaN	NaN	51	NaN	NaN
39003	390	2	0	NaN	NaN	NaN	NaN	NaN	NaN	NaN	NaN	NaN	NaN	NaN	NaN	NaN	NaN	NaN
39004	390	2	0	NaN	0	NaN	NaN	NaN	NaN	NaN	NaN	NaN	NaN	NaN	NaN	51	NaN	NaN
39005	390	2	0	NaN	NaN	NaN	NaN	NaN	NaN	NaN	NaN	NaN	NaN	22	65	NaN	NaN	NaN
39006	390	2	0	NaN	NaN	NaN	NaN	NaN	NaN	NaN	NaN	NaN	NaN	61	NaN	NaN	NaN	NaN
39101	391	2	0	NaN	1	NaN	NaN	NaN	NaN	NaN	NaN	NaN	NaN	NaN	NaN	51	NaN	NaN
39201	392	2	0	NaN	NaN	0	NaN	NaN	NaN	NaN	NaN	NaN	NaN	NaN	NaN	NaN	63	NaN
39202	392	2	1	2001	0	1	0	NaN	42	NaN	44	NaN	NaN	NaN	NaN	50	63	74
39203	392	2	0	NaN	0	1	0	NaN	NaN	NaN	NaN	NaN	NaN	NaN	NaN	50	63	74
39204	392	2	0	NaN	0	1	NaN	NaN	NaN	NaN	NaN	NaN	NaN	NaN	NaN	50	63	NaN
39205	392	2	0	NaN	NaN	NaN	NaN	NaN	NaN	NaN	NaN	NaN	NaN	56	NaN	NaN	NaN	NaN
39301	393	1	0	NaN	1	1	0	NaN	NaN	NaN	NaN	NaN	NaN	NaN	NaN	50	63	74
39302	393	1	0	NaN	0	0	0	NaN	NaN	NaN	NaN	NaN	NaN	NaN	NaN	50	63	74
39401	394	2	0	NaN	NaN	0	NaN	NaN	NaN	NaN	NaN	NaN	NaN	NaN	NaN	NaN	64	NaN
39402	394	2	0	NaN	NaN	0	NaN	NaN	NaN	NaN	NaN	NaN	NaN	NaN	NaN	NaN	64	NaN
39403	394	2	0	NaN	NaN	0	NaN	NaN	NaN	NaN	NaN	NaN	NaN	NaN	NaN	NaN	64	NaN
39404	394	2	0	NaN	NaN	0	NaN	NaN	NaN	NaN	NaN	NaN	NaN	NaN	NaN	NaN	64	NaN
39405	394	2	0	NaN	NaN	0	NaN	NaN	NaN	NaN	NaN	NaN	NaN	NaN	NaN	NaN	64	NaN
39501	395	3	0	NaN	0	0	NaN	NaN	NaN	NaN	NaN	NaN	NaN	NaN	NaN	51	63	NaN
39502	395	3	0	NaN	0	0	NaN	NaN	NaN	NaN	NaN	NaN	NaN	NaN	NaN	51	62	NaN
39503	395	3	0	NaN	0	0	NaN	NaN	NaN	NaN	NaN	NaN	NaN	-2	NaN	51	62	NaN
39504	395	3	0	NaN	NaN	0	NaN	NaN	NaN	NaN	NaN	NaN	NaN	5	NaN	NaN	62	NaN
39601	396	1	0	NaN	1	1	1	NaN	NaN	NaN	NaN	NaN	NaN	NaN	NaN	50	63	74
39602	396	1	0	NaN	0	0	0	NaN	NaN	NaN	NaN	NaN	NaN	NaN	NaN	50	63	74
39604	396	1	0	NaN	0	0	0	NaN	NaN	NaN	NaN	NaN	NaN	NaN	NaN	50	63	74
39605	396	1	1	2001	0	0	0	NaN	45	49	49	NaN	NaN	NaN	NaN	50	63	74
39701	397	2	0	NaN	1	1	1	NaN	NaN	NaN	NaN	NaN	NaN	NaN	NaN	50	63	74
39702	397	2	0	NaN	0	1	0	NaN	NaN	NaN	NaN	NaN	NaN	NaN	NaN	50	63	74
39703	397	2	0	NaN	0	0	0	NaN	NaN	NaN	NaN	NaN	NaN	NaN	NaN	50	63	74
39801	398	2	0	NaN	1	NaN	NaN	NaN	NaN	NaN	NaN	NaN	NaN	NaN	55	51	NaN	NaN
39802	398	2	0	NaN	1	1	NaN	NaN	NaN	NaN	NaN	NaN	NaN	NaN	NaN	51	63	NaN
39803	398	2	0	NaN	0	0	NaN	NaN	NaN	NaN	NaN	NaN	NaN	NaN	NaN	51	63	NaN
39804	398	2	0	NaN	0	0	NaN	NaN	NaN	NaN	NaN	NaN	NaN	NaN	NaN	51	65	NaN
39901	399	1	0	NaN	0	1	1	NaN	NaN	NaN	NaN	NaN	NaN	NaN	NaN	50	62	74
39904	399	1	0	NaN	NaN	1	NaN	NaN	NaN	NaN	NaN	NaN	NaN	NaN	NaN	NaN	62	NaN
39905	399	1	0	NaN	NaN	NaN	NaN	NaN	NaN	NaN	NaN	NaN	NaN	60	NaN	NaN	NaN	NaN
40001	400	2	0	NaN	1	1	NaN	NaN	NaN	NaN	NaN	NaN	NaN	NaN	NaN	51	65	NaN
40002	400	2	1	2003	0	0	NaN	NaN	71	75	NaN	NaN	NaN	NaN	74	51	64	NaN
40003	400	2	0	NaN	0	0	NaN	NaN	NaN	NaN	NaN	NaN	NaN	NaN	NaN	51	64	NaN
40004	400	2	0	NaN	0	0	NaN	NaN	NaN	NaN	NaN	NaN	NaN	2	NaN	51	65	NaN
40005	400	2	0	NaN	1	1	NaN	NaN	NaN	NaN	NaN	NaN	NaN	NaN	NaN	51	64	NaN
40101	401	2	0	NaN	0	0	NaN	NaN	NaN	NaN	NaN	NaN	NaN	NaN	NaN	51	63	NaN
40102	401	2	0	NaN	1	0	NaN	NaN	NaN	NaN	NaN	NaN	NaN	NaN	NaN	51	63	NaN
40103	401	2	0	NaN	1	NaN	NaN	NaN	NaN	NaN	NaN	NaN	NaN	NaN	NaN	51	NaN	NaN
40104	401	2	0	NaN	0	NaN	NaN	NaN	NaN	NaN	NaN	NaN	NaN	NaN	NaN	51	NaN	NaN
40105	401	2	0	NaN	0	0	NaN	NaN	NaN	NaN	NaN	NaN	NaN	NaN	NaN	51	63	NaN
40106	401	2	0	NaN	0	0	NaN	NaN	NaN	NaN	NaN	NaN	NaN	NaN	NaN	51	63	NaN
40107	401	2	0	NaN	0	0	NaN	NaN	NaN	NaN	NaN	NaN	NaN	NaN	NaN	51	63	NaN
40108	401	2	0	NaN	NaN	NaN	NaN	NaN	NaN	NaN	NaN	NaN	NaN	56	NaN	NaN	NaN	NaN
40201	402	3	0	NaN	0	0	NaN	NaN	NaN	NaN	NaN	NaN	NaN	NaN	NaN	51	65	NaN
40202	402	3	0	NaN	0	0	0	NaN	NaN	NaN	NaN	NaN	NaN	NaN	NaN	51	62	74
40203	402	3	0	NaN	0	0	0	NaN	NaN	NaN	NaN	NaN	NaN	NaN	NaN	51	62	74
40204	402	3	0	NaN	NaN	NaN	NaN	NaN	NaN	NaN	NaN	NaN	NaN	26	37	NaN	NaN	NaN
40205	402	3	1	2004	NaN	NaN	NaN	NaN	73	75	NaN	NaN	NaN	49	77	NaN	NaN	NaN
40301	403	2	0	NaN	0	0	NaN	NaN	NaN	NaN	NaN	NaN	NaN	NaN	NaN	51	63	NaN
40302	403	2	0	NaN	0	0	NaN	NaN	NaN	NaN	NaN	NaN	NaN	NaN	NaN	51	63	NaN
40303	403	2	1	2002	0	0	NaN	NaN	57	59	61	NaN	NaN	NaN	NaN	51	63	NaN
40304	403	2	0	NaN	0	0	NaN	NaN	NaN	NaN	NaN	NaN	NaN	NaN	NaN	51	63	NaN
40305	403	2	0	NaN	0	0	NaN	NaN	NaN	NaN	NaN	NaN	NaN	NaN	NaN	51	63	NaN
40401	404	2	0	NaN	0	0	NaN	NaN	NaN	NaN	NaN	NaN	NaN	NaN	NaN	51	64	NaN
40402	404	2	0	NaN	0	0	NaN	NaN	NaN	NaN	NaN	NaN	NaN	NaN	NaN	51	64	NaN
40403	404	2	0	NaN	0	0	NaN	NaN	NaN	NaN	NaN	NaN	NaN	11	NaN	51	64	NaN
40404	404	2	0	NaN	NaN	NaN	NaN	NaN	NaN	NaN	NaN	NaN	NaN	20	NaN	NaN	NaN	NaN
40501	405	1	0	NaN	1	1	NaN	NaN	NaN	NaN	NaN	NaN	NaN	NaN	NaN	50	63	NaN
40502	405	1	0	NaN	0	0	0	NaN	NaN	NaN	NaN	NaN	NaN	NaN	NaN	50	63	74
[truncated: 495 more rows]
