# Supplementary material for: The role of case proximity in transmission of visceral leishmaniasis in a highly endemic village in Bangladesh
Source: PLoS Negl Trop Dis. 2018 Oct 8;12(10):e0006453. doi: 10.1371/journal.pntd.0006453 (PMC6175508; doi:10.1371/journal.pntd.0006453)
Supplement: S2 Data — Distances are given in the same order as individuals are listed in S1 Data. (ZIP) [file pntd.0006453.s004.zip]

Archive with 3 entries (2 files):
- S2_Data.csv
- __MACOSX/
- __MACOSX/._S2_Data.csv
