# Supplementary material for: The role of case proximity in transmission of visceral leishmaniasis in a highly endemic village in Bangladesh
Source: PLoS Negl Trop Dis. 2018 Oct 8;12(10):e0006453. doi: 10.1371/journal.pntd.0006453 (PMC6175508; doi:10.1371/journal.pntd.0006453)
Supplement: S2 Data — Distances are given in the same order as individuals are listed in S1 Data. (ZIP) [file pntd.0006453.s004.zip › S2_Data.csv]

0	1880.4	1880.4	1880.4	1558.9	1558.9	1558.9	1558.9	1841.6	1841.6	1841.6	1841.6	1756.2	1756.2	1756.2	1756.2	1848.5	1848.5	1848.5	1791.4	1791.4	1791.4	1791.4	1791.4	1791.4	1791.4	2159.5	2159.5	2159.5	2159.5	1579.2	1579.2	68.798	68.798	68.798	68.798	1729.3	1729.3	1729.3	1729.3	1729.3	1729.3	2217.3	2217.3	2217.3	2217.3	2217.3	2220.5	2220.5	2220.5
1880.4	0	0	0	584.72	584.72	584.72	584.72	48.841	48.841	48.841	48.841	330.47	330.47	330.47	330.47	41.199	41.199	41.199	387.45	387.45	387.45	387.45	387.45	387.45	387.45	281.55	281.55	281.55	281.55	623.93	623.93	1834.1	1834.1	1834.1	1834.1	799.11	799.11	799.11	799.11	799.11	799.11	924.28	924.28	924.28	924.28	924.28	930.66	930.66	930.66
1880.4	0	0	0	584.72	584.72	584.72	584.72	48.841	48.841	48.841	48.841	330.47	330.47	330.47	330.47	41.199	41.199	41.199	387.45	387.45	387.45	387.45	387.45	387.45	387.45	281.55	281.55	281.55	281.55	623.93	623.93	1834.1	1834.1	1834.1	1834.1	799.11	799.11	799.11	799.11	799.11	799.11	924.28	924.28	924.28	924.28	924.28	930.66	930.66	930.66
1880.4	0	0	0	584.72	584.72	584.72	584.72	48.841	48.841	48.841	48.841	330.47	330.47	330.47	330.47	41.199	41.199	41.199	387.45	387.45	387.45	387.45	387.45	387.45	387.45	281.55	281.55	281.55	281.55	623.93	623.93	1834.1	1834.1	1834.1	1834.1	799.11	799.11	799.11	799.11	799.11	799.11	924.28	924.28	924.28	924.28	924.28	930.66	930.66	930.66
1558.9	584.72	584.72	584.72	0	0	0	0	583.2	583.2	583.2	583.2	276.93	276.93	276.93	276.93	584.59	584.59	584.59	268.52	268.52	268.52	268.52	268.52	268.52	268.52	775.57	775.57	775.57	775.57	54.42	54.42	1500	1500	1500	1500	302.55	302.55	302.55	302.55	302.55	302.55	1452	1452	1452	1452	1452	1458.1	1458.1	1458.1
1558.9	584.72	584.72	584.72	0	0	0	0	583.2	583.2	583.2	583.2	276.93	276.93	276.93	276.93	584.59	584.59	584.59	268.52	268.52	268.52	268.52	268.52	268.52	268.52	775.57	775.57	775.57	775.57	54.42	54.42	1500	1500	1500	1500	302.55	302.55	302.55	302.55	302.55	302.55	1452	1452	1452	1452	1452	1458.1	1458.1	1458.1
1558.9	584.72	584.72	584.72	0	0	0	0	583.2	583.2	583.2	583.2	276.93	276.93	276.93	276.93	584.59	584.59	584.59	268.52	268.52	268.52	268.52	268.52	268.52	268.52	775.57	775.57	775.57	775.57	54.42	54.42	1500	1500	1500	1500	302.55	302.55	302.55	302.55	302.55	302.55	1452	1452	1452	1452	1452	1458.1	1458.1	1458.1
1558.9	584.72	584.72	584.72	0	0	0	0	583.2	583.2	583.2	583.2	276.93	276.93	276.93	276.93	584.59	584.59	584.59	268.52	268.52	268.52	268.52	268.52	268.52	268.52	775.57	775.57	775.57	775.57	54.42	54.42	1500	1500	1500	1500	302.55	302.55	302.55	302.55	302.55	302.55	1452	1452	1452	1452	1452	1458.1	1458.1	1458.1
1841.6	48.841	48.841	48.841	583.2	583.2	583.2	583.2	0	0	0	0	342.48	342.48	342.48	342.48	7.7977	7.7977	7.7977	405.13	405.13	405.13	405.13	405.13	405.13	405.13	325.11	325.11	325.11	325.11	625.33	625.33	1796.1	1796.1	1796.1	1796.1	812.14	812.14	812.14	812.14	812.14	812.14	902.16	902.16	902.16	902.16	902.16	908.52	908.52	908.52
1841.6	48.841	48.841	48.841	583.2	583.2	583.2	583.2	0	0	0	0	342.48	342.48	342.48	342.48	7.7977	7.7977	7.7977	405.13	405.13	405.13	405.13	405.13	405.13	405.13	325.11	325.11	325.11	325.11	625.33	625.33	1796.1	1796.1	1796.1	1796.1	812.14	812.14	812.14	812.14	812.14	812.14	902.16	902.16	902.16	902.16	902.16	908.52	908.52	908.52
1841.6	48.841	48.841	48.841	583.2	583.2	583.2	583.2	0	0	0	0	342.48	342.48	342.48	342.48	7.7977	7.7977	7.7977	405.13	405.13	405.13	405.13	405.13	405.13	405.13	325.11	325.11	325.11	325.11	625.33	625.33	1796.1	1796.1	1796.1	1796.1	812.14	812.14	812.14	812.14	812.14	812.14	902.16	902.16	902.16	902.16	902.16	908.52	908.52	908.52
1841.6	48.841	48.841	48.841	583.2	583.2	583.2	583.2	0	0	0	0	342.48	342.48	342.48	342.48	7.7977	7.7977	7.7977	405.13	405.13	405.13	405.13	405.13	405.13	405.13	325.11	325.11	325.11	325.11	625.33	625.33	1796.1	1796.1	1796.1	1796.1	812.14	812.14	812.14	812.14	812.14	812.14	902.16	902.16	902.16	902.16	902.16	908.52	908.52	908.52
1756.2	330.47	330.47	330.47	276.93	276.93	276.93	276.93	342.48	342.48	342.48	342.48	0	0	0	0	341.52	341.52	341.52	74.625	74.625	74.625	74.625	74.625	74.625	74.625	498.66	498.66	498.66	498.66	305.57	305.57	1701.9	1701.9	1701.9	1701.9	469.76	469.76	469.76	469.76	469.76	469.76	1242.6	1242.6	1242.6	1242.6	1242.6	1249	1249	1249
1756.2	330.47	330.47	330.47	276.93	276.93	276.93	276.93	342.48	342.48	342.48	342.48	0	0	0	0	341.52	341.52	341.52	74.625	74.625	74.625	74.625	74.625	74.625	74.625	498.66	498.66	498.66	498.66	305.57	305.57	1701.9	1701.9	1701.9	1701.9	469.76	469.76	469.76	469.76	469.76	469.76	1242.6	1242.6	1242.6	1242.6	1242.6	1249	1249	1249
1756.2	330.47	330.47	330.47	276.93	276.93	276.93	276.93	342.48	342.48	342.48	342.48	0	0	0	0	341.52	341.52	341.52	74.625	74.625	74.625	74.625	74.625	74.625	74.625	498.66	498.66	498.66	498.66	305.57	305.57	1701.9	1701.9	1701.9	1701.9	469.76	469.76	469.76	469.76	469.76	469.76	1242.6	1242.6	1242.6	1242.6	1242.6	1249	1249	1249
1756.2	330.47	330.47	330.47	276.93	276.93	276.93	276.93	342.48	342.48	342.48	342.48	0	0	0	0	341.52	341.52	341.52	74.625	74.625	74.625	74.625	74.625	74.625	74.625	498.66	498.66	498.66	498.66	305.57	305.57	1701.9	1701.9	1701.9	1701.9	469.76	469.76	469.76	469.76	469.76	469.76	1242.6	1242.6	1242.6	1242.6	1242.6	1249	1249	1249
1848.5	41.199	41.199	41.199	584.59	584.59	584.59	584.59	7.7977	7.7977	7.7977	7.7977	341.52	341.52	341.52	341.52	0	0	0	403.32	403.32	403.32	403.32	403.32	403.32	403.32	317.56	317.56	317.56	317.56	626.28	626.28	1803	1803	1803	1803	811.28	811.28	811.28	811.28	811.28	811.28	904.22	904.22	904.22	904.22	904.22	910.57	910.57	910.57
1848.5	41.199	41.199	41.199	584.59	584.59	584.59	584.59	7.7977	7.7977	7.7977	7.7977	341.52	341.52	341.52	341.52	0	0	0	403.32	403.32	403.32	403.32	403.32	403.32	403.32	317.56	317.56	317.56	317.56	626.28	626.28	1803	1803	1803	1803	811.28	811.28	811.28	811.28	811.28	811.28	904.22	904.22	904.22	904.22	904.22	910.57	910.57	910.57
1848.5	41.199	41.199	41.199	584.59	584.59	584.59	584.59	7.7977	7.7977	7.7977	7.7977	341.52	341.52	341.52	341.52	0	0	0	403.32	403.32	403.32	403.32	403.32	403.32	403.32	317.56	317.56	317.56	317.56	626.28	626.28	1803	1803	1803	1803	811.28	811.28	811.28	811.28	811.28	811.28	904.22	904.22	904.22	904.22	904.22	910.57	910.57	910.57
1791.4	387.45	387.45	387.45	268.52	268.52	268.52	268.52	405.13	405.13	405.13	405.13	74.625	74.625	74.625	74.625	403.32	403.32	403.32	0	0	0	0	0	0	0	521.12	521.12	521.12	521.12	284.37	284.37	1735.6	1735.6	1735.6	1735.6	413.58	413.58	413.58	413.58	413.58	413.58	1307.2	1307.2	1307.2	1307.2	1307.2	1313.6	1313.6	1313.6
1791.4	387.45	387.45	387.45	268.52	268.52	268.52	268.52	405.13	405.13	405.13	405.13	74.625	74.625	74.625	74.625	403.32	403.32	403.32	0	0	0	0	0	0	0	521.12	521.12	521.12	521.12	284.37	284.37	1735.6	1735.6	1735.6	1735.6	413.58	413.58	413.58	413.58	413.58	413.58	1307.2	1307.2	1307.2	1307.2	1307.2	1313.6	1313.6	1313.6
1791.4	387.45	387.45	387.45	268.52	268.52	268.52	268.52	405.13	405.13	405.13	405.13	74.625	74.625	74.625	74.625	403.32	403.32	403.32	0	0	0	0	0	0	0	521.12	521.12	521.12	521.12	284.37	284.37	1735.6	1735.6	1735.6	1735.6	413.58	413.58	413.58	413.58	413.58	413.58	1307.2	1307.2	1307.2	1307.2	1307.2	1313.6	1313.6	1313.6
1791.4	387.45	387.45	387.45	268.52	268.52	268.52	268.52	405.13	405.13	405.13	405.13	74.625	74.625	74.625	74.625	403.32	403.32	403.32	0	0	0	0	0	0	0	521.12	521.12	521.12	521.12	284.37	284.37	1735.6	1735.6	1735.6	1735.6	413.58	413.58	413.58	413.58	413.58	413.58	1307.2	1307.2	1307.2	1307.2	1307.2	1313.6	1313.6	1313.6
1791.4	387.45	387.45	387.45	268.52	268.52	268.52	268.52	405.13	405.13	405.13	405.13	74.625	74.625	74.625	74.625	403.32	403.32	403.32	0	0	0	0	0	0	0	521.12	521.12	521.12	521.12	284.37	284.37	1735.6	1735.6	1735.6	1735.6	413.58	413.58	413.58	413.58	413.58	413.58	1307.2	1307.2	1307.2	1307.2	1307.2	1313.6	1313.6	1313.6
1791.4	387.45	387.45	387.45	268.52	268.52	268.52	268.52	405.13	405.13	405.13	405.13	74.625	74.625	74.625	74.625	403.32	403.32	403.32	0	0	0	0	0	0	0	521.12	521.12	521.12	521.12	284.37	284.37	1735.6	1735.6	1735.6	1735.6	413.58	413.58	413.58	413.58	413.58	413.58	1307.2	1307.2	1307.2	1307.2	1307.2	1313.6	1313.6	1313.6
1791.4	387.45	387.45	387.45	268.52	268.52	268.52	268.52	405.13	405.13	405.13	405.13	74.625	74.625	74.625	74.625	403.32	403.32	403.32	0	0	0	0	0	0	0	521.12	521.12	521.12	521.12	284.37	284.37	1735.6	1735.6	1735.6	1735.6	413.58	413.58	413.58	413.58	413.58	413.58	1307.2	1307.2	1307.2	1307.2	1307.2	1313.6	1313.6	1313.6
2159.5	281.55	281.55	281.55	775.57	775.57	775.57	775.57	325.11	325.11	325.11	325.11	498.66	498.66	498.66	498.66	317.56	317.56	317.56	521.12	521.12	521.12	521.12	521.12	521.12	521.12	0	0	0	0	801.42	801.42	2112.3	2112.3	2112.3	2112.3	914.43	914.43	914.43	914.43	914.43	914.43	962.66	962.66	962.66	962.66	962.66	968.85	968.85	968.85
2159.5	281.55	281.55	281.55	775.57	775.57	775.57	775.57	325.11	325.11	325.11	325.11	498.66	498.66	498.66	498.66	317.56	317.56	317.56	521.12	521.12	521.12	521.12	521.12	521.12	521.12	0	0	0	0	801.42	801.42	2112.3	2112.3	2112.3	2112.3	914.43	914.43	914.43	914.43	914.43	914.43	962.66	962.66	962.66	962.66	962.66	968.85	968.85	968.85
2159.5	281.55	281.55	281.55	775.57	775.57	775.57	775.57	325.11	325.11	325.11	325.11	498.66	498.66	498.66	498.66	317.56	317.56	317.56	521.12	521.12	521.12	521.12	521.12	521.12	521.12	0	0	0	0	801.42	801.42	2112.3	2112.3	2112.3	2112.3	914.43	914.43	914.43	914.43	914.43	914.43	962.66	962.66	962.66	962.66	962.66	968.85	968.85	968.85
2159.5	281.55	281.55	281.55	775.57	775.57	775.57	775.57	325.11	325.11	325.11	325.11	498.66	498.66	498.66	498.66	317.56	317.56	317.56	521.12	521.12	521.12	521.12	521.12	521.12	521.12	0	0	0	0	801.42	801.42	2112.3	2112.3	2112.3	2112.3	914.43	914.43	914.43	914.43	914.43	914.43	962.66	962.66	962.66	962.66	962.66	968.85	968.85	968.85
1579.2	623.93	623.93	623.93	54.42	54.42	54.42	54.42	625.33	625.33	625.33	625.33	305.57	305.57	305.57	305.57	626.28	626.28	626.28	284.37	284.37	284.37	284.37	284.37	284.37	284.37	801.42	801.42	801.42	801.42	0	0	1519.2	1519.2	1519.2	1519.2	248.92	248.92	248.92	248.92	248.92	248.92	1501.2	1501.2	1501.2	1501.2	1501.2	1507.3	1507.3	1507.3
1579.2	623.93	623.93	623.93	54.42	54.42	54.42	54.42	625.33	625.33	625.33	625.33	305.57	305.57	305.57	305.57	626.28	626.28	626.28	284.37	284.37	284.37	284.37	284.37	284.37	284.37	801.42	801.42	801.42	801.42	0	0	1519.2	1519.2	1519.2	1519.2	248.92	248.92	248.92	248.92	248.92	248.92	1501.2	1501.2	1501.2	1501.2	1501.2	1507.3	1507.3	1507.3
68.798	1834.1	1834.1	1834.1	1500	1500	1500	1500	1796.1	1796.1	1796.1	1796.1	1701.9	1701.9	1701.9	1701.9	1803	1803	1803	1735.6	1735.6	1735.6	1735.6	1735.6	1735.6	1735.6	2112.3	2112.3	2112.3	2112.3	1519.2	1519.2	0	0	0	0	1665.6	1665.6	1665.6	1665.6	1665.6	1665.6	2196.2	2196.2	2196.2	2196.2	2196.2	2199.5	2199.5	2199.5
68.798	1834.1	1834.1	1834.1	1500	1500	1500	1500	1796.1	1796.1	1796.1	1796.1	1701.9	1701.9	1701.9	1701.9	1803	1803	1803	1735.6	1735.6	1735.6	1735.6	1735.6	1735.6	1735.6	2112.3	2112.3	2112.3	2112.3	1519.2	1519.2	0	0	0	0	1665.6	1665.6	1665.6	1665.6	1665.6	1665.6	2196.2	2196.2	2196.2	2196.2	2196.2	2199.5	2199.5	2199.5
68.798	1834.1	1834.1	1834.1	1500	1500	1500	1500	1796.1	1796.1	1796.1	1796.1	1701.9	1701.9	1701.9	1701.9	1803	1803	1803	1735.6	1735.6	1735.6	1735.6	1735.6	1735.6	1735.6	2112.3	2112.3	2112.3	2112.3	1519.2	1519.2	0	0	0	0	1665.6	1665.6	1665.6	1665.6	1665.6	1665.6	2196.2	2196.2	2196.2	2196.2	2196.2	2199.5	2199.5	2199.5
68.798	1834.1	1834.1	1834.1	1500	1500	1500	1500	1796.1	1796.1	1796.1	1796.1	1701.9	1701.9	1701.9	1701.9	1803	1803	1803	1735.6	1735.6	1735.6	1735.6	1735.6	1735.6	1735.6	2112.3	2112.3	2112.3	2112.3	1519.2	1519.2	0	0	0	0	1665.6	1665.6	1665.6	1665.6	1665.6	1665.6	2196.2	2196.2	2196.2	2196.2	2196.2	2199.5	2199.5	2199.5
1729.3	799.11	799.11	799.11	302.55	302.55	302.55	302.55	812.14	812.14	812.14	812.14	469.76	469.76	469.76	469.76	811.28	811.28	811.28	413.58	413.58	413.58	413.58	413.58	413.58	413.58	914.43	914.43	914.43	914.43	248.92	248.92	1665.6	1665.6	1665.6	1665.6	0	0	0	0	0	0	1709.7	1709.7	1709.7	1709.7	1709.7	1716	1716	1716
1729.3	799.11	799.11	799.11	302.55	302.55	302.55	302.55	812.14	812.14	812.14	812.14	469.76	469.76	469.76	469.76	811.28	811.28	811.28	413.58	413.58	413.58	413.58	413.58	413.58	413.58	914.43	914.43	914.43	914.43	248.92	248.92	1665.6	1665.6	1665.6	1665.6	0	0	0	0	0	0	1709.7	1709.7	1709.7	1709.7	1709.7	1716	1716	1716
1729.3	799.11	799.11	799.11	302.55	302.55	302.55	302.55	812.14	812.14	812.14	812.14	469.76	469.76	469.76	469.76	811.28	811.28	811.28	413.58	413.58	413.58	413.58	413.58	413.58	413.58	914.43	914.43	914.43	914.43	248.92	248.92	1665.6	1665.6	1665.6	1665.6	0	0	0	0	0	0	1709.7	1709.7	1709.7	1709.7	1709.7	1716	1716	1716
1729.3	799.11	799.11	799.11	302.55	302.55	302.55	302.55	812.14	812.14	812.14	812.14	469.76	469.76	469.76	469.76	811.28	811.28	811.28	413.58	413.58	413.58	413.58	413.58	413.58	413.58	914.43	914.43	914.43	914.43	248.92	248.92	1665.6	1665.6	1665.6	1665.6	0	0	0	0	0	0	1709.7	1709.7	1709.7	1709.7	1709.7	1716	1716	1716
1729.3	799.11	799.11	799.11	302.55	302.55	302.55	302.55	812.14	812.14	812.14	812.14	469.76	469.76	469.76	469.76	811.28	811.28	811.28	413.58	413.58	413.58	413.58	413.58	413.58	413.58	914.43	914.43	914.43	914.43	248.92	248.92	1665.6	1665.6	1665.6	1665.6	0	0	0	0	0	0	1709.7	1709.7	1709.7	1709.7	1709.7	1716	1716	1716
1729.3	799.11	799.11	799.11	302.55	302.55	302.55	302.55	812.14	812.14	812.14	812.14	469.76	469.76	469.76	469.76	811.28	811.28	811.28	413.58	413.58	413.58	413.58	413.58	413.58	413.58	914.43	914.43	914.43	914.43	248.92	248.92	1665.6	1665.6	1665.6	1665.6	0	0	0	0	0	0	1709.7	1709.7	1709.7	1709.7	1709.7	1716	1716	1716
2217.3	924.28	924.28	924.28	1452	1452	1452	1452	902.16	902.16	902.16	902.16	1242.6	1242.6	1242.6	1242.6	904.22	904.22	904.22	1307.2	1307.2	1307.2	1307.2	1307.2	1307.2	1307.2	962.66	962.66	962.66	962.66	1501.2	1501.2	2196.2	2196.2	2196.2	2196.2	1709.7	1709.7	1709.7	1709.7	1709.7	1709.7	0	0	0	0	0	6.3845	6.3845	6.3845
2217.3	924.28	924.28	924.28	1452	1452	1452	1452	902.16	902.16	902.16	902.16	1242.6	1242.6	1242.6	1242.6	904.22	904.22	904.22	1307.2	1307.2	1307.2	1307.2	1307.2	1307.2	1307.2	962.66	962.66	962.66	962.66	1501.2	1501.2	2196.2	2196.2	2196.2	2196.2	1709.7	1709.7	1709.7	1709.7	1709.7	1709.7	0	0	0	0	0	6.3845	6.3845	6.3845
2217.3	924.28	924.28	924.28	1452	1452	1452	1452	902.16	902.16	902.16	902.16	1242.6	1242.6	1242.6	1242.6	904.22	904.22	904.22	1307.2	1307.2	1307.2	1307.2	1307.2	1307.2	1307.2	962.66	962.66	962.66	962.66	1501.2	1501.2	2196.2	2196.2	2196.2	2196.2	1709.7	1709.7	1709.7	1709.7	1709.7	1709.7	0	0	0	0	0	6.3845	6.3845	6.3845
2217.3	924.28	924.28	924.28	1452	1452	1452	1452	902.16	902.16	902.16	902.16	1242.6	1242.6	1242.6	1242.6	904.22	904.22	904.22	1307.2	1307.2	1307.2	1307.2	1307.2	1307.2	1307.2	962.66	962.66	962.66	962.66	1501.2	1501.2	2196.2	2196.2	2196.2	2196.2	1709.7	1709.7	1709.7	1709.7	1709.7	1709.7	0	0	0	0	0	6.3845	6.3845	6.3845
2217.3	924.28	924.28	924.28	1452	1452	1452	1452	902.16	902.16	902.16	902.16	1242.6	1242.6	1242.6	1242.6	904.22	904.22	904.22	1307.2	1307.2	1307.2	1307.2	1307.2	1307.2	1307.2	962.66	962.66	962.66	962.66	1501.2	1501.2	2196.2	2196.2	2196.2	2196.2	1709.7	1709.7	1709.7	1709.7	1709.7	1709.7	0	0	0	0	0	6.3845	6.3845	6.3845
2220.5	930.66	930.66	930.66	1458.1	1458.1	1458.1	1458.1	908.52	908.52	908.52	908.52	1249	1249	1249	1249	910.57	910.57	910.57	1313.6	1313.6	1313.6	1313.6	1313.6	1313.6	1313.6	968.85	968.85	968.85	968.85	1507.3	1507.3	2199.5	2199.5	2199.5	2199.5	1716	1716	1716	1716	1716	1716	6.3845	6.3845	6.3845	6.3845	6.3845	0	0	0
2220.5	930.66	930.66	930.66	1458.1	1458.1	1458.1	1458.1	908.52	908.52	908.52	908.52	1249	1249	1249	1249	910.57	910.57	910.57	1313.6	1313.6	1313.6	1313.6	1313.6	1313.6	1313.6	968.85	968.85	968.85	968.85	1507.3	1507.3	2199.5	2199.5	2199.5	2199.5	1716	1716	1716	1716	1716	1716	6.3845	6.3845	6.3845	6.3845	6.3845	0	0	0
2220.5	930.66	930.66	930.66	1458.1	1458.1	1458.1	1458.1	908.52	908.52	908.52	908.52	1249	1249	1249	1249	910.57	910.57	910.57	1313.6	1313.6	1313.6	1313.6	1313.6	1313.6	1313.6	968.85	968.85	968.85	968.85	1507.3	1507.3	2199.5	2199.5	2199.5	2199.5	1716	1716	1716	1716	1716	1716	6.3845	6.3845	6.3845	6.3845	6.3845	0	0	0
2220.5	930.66	930.66	930.66	1458.1	1458.1	1458.1	1458.1	908.52	908.52	908.52	908.52	1249	1249	1249	1249	910.57	910.57	910.57	1313.6	1313.6	1313.6	1313.6	1313.6	1313.6	1313.6	968.85	968.85	968.85	968.85	1507.3	1507.3	2199.5	2199.5	2199.5	2199.5	1716	1716	1716	1716	1716	1716	6.3845	6.3845	6.3845	6.3845	6.3845	0	0	0
2220.5	930.66	930.66	930.66	1458.1	1458.1	1458.1	1458.1	908.52	908.52	908.52	908.52	1249	1249	1249	1249	910.57	910.57	910.57	1313.6	1313.6	1313.6	1313.6	1313.6	1313.6	1313.6	968.85	968.85	968.85	968.85	1507.3	1507.3	2199.5	2199.5	2199.5	2199.5	1716	1716	1716	1716	1716	1716	6.3845	6.3845	6.3845	6.3845	6.3845	0	0	0
2220.5	930.66	930.66	930.66	1458.1	1458.1	1458.1	1458.1	908.52	908.52	908.52	908.52	1249	1249	1249	1249	910.57	910.57	910.57	1313.6	1313.6	1313.6	1313.6	1313.6	1313.6	1313.6	968.85	968.85	968.85	968.85	1507.3	1507.3	2199.5	2199.5	2199.5	2199.5	1716	1716	1716	1716	1716	1716	6.3845	6.3845	6.3845	6.3845	6.3845	0	0	0
2220.5	930.66	930.66	930.66	1458.1	1458.1	1458.1	1458.1	908.52	908.52	908.52	908.52	1249	1249	1249	1249	910.57	910.57	910.57	1313.6	1313.6	1313.6	1313.6	1313.6	1313.6	1313.6	968.85	968.85	968.85	968.85	1507.3	1507.3	2199.5	2199.5	2199.5	2199.5	1716	1716	1716	1716	1716	1716	6.3845	6.3845	6.3845	6.3845	6.3845	0	0	0
2220.5	930.66	930.66	930.66	1458.1	1458.1	1458.1	1458.1	908.52	908.52	908.52	908.52	1249	1249	1249	1249	910.57	910.57	910.57	1313.6	1313.6	1313.6	1313.6	1313.6	1313.6	1313.6	968.85	968.85	968.85	968.85	1507.3	1507.3	2199.5	2199.5	2199.5	2199.5	1716	1716	1716	1716	1716	1716	6.3845	6.3845	6.3845	6.3845	6.3845	0	0	0
2278	1112	1112	1112	1624.2	1624.2	1624.2	1624.2	1087.5	1087.5	1087.5	1087.5	1425.3	1425.3	1425.3	1425.3	1090	1090	1090	1491.7	1491.7	1491.7	1491.7	1491.7	1491.7	1491.7	1157.7	1157.7	1157.7	1157.7	1674.6	1674.6	2262.4	2262.4	2262.4	2262.4	1889.6	1889.6	1889.6	1889.6	1889.6	1889.6	195.06	195.06	195.06	195.06	195.06	188.88	188.88	188.88
2278	1112	1112	1112	1624.2	1624.2	1624.2	1624.2	1087.5	1087.5	1087.5	1087.5	1425.3	1425.3	1425.3	1425.3	1090	1090	1090	1491.7	1491.7	1491.7	1491.7	1491.7	1491.7	1491.7	1157.7	1157.7	1157.7	1157.7	1674.6	1674.6	2262.4	2262.4	2262.4	2262.4	1889.6	1889.6	1889.6	1889.6	1889.6	1889.6	195.06	195.06	195.06	195.06	195.06	188.88	188.88	188.88
2278	1112	1112	1112	1624.2	1624.2	1624.2	1624.2	1087.5	1087.5	1087.5	1087.5	1425.3	1425.3	1425.3	1425.3	1090	1090	1090	1491.7	1491.7	1491.7	1491.7	1491.7	1491.7	1491.7	1157.7	1157.7	1157.7	1157.7	1674.6	1674.6	2262.4	2262.4	2262.4	2262.4	1889.6	1889.6	1889.6	1889.6	1889.6	1889.6	195.06	195.06	195.06	195.06	195.06	188.88	188.88	188.88
2278	1112	1112	1112	1624.2	1624.2	1624.2	1624.2	1087.5	1087.5	1087.5	1087.5	1425.3	1425.3	1425.3	1425.3	1090	1090	1090	1491.7	1491.7	1491.7	1491.7	1491.7	1491.7	1491.7	1157.7	1157.7	1157.7	1157.7	1674.6	1674.6	2262.4	2262.4	2262.4	2262.4	1889.6	1889.6	1889.6	1889.6	1889.6	1889.6	195.06	195.06	195.06	195.06	195.06	188.88	188.88	188.88
1122	1065	1065	1065	535.31	535.31	535.31	535.31	1048.2	1048.2	1048.2	1048.2	802.34	802.34	802.34	802.34	1052.1	1052.1	1052.1	803.54	803.54	803.54	803.54	803.54	803.54	803.54	1294.6	1294.6	1294.6	1294.6	530.31	530.31	1056.4	1056.4	1056.4	1056.4	617.92	617.92	617.92	617.92	617.92	617.92	1806.2	1806.2	1806.2	1806.2	1806.2	1811.8	1811.8	1811.8
1122	1065	1065	1065	535.31	535.31	535.31	535.31	1048.2	1048.2	1048.2	1048.2	802.34	802.34	802.34	802.34	1052.1	1052.1	1052.1	803.54	803.54	803.54	803.54	803.54	803.54	803.54	1294.6	1294.6	1294.6	1294.6	530.31	530.31	1056.4	1056.4	1056.4	1056.4	617.92	617.92	617.92	617.92	617.92	617.92	1806.2	1806.2	1806.2	1806.2	1806.2	1811.8	1811.8	1811.8
1122	1065	1065	1065	535.31	535.31	535.31	535.31	1048.2	1048.2	1048.2	1048.2	802.34	802.34	802.34	802.34	1052.1	1052.1	1052.1	803.54	803.54	803.54	803.54	803.54	803.54	803.54	1294.6	1294.6	1294.6	1294.6	530.31	530.31	1056.4	1056.4	1056.4	1056.4	617.92	617.92	617.92	617.92	617.92	617.92	1806.2	1806.2	1806.2	1806.2	1806.2	1811.8	1811.8	1811.8
1122	1065	1065	1065	535.31	535.31	535.31	535.31	1048.2	1048.2	1048.2	1048.2	802.34	802.34	802.34	802.34	1052.1	1052.1	1052.1	803.54	803.54	803.54	803.54	803.54	803.54	803.54	1294.6	1294.6	1294.6	1294.6	530.31	530.31	1056.4	1056.4	1056.4	1056.4	617.92	617.92	617.92	617.92	617.92	617.92	1806.2	1806.2	1806.2	1806.2	1806.2	1811.8	1811.8	1811.8
1528.7	615.51	615.51	615.51	36.094	36.094	36.094	36.094	612.36	612.36	612.36	612.36	311.91	311.91	311.91	311.91	614.02	614.02	614.02	304.61	304.61	304.61	304.61	304.61	304.61	304.61	810.54	810.54	810.54	810.54	58.756	58.756	1469.4	1469.4	1469.4	1469.4	302.76	302.76	302.76	302.76	302.76	302.76	1474.3	1474.3	1474.3	1474.3	1474.3	1480.4	1480.4	1480.4
1528.7	615.51	615.51	615.51	36.094	36.094	36.094	36.094	612.36	612.36	612.36	612.36	311.91	311.91	311.91	311.91	614.02	614.02	614.02	304.61	304.61	304.61	304.61	304.61	304.61	304.61	810.54	810.54	810.54	810.54	58.756	58.756	1469.4	1469.4	1469.4	1469.4	302.76	302.76	302.76	302.76	302.76	302.76	1474.3	1474.3	1474.3	1474.3	1474.3	1480.4	1480.4	1480.4
1528.7	615.51	615.51	615.51	36.094	36.094	36.094	36.094	612.36	612.36	612.36	612.36	311.91	311.91	311.91	311.91	614.02	614.02	614.02	304.61	304.61	304.61	304.61	304.61	304.61	304.61	810.54	810.54	810.54	810.54	58.756	58.756	1469.4	1469.4	1469.4	1469.4	302.76	302.76	302.76	302.76	302.76	302.76	1474.3	1474.3	1474.3	1474.3	1474.3	1480.4	1480.4	1480.4
1528.7	615.51	615.51	615.51	36.094	36.094	36.094	36.094	612.36	612.36	612.36	612.36	311.91	311.91	311.91	311.91	614.02	614.02	614.02	304.61	304.61	304.61	304.61	304.61	304.61	304.61	810.54	810.54	810.54	810.54	58.756	58.756	1469.4	1469.4	1469.4	1469.4	302.76	302.76	302.76	302.76	302.76	302.76	1474.3	1474.3	1474.3	1474.3	1474.3	1480.4	1480.4	1480.4
1528.7	615.51	615.51	615.51	36.094	36.094	36.094	36.094	612.36	612.36	612.36	612.36	311.91	311.91	311.91	311.91	614.02	614.02	614.02	304.61	304.61	304.61	304.61	304.61	304.61	304.61	810.54	810.54	810.54	810.54	58.756	58.756	1469.4	1469.4	1469.4	1469.4	302.76	302.76	302.76	302.76	302.76	302.76	1474.3	1474.3	1474.3	1474.3	1474.3	1480.4	1480.4	1480.4
1528.7	615.51	615.51	615.51	36.094	36.094	36.094	36.094	612.36	612.36	612.36	612.36	311.91	311.91	311.91	311.91	614.02	614.02	614.02	304.61	304.61	304.61	304.61	304.61	304.61	304.61	810.54	810.54	810.54	810.54	58.756	58.756	1469.4	1469.4	1469.4	1469.4	302.76	302.76	302.76	302.76	302.76	302.76	1474.3	1474.3	1474.3	1474.3	1474.3	1480.4	1480.4	1480.4
1299.5	986.09	986.09	986.09	416.22	416.22	416.22	416.22	976.68	976.68	976.68	976.68	692.95	692.95	692.95	692.95	979.41	979.41	979.41	680.69	680.69	680.69	680.69	680.69	680.69	680.69	1191.6	1191.6	1191.6	1191.6	397.01	397.01	1234	1234	1234	1234	444.93	444.93	444.93	444.93	444.93	444.93	1790.8	1790.8	1790.8	1790.8	1790.8	1796.6	1796.6	1796.6
1299.5	986.09	986.09	986.09	416.22	416.22	416.22	416.22	976.68	976.68	976.68	976.68	692.95	692.95	692.95	692.95	979.41	979.41	979.41	680.69	680.69	680.69	680.69	680.69	680.69	680.69	1191.6	1191.6	1191.6	1191.6	397.01	397.01	1234	1234	1234	1234	444.93	444.93	444.93	444.93	444.93	444.93	1790.8	1790.8	1790.8	1790.8	1790.8	1796.6	1796.6	1796.6
1299.5	986.09	986.09	986.09	416.22	416.22	416.22	416.22	976.68	976.68	976.68	976.68	692.95	692.95	692.95	692.95	979.41	979.41	979.41	680.69	680.69	680.69	680.69	680.69	680.69	680.69	1191.6	1191.6	1191.6	1191.6	397.01	397.01	1234	1234	1234	1234	444.93	444.93	444.93	444.93	444.93	444.93	1790.8	1790.8	1790.8	1790.8	1790.8	1796.6	1796.6	1796.6
339.5	2182.2	2182.2	2182.2	1811.6	1811.6	1811.6	1811.6	2145.8	2145.8	2145.8	2145.8	2030.7	2030.7	2030.7	2030.7	2152.5	2152.5	2152.5	2058.6	2058.6	2058.6	2058.6	2058.6	2058.6	2058.6	2458	2458	2458	2458	1824.8	1824.8	361.84	361.84	361.84	361.84	1945.5	1945.5	1945.5	1945.5	1945.5	1945.5	2555.6	2555.6	2555.6	2555.6	2555.6	2558.8	2558.8	2558.8
339.5	2182.2	2182.2	2182.2	1811.6	1811.6	1811.6	1811.6	2145.8	2145.8	2145.8	2145.8	2030.7	2030.7	2030.7	2030.7	2152.5	2152.5	2152.5	2058.6	2058.6	2058.6	2058.6	2058.6	2058.6	2058.6	2458	2458	2458	2458	1824.8	1824.8	361.84	361.84	361.84	361.84	1945.5	1945.5	1945.5	1945.5	1945.5	1945.5	2555.6	2555.6	2555.6	2555.6	2555.6	2558.8	2558.8	2558.8
339.5	2182.2	2182.2	2182.2	1811.6	1811.6	1811.6	1811.6	2145.8	2145.8	2145.8	2145.8	2030.7	2030.7	2030.7	2030.7	2152.5	2152.5	2152.5	2058.6	2058.6	2058.6	2058.6	2058.6	2058.6	2058.6	2458	2458	2458	2458	1824.8	1824.8	361.84	361.84	361.84	361.84	1945.5	1945.5	1945.5	1945.5	1945.5	1945.5	2555.6	2555.6	2555.6	2555.6	2555.6	2558.8	2558.8	2558.8
339.5	2182.2	2182.2	2182.2	1811.6	1811.6	1811.6	1811.6	2145.8	2145.8	2145.8	2145.8	2030.7	2030.7	2030.7	2030.7	2152.5	2152.5	2152.5	2058.6	2058.6	2058.6	2058.6	2058.6	2058.6	2058.6	2458	2458	2458	2458	1824.8	1824.8	361.84	361.84	361.84	361.84	1945.5	1945.5	1945.5	1945.5	1945.5	1945.5	2555.6	2555.6	2555.6	2555.6	2555.6	2558.8	2558.8	2558.8
339.5	2182.2	2182.2	2182.2	1811.6	1811.6	1811.6	1811.6	2145.8	2145.8	2145.8	2145.8	2030.7	2030.7	2030.7	2030.7	2152.5	2152.5	2152.5	2058.6	2058.6	2058.6	2058.6	2058.6	2058.6	2058.6	2458	2458	2458	2458	1824.8	1824.8	361.84	361.84	361.84	361.84	1945.5	1945.5	1945.5	1945.5	1945.5	1945.5	2555.6	2555.6	2555.6	2555.6	2555.6	2558.8	2558.8	2558.8
339.5	2182.2	2182.2	2182.2	1811.6	1811.6	1811.6	1811.6	2145.8	2145.8	2145.8	2145.8	2030.7	2030.7	2030.7	2030.7	2152.5	2152.5	2152.5	2058.6	2058.6	2058.6	2058.6	2058.6	2058.6	2058.6	2458	2458	2458	2458	1824.8	1824.8	361.84	361.84	361.84	361.84	1945.5	1945.5	1945.5	1945.5	1945.5	1945.5	2555.6	2555.6	2555.6	2555.6	2555.6	2558.8	2558.8	2558.8
1819.7	87.301	87.301	87.301	596.96	596.96	596.96	596.96	39.529	39.529	39.529	39.529	367.21	367.21	367.21	367.21	46.533	46.533	46.533	432.78	432.78	432.78	432.78	432.78	432.78	432.78	355.13	355.13	355.13	355.13	641.08	641.08	1775.2	1775.2	1775.2	1775.2	835.48	835.48	835.48	835.48	835.48	835.48	875.42	875.42	875.42	875.42	875.42	881.75	881.75	881.75
1819.7	87.301	87.301	87.301	596.96	596.96	596.96	596.96	39.529	39.529	39.529	39.529	367.21	367.21	367.21	367.21	46.533	46.533	46.533	432.78	432.78	432.78	432.78	432.78	432.78	432.78	355.13	355.13	355.13	355.13	641.08	641.08	1775.2	1775.2	1775.2	1775.2	835.48	835.48	835.48	835.48	835.48	835.48	875.42	875.42	875.42	875.42	875.42	881.75	881.75	881.75
1819.7	87.301	87.301	87.301	596.96	596.96	596.96	596.96	39.529	39.529	39.529	39.529	367.21	367.21	367.21	367.21	46.533	46.533	46.533	432.78	432.78	432.78	432.78	432.78	432.78	432.78	355.13	355.13	355.13	355.13	641.08	641.08	1775.2	1775.2	1775.2	1775.2	835.48	835.48	835.48	835.48	835.48	835.48	875.42	875.42	875.42	875.42	875.42	881.75	881.75	881.75
1819.7	87.301	87.301	87.301	596.96	596.96	596.96	596.96	39.529	39.529	39.529	39.529	367.21	367.21	367.21	367.21	46.533	46.533	46.533	432.78	432.78	432.78	432.78	432.78	432.78	432.78	355.13	355.13	355.13	355.13	641.08	641.08	1775.2	1775.2	1775.2	1775.2	835.48	835.48	835.48	835.48	835.48	835.48	875.42	875.42	875.42	875.42	875.42	881.75	881.75	881.75
280.49	2150.9	2150.9	2150.9	1801.1	1801.1	1801.1	1801.1	2113.2	2113.2	2113.2	2113.2	2011.9	2011.9	2011.9	2011.9	2120	2120	2120	2042.9	2042.9	2042.9	2042.9	2042.9	2042.9	2042.9	2428.6	2428.6	2428.6	2428.6	1817	1817	317.38	317.38	317.38	317.38	1948.2	1948.2	1948.2	1948.2	1948.2	1948.2	2495.4	2495.4	2495.4	2495.4	2495.4	2498.5	2498.5	2498.5
280.49	2150.9	2150.9	2150.9	1801.1	1801.1	1801.1	1801.1	2113.2	2113.2	2113.2	2113.2	2011.9	2011.9	2011.9	2011.9	2120	2120	2120	2042.9	2042.9	2042.9	2042.9	2042.9	2042.9	2042.9	2428.6	2428.6	2428.6	2428.6	1817	1817	317.38	317.38	317.38	317.38	1948.2	1948.2	1948.2	1948.2	1948.2	1948.2	2495.4	2495.4	2495.4	2495.4	2495.4	2498.5	2498.5	2498.5
280.49	2150.9	2150.9	2150.9	1801.1	1801.1	1801.1	1801.1	2113.2	2113.2	2113.2	2113.2	2011.9	2011.9	2011.9	2011.9	2120	2120	2120	2042.9	2042.9	2042.9	2042.9	2042.9	2042.9	2042.9	2428.6	2428.6	2428.6	2428.6	1817	1817	317.38	317.38	317.38	317.38	1948.2	1948.2	1948.2	1948.2	1948.2	1948.2	2495.4	2495.4	2495.4	2495.4	2495.4	2498.5	2498.5	2498.5
280.49	2150.9	2150.9	2150.9	1801.1	1801.1	1801.1	1801.1	2113.2	2113.2	2113.2	2113.2	2011.9	2011.9	2011.9	2011.9	2120	2120	2120	2042.9	2042.9	2042.9	2042.9	2042.9	2042.9	2042.9	2428.6	2428.6	2428.6	2428.6	1817	1817	317.38	317.38	317.38	317.38	1948.2	1948.2	1948.2	1948.2	1948.2	1948.2	2495.4	2495.4	2495.4	2495.4	2495.4	2498.5	2498.5	2498.5
280.49	2150.9	2150.9	2150.9	1801.1	1801.1	1801.1	1801.1	2113.2	2113.2	2113.2	2113.2	2011.9	2011.9	2011.9	2011.9	2120	2120	2120	2042.9	2042.9	2042.9	2042.9	2042.9	2042.9	2042.9	2428.6	2428.6	2428.6	2428.6	1817	1817	317.38	317.38	317.38	317.38	1948.2	1948.2	1948.2	1948.2	1948.2	1948.2	2495.4	2495.4	2495.4	2495.4	2495.4	2498.5	2498.5	2498.5
280.49	2150.9	2150.9	2150.9	1801.1	1801.1	1801.1	1801.1	2113.2	2113.2	2113.2	2113.2	2011.9	2011.9	2011.9	2011.9	2120	2120	2120	2042.9	2042.9	2042.9	2042.9	2042.9	2042.9	2042.9	2428.6	2428.6	2428.6	2428.6	1817	1817	317.38	317.38	317.38	317.38	1948.2	1948.2	1948.2	1948.2	1948.2	1948.2	2495.4	2495.4	2495.4	2495.4	2495.4	2498.5	2498.5	2498.5
280.49	2150.9	2150.9	2150.9	1801.1	1801.1	1801.1	1801.1	2113.2	2113.2	2113.2	2113.2	2011.9	2011.9	2011.9	2011.9	2120	2120	2120	2042.9	2042.9	2042.9	2042.9	2042.9	2042.9	2042.9	2428.6	2428.6	2428.6	2428.6	1817	1817	317.38	317.38	317.38	317.38	1948.2	1948.2	1948.2	1948.2	1948.2	1948.2	2495.4	2495.4	2495.4	2495.4	2495.4	2498.5	2498.5	2498.5
280.49	2150.9	2150.9	2150.9	1801.1	1801.1	1801.1	1801.1	2113.2	2113.2	2113.2	2113.2	2011.9	2011.9	2011.9	2011.9	2120	2120	2120	2042.9	2042.9	2042.9	2042.9	2042.9	2042.9	2042.9	2428.6	2428.6	2428.6	2428.6	1817	1817	317.38	317.38	317.38	317.38	1948.2	1948.2	1948.2	1948.2	1948.2	1948.2	2495.4	2495.4	2495.4	2495.4	2495.4	2498.5	2498.5	2498.5
280.49	2150.9	2150.9	2150.9	1801.1	1801.1	1801.1	1801.1	2113.2	2113.2	2113.2	2113.2	2011.9	2011.9	2011.9	2011.9	2120	2120	2120	2042.9	2042.9	2042.9	2042.9	2042.9	2042.9	2042.9	2428.6	2428.6	2428.6	2428.6	1817	1817	317.38	317.38	317.38	317.38	1948.2	1948.2	1948.2	1948.2	1948.2	1948.2	2495.4	2495.4	2495.4	2495.4	2495.4	2498.5	2498.5	2498.5
303.91	1670.4	1670.4	1670.4	1293.9	1293.9	1293.9	1293.9	1635.7	1635.7	1635.7	1635.7	1511	1511	1511	1511	1642.1	1642.1	1642.1	1539.1	1539.1	1539.1	1539.1	1539.1	1539.1	1539.1	1943.7	1943.7	1943.7	1943.7	1309	1309	235.34	235.34	235.34	235.34	1442.8	1442.8	1442.8	1442.8	1442.8	1442.8	2118.1	2118.1	2118.1	2118.1	2118.1	2122	2122	2122
303.91	1670.4	1670.4	1670.4	1293.9	1293.9	1293.9	1293.9	1635.7	1635.7	1635.7	1635.7	1511	1511	1511	1511	1642.1	1642.1	1642.1	1539.1	1539.1	1539.1	1539.1	1539.1	1539.1	1539.1	1943.7	1943.7	1943.7	1943.7	1309	1309	235.34	235.34	235.34	235.34	1442.8	1442.8	1442.8	1442.8	1442.8	1442.8	2118.1	2118.1	2118.1	2118.1	2118.1	2122	2122	2122
303.91	1670.4	1670.4	1670.4	1293.9	1293.9	1293.9	1293.9	1635.7	1635.7	1635.7	1635.7	1511	1511	1511	1511	1642.1	1642.1	1642.1	1539.1	1539.1	1539.1	1539.1	1539.1	1539.1	1539.1	1943.7	1943.7	1943.7	1943.7	1309	1309	235.34	235.34	235.34	235.34	1442.8	1442.8	1442.8	1442.8	1442.8	1442.8	2118.1	2118.1	2118.1	2118.1	2118.1	2122	2122	2122
39.774	1846.3	1846.3	1846.3	1532.1	1532.1	1532.1	1532.1	1807.2	1807.2	1807.2	1807.2	1726.1	1726.1	1726.1	1726.1	1814.2	1814.2	1814.2	1762.3	1762.3	1762.3	1762.3	1762.3	1762.3	1762.3	2125.9	2125.9	2125.9	2125.9	1553.4	1553.4	71.794	71.794	71.794	71.794	1707.3	1707.3	1707.3	1707.3	1707.3	1707.3	2177.8	2177.8	2177.8	2177.8	2177.8	2181	2181	2181
39.774	1846.3	1846.3	1846.3	1532.1	1532.1	1532.1	1532.1	1807.2	1807.2	1807.2	1807.2	1726.1	1726.1	1726.1	1726.1	1814.2	1814.2	1814.2	1762.3	1762.3	1762.3	1762.3	1762.3	1762.3	1762.3	2125.9	2125.9	2125.9	2125.9	1553.4	1553.4	71.794	71.794	71.794	71.794	1707.3	1707.3	1707.3	1707.3	1707.3	1707.3	2177.8	2177.8	2177.8	2177.8	2177.8	2181	2181	2181
39.774	1846.3	1846.3	1846.3	1532.1	1532.1	1532.1	1532.1	1807.2	1807.2	1807.2	1807.2	1726.1	1726.1	1726.1	1726.1	1814.2	1814.2	1814.2	1762.3	1762.3	1762.3	1762.3	1762.3	1762.3	1762.3	2125.9	2125.9	2125.9	2125.9	1553.4	1553.4	71.794	71.794	71.794	71.794	1707.3	1707.3	1707.3	1707.3	1707.3	1707.3	2177.8	2177.8	2177.8	2177.8	2177.8	2181	2181	2181
2074	1007	1007	1007	1479.7	1479.7	1479.7	1479.7	975.79	975.79	975.79	975.79	1302.4	1302.4	1302.4	1302.4	979.49	979.49	979.49	1372.3	1372.3	1372.3	1372.3	1372.3	1372.3	1372.3	1099.3	1099.3	1099.3	1099.3	1531.9	1531.9	2058.3	2058.3	2058.3	2058.3	1757	1757	1757	1757	1757	1757	225.26	225.26	225.26	225.26	225.26	223.36	223.36	223.36
2074	1007	1007	1007	1479.7	1479.7	1479.7	1479.7	975.79	975.79	975.79	975.79	1302.4	1302.4	1302.4	1302.4	979.49	979.49	979.49	1372.3	1372.3	1372.3	1372.3	1372.3	1372.3	1372.3	1099.3	1099.3	1099.3	1099.3	1531.9	1531.9	2058.3	2058.3	2058.3	2058.3	1757	1757	1757	1757	1757	1757	225.26	225.26	225.26	225.26	225.26	223.36	223.36	223.36
2074	1007	1007	1007	1479.7	1479.7	1479.7	1479.7	975.79	975.79	975.79	975.79	1302.4	1302.4	1302.4	1302.4	979.49	979.49	979.49	1372.3	1372.3	1372.3	1372.3	1372.3	1372.3	1372.3	1099.3	1099.3	1099.3	1099.3	1531.9	1531.9	2058.3	2058.3	2058.3	2058.3	1757	1757	1757	1757	1757	1757	225.26	225.26	225.26	225.26	225.26	223.36	223.36	223.36
2074	1007	1007	1007	1479.7	1479.7	1479.7	1479.7	975.79	975.79	975.79	975.79	1302.4	1302.4	1302.4	1302.4	979.49	979.49	979.49	1372.3	1372.3	1372.3	1372.3	1372.3	1372.3	1372.3	1099.3	1099.3	1099.3	1099.3	1531.9	1531.9	2058.3	2058.3	2058.3	2058.3	1757	1757	1757	1757	1757	1757	225.26	225.26	225.26	225.26	225.26	223.36	223.36	223.36
2191.5	972.52	972.52	972.52	1485.4	1485.4	1485.4	1485.4	947.58	947.58	947.58	947.58	1285.3	1285.3	1285.3	1285.3	950.14	950.14	950.14	1351.6	1351.6	1351.6	1351.6	1351.6	1351.6	1351.6	1026.1	1026.1	1026.1	1026.1	1535.6	1535.6	2172.6	2172.6	2172.6	2172.6	1749.6	1749.6	1749.6	1749.6	1749.6	1749.6	77.514	77.514	77.514	77.514	77.514	73.61	73.61	73.61
2191.5	972.52	972.52	972.52	1485.4	1485.4	1485.4	1485.4	947.58	947.58	947.58	947.58	1285.3	1285.3	1285.3	1285.3	950.14	950.14	950.14	1351.6	1351.6	1351.6	1351.6	1351.6	1351.6	1351.6	1026.1	1026.1	1026.1	1026.1	1535.6	1535.6	2172.6	2172.6	2172.6	2172.6	1749.6	1749.6	1749.6	1749.6	1749.6	1749.6	77.514	77.514	77.514	77.514	77.514	73.61	73.61	73.61
2191.5	972.52	972.52	972.52	1485.4	1485.4	1485.4	1485.4	947.58	947.58	947.58	947.58	1285.3	1285.3	1285.3	1285.3	950.14	950.14	950.14	1351.6	1351.6	1351.6	1351.6	1351.6	1351.6	1351.6	1026.1	1026.1	1026.1	1026.1	1535.6	1535.6	2172.6	2172.6	2172.6	2172.6	1749.6	1749.6	1749.6	1749.6	1749.6	1749.6	77.514	77.514	77.514	77.514	77.514	73.61	73.61	73.61
2082.8	214.14	214.14	214.14	691.36	691.36	691.36	691.36	261.25	261.25	261.25	261.25	414.44	414.44	414.44	414.44	253.46	253.46	253.46	439.58	439.58	439.58	439.58	439.58	439.58	439.58	84.976	84.976	84.976	84.976	718.1	718.1	2034.7	2034.7	2034.7	2034.7	838.6	838.6	838.6	838.6	838.6	838.6	988.94	988.94	988.94	988.94	988.94	995.24	995.24	995.24
2082.8	214.14	214.14	214.14	691.36	691.36	691.36	691.36	261.25	261.25	261.25	261.25	414.44	414.44	414.44	414.44	253.46	253.46	253.46	439.58	439.58	439.58	439.58	439.58	439.58	439.58	84.976	84.976	84.976	84.976	718.1	718.1	2034.7	2034.7	2034.7	2034.7	838.6	838.6	838.6	838.6	838.6	838.6	988.94	988.94	988.94	988.94	988.94	995.24	995.24	995.24
2082.8	214.14	214.14	214.14	691.36	691.36	691.36	691.36	261.25	261.25	261.25	261.25	414.44	414.44	414.44	414.44	253.46	253.46	253.46	439.58	439.58	439.58	439.58	439.58	439.58	439.58	84.976	84.976	84.976	84.976	718.1	718.1	2034.7	2034.7	2034.7	2034.7	838.6	838.6	838.6	838.6	838.6	838.6	988.94	988.94	988.94	988.94	988.94	995.24	995.24	995.24
2082.8	214.14	214.14	214.14	691.36	691.36	691.36	691.36	261.25	261.25	261.25	261.25	414.44	414.44	414.44	414.44	253.46	253.46	253.46	439.58	439.58	439.58	439.58	439.58	439.58	439.58	84.976	84.976	84.976	84.976	718.1	718.1	2034.7	2034.7	2034.7	2034.7	838.6	838.6	838.6	838.6	838.6	838.6	988.94	988.94	988.94	988.94	988.94	995.24	995.24	995.24
2082.8	214.14	214.14	214.14	691.36	691.36	691.36	691.36	261.25	261.25	261.25	261.25	414.44	414.44	414.44	414.44	253.46	253.46	253.46	439.58	439.58	439.58	439.58	439.58	439.58	439.58	84.976	84.976	84.976	84.976	718.1	718.1	2034.7	2034.7	2034.7	2034.7	838.6	838.6	838.6	838.6	838.6	838.6	988.94	988.94	988.94	988.94	988.94	995.24	995.24	995.24
2082.8	214.14	214.14	214.14	691.36	691.36	691.36	691.36	261.25	261.25	261.25	261.25	414.44	414.44	414.44	414.44	253.46	253.46	253.46	439.58	439.58	439.58	439.58	439.58	439.58	439.58	84.976	84.976	84.976	84.976	718.1	718.1	2034.7	2034.7	2034.7	2034.7	838.6	838.6	838.6	838.6	838.6	838.6	988.94	988.94	988.94	988.94	988.94	995.24	995.24	995.24
2082.8	214.14	214.14	214.14	691.36	691.36	691.36	691.36	261.25	261.25	261.25	261.25	414.44	414.44	414.44	414.44	253.46	253.46	253.46	439.58	439.58	439.58	439.58	439.58	439.58	439.58	84.976	84.976	84.976	84.976	718.1	718.1	2034.7	2034.7	2034.7	2034.7	838.6	838.6	838.6	838.6	838.6	838.6	988.94	988.94	988.94	988.94	988.94	995.24	995.24	995.24
2264	1149	1149	1149	1651.3	1651.3	1651.3	1651.3	1122.8	1122.8	1122.8	1122.8	1458.5	1458.5	1458.5	1458.5	1125.6	1125.6	1125.6	1525.9	1525.9	1525.9	1525.9	1525.9	1525.9	1525.9	1203.7	1203.7	1203.7	1203.7	1702.4	1702.4	2250	2250	2250	2250	1920.5	1920.5	1920.5	1920.5	1920.5	1920.5	242.92	242.92	242.92	242.92	242.92	237.01	237.01	237.01
2264	1149	1149	1149	1651.3	1651.3	1651.3	1651.3	1122.8	1122.8	1122.8	1122.8	1458.5	1458.5	1458.5	1458.5	1125.6	1125.6	1125.6	1525.9	1525.9	1525.9	1525.9	1525.9	1525.9	1525.9	1203.7	1203.7	1203.7	1203.7	1702.4	1702.4	2250	2250	2250	2250	1920.5	1920.5	1920.5	1920.5	1920.5	1920.5	242.92	242.92	242.92	242.92	242.92	237.01	237.01	237.01
2264	1149	1149	1149	1651.3	1651.3	1651.3	1651.3	1122.8	1122.8	1122.8	1122.8	1458.5	1458.5	1458.5	1458.5	1125.6	1125.6	1125.6	1525.9	1525.9	1525.9	1525.9	1525.9	1525.9	1525.9	1203.7	1203.7	1203.7	1203.7	1702.4	1702.4	2250	2250	2250	2250	1920.5	1920.5	1920.5	1920.5	1920.5	1920.5	242.92	242.92	242.92	242.92	242.92	237.01	237.01	237.01
2264	1149	1149	1149	1651.3	1651.3	1651.3	1651.3	1122.8	1122.8	1122.8	1122.8	1458.5	1458.5	1458.5	1458.5	1125.6	1125.6	1125.6	1525.9	1525.9	1525.9	1525.9	1525.9	1525.9	1525.9	1203.7	1203.7	1203.7	1203.7	1702.4	1702.4	2250	2250	2250	2250	1920.5	1920.5	1920.5	1920.5	1920.5	1920.5	242.92	242.92	242.92	242.92	242.92	237.01	237.01	237.01
2264	1149	1149	1149	1651.3	1651.3	1651.3	1651.3	1122.8	1122.8	1122.8	1122.8	1458.5	1458.5	1458.5	1458.5	1125.6	1125.6	1125.6	1525.9	1525.9	1525.9	1525.9	1525.9	1525.9	1525.9	1203.7	1203.7	1203.7	1203.7	1702.4	1702.4	2250	2250	2250	2250	1920.5	1920.5	1920.5	1920.5	1920.5	1920.5	242.92	242.92	242.92	242.92	242.92	237.01	237.01	237.01
2264	1149	1149	1149	1651.3	1651.3	1651.3	1651.3	1122.8	1122.8	1122.8	1122.8	1458.5	1458.5	1458.5	1458.5	1125.6	1125.6	1125.6	1525.9	1525.9	1525.9	1525.9	1525.9	1525.9	1525.9	1203.7	1203.7	1203.7	1203.7	1702.4	1702.4	2250	2250	2250	2250	1920.5	1920.5	1920.5	1920.5	1920.5	1920.5	242.92	242.92	242.92	242.92	242.92	237.01	237.01	237.01
1611.6	618.77	618.77	618.77	76.916	76.916	76.916	76.916	622.73	622.73	622.73	622.73	294.74	294.74	294.74	294.74	623.27	623.27	623.27	266.33	266.33	266.33	266.33	266.33	266.33	266.33	786.37	786.37	786.37	786.37	32.858	32.858	1551.5	1551.5	1551.5	1551.5	228.06	228.06	228.06	228.06	228.06	228.06	1505.4	1505.4	1505.4	1505.4	1505.4	1511.6	1511.6	1511.6
1611.6	618.77	618.77	618.77	76.916	76.916	76.916	76.916	622.73	622.73	622.73	622.73	294.74	294.74	294.74	294.74	623.27	623.27	623.27	266.33	266.33	266.33	266.33	266.33	266.33	266.33	786.37	786.37	786.37	786.37	32.858	32.858	1551.5	1551.5	1551.5	1551.5	228.06	228.06	228.06	228.06	228.06	228.06	1505.4	1505.4	1505.4	1505.4	1505.4	1511.6	1511.6	1511.6
1611.6	618.77	618.77	618.77	76.916	76.916	76.916	76.916	622.73	622.73	622.73	622.73	294.74	294.74	294.74	294.74	623.27	623.27	623.27	266.33	266.33	266.33	266.33	266.33	266.33	266.33	786.37	786.37	786.37	786.37	32.858	32.858	1551.5	1551.5	1551.5	1551.5	228.06	228.06	228.06	228.06	228.06	228.06	1505.4	1505.4	1505.4	1505.4	1505.4	1511.6	1511.6	1511.6
1611.6	618.77	618.77	618.77	76.916	76.916	76.916	76.916	622.73	622.73	622.73	622.73	294.74	294.74	294.74	294.74	623.27	623.27	623.27	266.33	266.33	266.33	266.33	266.33	266.33	266.33	786.37	786.37	786.37	786.37	32.858	32.858	1551.5	1551.5	1551.5	1551.5	228.06	228.06	228.06	228.06	228.06	228.06	1505.4	1505.4	1505.4	1505.4	1505.4	1511.6	1511.6	1511.6
1552.7	603.69	603.69	603.69	19.063	19.063	19.063	19.063	602.26	602.26	602.26	602.26	294.59	294.59	294.59	294.59	603.64	603.64	603.64	283.7	283.7	283.7	283.7	283.7	283.7	283.7	793.12	793.12	793.12	793.12	41.691	41.691	1493.5	1493.5	1493.5	1493.5	290.39	290.39	290.39	290.39	290.39	290.39	1470.4	1470.4	1470.4	1470.4	1470.4	1476.6	1476.6	1476.6
1552.7	603.69	603.69	603.69	19.063	19.063	19.063	19.063	602.26	602.26	602.26	602.26	294.59	294.59	294.59	294.59	603.64	603.64	603.64	283.7	283.7	283.7	283.7	283.7	283.7	283.7	793.12	793.12	793.12	793.12	41.691	41.691	1493.5	1493.5	1493.5	1493.5	290.39	290.39	290.39	290.39	290.39	290.39	1470.4	1470.4	1470.4	1470.4	1470.4	1476.6	1476.6	1476.6
122.51	1857.6	1857.6	1857.6	1503.4	1503.4	1503.4	1503.4	1820.8	1820.8	1820.8	1820.8	1713.6	1713.6	1713.6	1713.6	1827.5	1827.5	1827.5	1744.4	1744.4	1744.4	1744.4	1744.4	1744.4	1744.4	2134.1	2134.1	2134.1	2134.1	1520.1	1520.1	72.226	72.226	72.226	72.226	1657.2	1657.2	1657.2	1657.2	1657.2	1657.2	2245.5	2245.5	2245.5	2245.5	2245.5	2249	2249	2249
122.51	1857.6	1857.6	1857.6	1503.4	1503.4	1503.4	1503.4	1820.8	1820.8	1820.8	1820.8	1713.6	1713.6	1713.6	1713.6	1827.5	1827.5	1827.5	1744.4	1744.4	1744.4	1744.4	1744.4	1744.4	1744.4	2134.1	2134.1	2134.1	2134.1	1520.1	1520.1	72.226	72.226	72.226	72.226	1657.2	1657.2	1657.2	1657.2	1657.2	1657.2	2245.5	2245.5	2245.5	2245.5	2245.5	2249	2249	2249
122.51	1857.6	1857.6	1857.6	1503.4	1503.4	1503.4	1503.4	1820.8	1820.8	1820.8	1820.8	1713.6	1713.6	1713.6	1713.6	1827.5	1827.5	1827.5	1744.4	1744.4	1744.4	1744.4	1744.4	1744.4	1744.4	2134.1	2134.1	2134.1	2134.1	1520.1	1520.1	72.226	72.226	72.226	72.226	1657.2	1657.2	1657.2	1657.2	1657.2	1657.2	2245.5	2245.5	2245.5	2245.5	2245.5	2249	2249	2249
122.51	1857.6	1857.6	1857.6	1503.4	1503.4	1503.4	1503.4	1820.8	1820.8	1820.8	1820.8	1713.6	1713.6	1713.6	1713.6	1827.5	1827.5	1827.5	1744.4	1744.4	1744.4	1744.4	1744.4	1744.4	1744.4	2134.1	2134.1	2134.1	2134.1	1520.1	1520.1	72.226	72.226	72.226	72.226	1657.2	1657.2	1657.2	1657.2	1657.2	1657.2	2245.5	2245.5	2245.5	2245.5	2245.5	2249	2249	2249
1547.3	617.1	617.1	617.1	32.431	32.431	32.431	32.431	615.62	615.62	615.62	615.62	307.52	307.52	307.52	307.52	617.02	617.02	617.02	295.34	295.34	295.34	295.34	295.34	295.34	295.34	805.94	805.94	805.94	805.94	37.536	37.536	1487.7	1487.7	1487.7	1487.7	283.4	283.4	283.4	283.4	283.4	283.4	1483.1	1483.1	1483.1	1483.1	1483.1	1489.2	1489.2	1489.2
1547.3	617.1	617.1	617.1	32.431	32.431	32.431	32.431	615.62	615.62	615.62	615.62	307.52	307.52	307.52	307.52	617.02	617.02	617.02	295.34	295.34	295.34	295.34	295.34	295.34	295.34	805.94	805.94	805.94	805.94	37.536	37.536	1487.7	1487.7	1487.7	1487.7	283.4	283.4	283.4	283.4	283.4	283.4	1483.1	1483.1	1483.1	1483.1	1483.1	1489.2	1489.2	1489.2
1547.3	617.1	617.1	617.1	32.431	32.431	32.431	32.431	615.62	615.62	615.62	615.62	307.52	307.52	307.52	307.52	617.02	617.02	617.02	295.34	295.34	295.34	295.34	295.34	295.34	295.34	805.94	805.94	805.94	805.94	37.536	37.536	1487.7	1487.7	1487.7	1487.7	283.4	283.4	283.4	283.4	283.4	283.4	1483.1	1483.1	1483.1	1483.1	1483.1	1489.2	1489.2	1489.2
1547.3	617.1	617.1	617.1	32.431	32.431	32.431	32.431	615.62	615.62	615.62	615.62	307.52	307.52	307.52	307.52	617.02	617.02	617.02	295.34	295.34	295.34	295.34	295.34	295.34	295.34	805.94	805.94	805.94	805.94	37.536	37.536	1487.7	1487.7	1487.7	1487.7	283.4	283.4	283.4	283.4	283.4	283.4	1483.1	1483.1	1483.1	1483.1	1483.1	1489.2	1489.2	1489.2
1182.6	1017.9	1017.9	1017.9	476.72	476.72	476.72	476.72	1003	1003	1003	1003	746.9	746.9	746.9	746.9	1006.6	1006.6	1006.6	745.24	745.24	745.24	745.24	745.24	745.24	745.24	1241.6	1241.6	1241.6	1241.6	469.24	469.24	1117.4	1117.4	1117.4	1117.4	554.21	554.21	554.21	554.21	554.21	554.21	1779.5	1779.5	1779.5	1779.5	1779.5	1785.2	1785.2	1785.2
1182.6	1017.9	1017.9	1017.9	476.72	476.72	476.72	476.72	1003	1003	1003	1003	746.9	746.9	746.9	746.9	1006.6	1006.6	1006.6	745.24	745.24	745.24	745.24	745.24	745.24	745.24	1241.6	1241.6	1241.6	1241.6	469.24	469.24	1117.4	1117.4	1117.4	1117.4	554.21	554.21	554.21	554.21	554.21	554.21	1779.5	1779.5	1779.5	1779.5	1779.5	1785.2	1785.2	1785.2
1182.6	1017.9	1017.9	1017.9	476.72	476.72	476.72	476.72	1003	1003	1003	1003	746.9	746.9	746.9	746.9	1006.6	1006.6	1006.6	745.24	745.24	745.24	745.24	745.24	745.24	745.24	1241.6	1241.6	1241.6	1241.6	469.24	469.24	1117.4	1117.4	1117.4	1117.4	554.21	554.21	554.21	554.21	554.21	554.21	1779.5	1779.5	1779.5	1779.5	1779.5	1785.2	1785.2	1785.2
1182.6	1017.9	1017.9	1017.9	476.72	476.72	476.72	476.72	1003	1003	1003	1003	746.9	746.9	746.9	746.9	1006.6	1006.6	1006.6	745.24	745.24	745.24	745.24	745.24	745.24	745.24	1241.6	1241.6	1241.6	1241.6	469.24	469.24	1117.4	1117.4	1117.4	1117.4	554.21	554.21	554.21	554.21	554.21	554.21	1779.5	1779.5	1779.5	1779.5	1779.5	1785.2	1785.2	1785.2
1182.6	1017.9	1017.9	1017.9	476.72	476.72	476.72	476.72	1003	1003	1003	1003	746.9	746.9	746.9	746.9	1006.6	1006.6	1006.6	745.24	745.24	745.24	745.24	745.24	745.24	745.24	1241.6	1241.6	1241.6	1241.6	469.24	469.24	1117.4	1117.4	1117.4	1117.4	554.21	554.21	554.21	554.21	554.21	554.21	1779.5	1779.5	1779.5	1779.5	1779.5	1785.2	1785.2	1785.2
1182.6	1017.9	1017.9	1017.9	476.72	476.72	476.72	476.72	1003	1003	1003	1003	746.9	746.9	746.9	746.9	1006.6	1006.6	1006.6	745.24	745.24	745.24	745.24	745.24	745.24	745.24	1241.6	1241.6	1241.6	1241.6	469.24	469.24	1117.4	1117.4	1117.4	1117.4	554.21	554.21	554.21	554.21	554.21	554.21	1779.5	1779.5	1779.5	1779.5	1779.5	1785.2	1785.2	1785.2
1849.6	69.555	69.555	69.555	517.5	517.5	517.5	517.5	91.558	91.558	91.558	91.558	260.92	260.92	260.92	260.92	87.794	87.794	87.794	318.73	318.73	318.73	318.73	318.73	318.73	318.73	311.44	311.44	311.44	311.44	555.66	555.66	1801.7	1801.7	1801.7	1801.7	729.74	729.74	729.74	729.74	729.74	729.74	990.5	990.5	990.5	990.5	990.5	996.87	996.87	996.87
2485.7	633.91	633.91	633.91	1180.2	1180.2	1180.2	1180.2	661.82	661.82	661.82	661.82	903.51	903.51	903.51	903.51	656.13	656.13	656.13	928.12	928.12	928.12	928.12	928.12	928.12	928.12	407	407	407	407	1207.7	1207.7	2443.8	2443.8	2443.8	2443.8	1316.5	1316.5	1316.5	1316.5	1316.5	1316.5	833.2	833.2	833.2	833.2	833.2	838.18	838.18	838.18
2485.7	633.91	633.91	633.91	1180.2	1180.2	1180.2	1180.2	661.82	661.82	661.82	661.82	903.51	903.51	903.51	903.51	656.13	656.13	656.13	928.12	928.12	928.12	928.12	928.12	928.12	928.12	407	407	407	407	1207.7	1207.7	2443.8	2443.8	2443.8	2443.8	1316.5	1316.5	1316.5	1316.5	1316.5	1316.5	833.2	833.2	833.2	833.2	833.2	838.18	838.18	838.18
2485.7	633.91	633.91	633.91	1180.2	1180.2	1180.2	1180.2	661.82	661.82	661.82	661.82	903.51	903.51	903.51	903.51	656.13	656.13	656.13	928.12	928.12	928.12	928.12	928.12	928.12	928.12	407	407	407	407	1207.7	1207.7	2443.8	2443.8	2443.8	2443.8	1316.5	1316.5	1316.5	1316.5	1316.5	1316.5	833.2	833.2	833.2	833.2	833.2	838.18	838.18	838.18
2485.7	633.91	633.91	633.91	1180.2	1180.2	1180.2	1180.2	661.82	661.82	661.82	661.82	903.51	903.51	903.51	903.51	656.13	656.13	656.13	928.12	928.12	928.12	928.12	928.12	928.12	928.12	407	407	407	407	1207.7	1207.7	2443.8	2443.8	2443.8	2443.8	1316.5	1316.5	1316.5	1316.5	1316.5	1316.5	833.2	833.2	833.2	833.2	833.2	838.18	838.18	838.18
2485.7	633.91	633.91	633.91	1180.2	1180.2	1180.2	1180.2	661.82	661.82	661.82	661.82	903.51	903.51	903.51	903.51	656.13	656.13	656.13	928.12	928.12	928.12	928.12	928.12	928.12	928.12	407	407	407	407	1207.7	1207.7	2443.8	2443.8	2443.8	2443.8	1316.5	1316.5	1316.5	1316.5	1316.5	1316.5	833.2	833.2	833.2	833.2	833.2	838.18	838.18	838.18
1596	624.28	624.28	624.28	67.748	67.748	67.748	67.748	627.07	627.07	627.07	627.07	302.57	302.57	302.57	302.57	627.8	627.8	627.8	277.23	277.23	277.23	277.23	277.23	277.23	277.23	796.25	796.25	796.25	796.25	17.834	17.834	1535.8	1535.8	1535.8	1535.8	234.88	234.88	234.88	234.88	234.88	234.88	1506.7	1506.7	1506.7	1506.7	1506.7	1512.9	1512.9	1512.9
1596	624.28	624.28	624.28	67.748	67.748	67.748	67.748	627.07	627.07	627.07	627.07	302.57	302.57	302.57	302.57	627.8	627.8	627.8	277.23	277.23	277.23	277.23	277.23	277.23	277.23	796.25	796.25	796.25	796.25	17.834	17.834	1535.8	1535.8	1535.8	1535.8	234.88	234.88	234.88	234.88	234.88	234.88	1506.7	1506.7	1506.7	1506.7	1506.7	1512.9	1512.9	1512.9
1596	624.28	624.28	624.28	67.748	67.748	67.748	67.748	627.07	627.07	627.07	627.07	302.57	302.57	302.57	302.57	627.8	627.8	627.8	277.23	277.23	277.23	277.23	277.23	277.23	277.23	796.25	796.25	796.25	796.25	17.834	17.834	1535.8	1535.8	1535.8	1535.8	234.88	234.88	234.88	234.88	234.88	234.88	1506.7	1506.7	1506.7	1506.7	1506.7	1512.9	1512.9	1512.9
1596	624.28	624.28	624.28	67.748	67.748	67.748	67.748	627.07	627.07	627.07	627.07	302.57	302.57	302.57	302.57	627.8	627.8	627.8	277.23	277.23	277.23	277.23	277.23	277.23	277.23	796.25	796.25	796.25	796.25	17.834	17.834	1535.8	1535.8	1535.8	1535.8	234.88	234.88	234.88	234.88	234.88	234.88	1506.7	1506.7	1506.7	1506.7	1506.7	1512.9	1512.9	1512.9
1413.1	912.76	912.76	912.76	329.64	329.64	329.64	329.64	908.35	908.35	908.35	908.35	604.21	604.21	604.21	604.21	910.29	910.29	910.29	583.25	583.25	583.25	583.25	583.25	583.25	583.25	1101.2	1101.2	1101.2	1101.2	299.86	299.86	1348.3	1348.3	1348.3	1348.3	324.6	324.6	324.6	324.6	324.6	324.6	1752	1752	1752	1752	1752	1758	1758	1758
1413.1	912.76	912.76	912.76	329.64	329.64	329.64	329.64	908.35	908.35	908.35	908.35	604.21	604.21	604.21	604.21	910.29	910.29	910.29	583.25	583.25	583.25	583.25	583.25	583.25	583.25	1101.2	1101.2	1101.2	1101.2	299.86	299.86	1348.3	1348.3	1348.3	1348.3	324.6	324.6	324.6	324.6	324.6	324.6	1752	1752	1752	1752	1752	1758	1758	1758
1413.1	912.76	912.76	912.76	329.64	329.64	329.64	329.64	908.35	908.35	908.35	908.35	604.21	604.21	604.21	604.21	910.29	910.29	910.29	583.25	583.25	583.25	583.25	583.25	583.25	583.25	1101.2	1101.2	1101.2	1101.2	299.86	299.86	1348.3	1348.3	1348.3	1348.3	324.6	324.6	324.6	324.6	324.6	324.6	1752	1752	1752	1752	1752	1758	1758	1758
2249	1072.4	1072.4	1072.4	1583.7	1583.7	1583.7	1583.7	1047.5	1047.5	1047.5	1047.5	1385.1	1385.1	1385.1	1385.1	1050.1	1050.1	1050.1	1451.6	1451.6	1451.6	1451.6	1451.6	1451.6	1451.6	1121.3	1121.3	1121.3	1121.3	1634.2	1634.2	2232.5	2232.5	2232.5	2232.5	1849.2	1849.2	1849.2	1849.2	1849.2	1849.2	159.49	159.49	159.49	159.49	159.49	153.53	153.53	153.53
2249	1072.4	1072.4	1072.4	1583.7	1583.7	1583.7	1583.7	1047.5	1047.5	1047.5	1047.5	1385.1	1385.1	1385.1	1385.1	1050.1	1050.1	1050.1	1451.6	1451.6	1451.6	1451.6	1451.6	1451.6	1451.6	1121.3	1121.3	1121.3	1121.3	1634.2	1634.2	2232.5	2232.5	2232.5	2232.5	1849.2	1849.2	1849.2	1849.2	1849.2	1849.2	159.49	159.49	159.49	159.49	159.49	153.53	153.53	153.53
2249	1072.4	1072.4	1072.4	1583.7	1583.7	1583.7	1583.7	1047.5	1047.5	1047.5	1047.5	1385.1	1385.1	1385.1	1385.1	1050.1	1050.1	1050.1	1451.6	1451.6	1451.6	1451.6	1451.6	1451.6	1451.6	1121.3	1121.3	1121.3	1121.3	1634.2	1634.2	2232.5	2232.5	2232.5	2232.5	1849.2	1849.2	1849.2	1849.2	1849.2	1849.2	159.49	159.49	159.49	159.49	159.49	153.53	153.53	153.53
2249	1072.4	1072.4	1072.4	1583.7	1583.7	1583.7	1583.7	1047.5	1047.5	1047.5	1047.5	1385.1	1385.1	1385.1	1385.1	1050.1	1050.1	1050.1	1451.6	1451.6	1451.6	1451.6	1451.6	1451.6	1451.6	1121.3	1121.3	1121.3	1121.3	1634.2	1634.2	2232.5	2232.5	2232.5	2232.5	1849.2	1849.2	1849.2	1849.2	1849.2	1849.2	159.49	159.49	159.49	159.49	159.49	153.53	153.53	153.53
2249	1072.4	1072.4	1072.4	1583.7	1583.7	1583.7	1583.7	1047.5	1047.5	1047.5	1047.5	1385.1	1385.1	1385.1	1385.1	1050.1	1050.1	1050.1	1451.6	1451.6	1451.6	1451.6	1451.6	1451.6	1451.6	1121.3	1121.3	1121.3	1121.3	1634.2	1634.2	2232.5	2232.5	2232.5	2232.5	1849.2	1849.2	1849.2	1849.2	1849.2	1849.2	159.49	159.49	159.49	159.49	159.49	153.53	153.53	153.53
1743	262.88	262.88	262.88	324.6	324.6	324.6	324.6	269.06	269.06	269.06	269.06	79.542	79.542	79.542	79.542	268.91	268.91	268.91	152.62	152.62	152.62	152.62	152.62	152.62	152.62	464.37	464.37	464.37	464.37	361.52	361.52	1690.7	1690.7	1690.7	1690.7	544.42	544.42	544.42	544.42	544.42	544.42	1165.8	1165.8	1165.8	1165.8	1165.8	1172.1	1172.1	1172.1
1743	262.88	262.88	262.88	324.6	324.6	324.6	324.6	269.06	269.06	269.06	269.06	79.542	79.542	79.542	79.542	268.91	268.91	268.91	152.62	152.62	152.62	152.62	152.62	152.62	152.62	464.37	464.37	464.37	464.37	361.52	361.52	1690.7	1690.7	1690.7	1690.7	544.42	544.42	544.42	544.42	544.42	544.42	1165.8	1165.8	1165.8	1165.8	1165.8	1172.1	1172.1	1172.1
1743	262.88	262.88	262.88	324.6	324.6	324.6	324.6	269.06	269.06	269.06	269.06	79.542	79.542	79.542	79.542	268.91	268.91	268.91	152.62	152.62	152.62	152.62	152.62	152.62	152.62	464.37	464.37	464.37	464.37	361.52	361.52	1690.7	1690.7	1690.7	1690.7	544.42	544.42	544.42	544.42	544.42	544.42	1165.8	1165.8	1165.8	1165.8	1165.8	1172.1	1172.1	1172.1
1743	262.88	262.88	262.88	324.6	324.6	324.6	324.6	269.06	269.06	269.06	269.06	79.542	79.542	79.542	79.542	268.91	268.91	268.91	152.62	152.62	152.62	152.62	152.62	152.62	152.62	464.37	464.37	464.37	464.37	361.52	361.52	1690.7	1690.7	1690.7	1690.7	544.42	544.42	544.42	544.42	544.42	544.42	1165.8	1165.8	1165.8	1165.8	1165.8	1172.1	1172.1	1172.1
1537.8	803.95	803.95	803.95	224.97	224.97	224.97	224.97	805.47	805.47	805.47	805.47	482.13	482.13	482.13	482.13	806.45	806.45	806.45	451.04	451.04	451.04	451.04	451.04	451.04	451.04	972.12	972.12	972.12	972.12	180.19	180.19	1474.3	1474.3	1474.3	1474.3	191.9	191.9	191.9	191.9	191.9	191.9	1676.3	1676.3	1676.3	1676.3	1676.3	1682.4	1682.4	1682.4
1537.8	803.95	803.95	803.95	224.97	224.97	224.97	224.97	805.47	805.47	805.47	805.47	482.13	482.13	482.13	482.13	806.45	806.45	806.45	451.04	451.04	451.04	451.04	451.04	451.04	451.04	972.12	972.12	972.12	972.12	180.19	180.19	1474.3	1474.3	1474.3	1474.3	191.9	191.9	191.9	191.9	191.9	191.9	1676.3	1676.3	1676.3	1676.3	1676.3	1682.4	1682.4	1682.4
1537.8	803.95	803.95	803.95	224.97	224.97	224.97	224.97	805.47	805.47	805.47	805.47	482.13	482.13	482.13	482.13	806.45	806.45	806.45	451.04	451.04	451.04	451.04	451.04	451.04	451.04	972.12	972.12	972.12	972.12	180.19	180.19	1474.3	1474.3	1474.3	1474.3	191.9	191.9	191.9	191.9	191.9	191.9	1676.3	1676.3	1676.3	1676.3	1676.3	1682.4	1682.4	1682.4
1537.8	803.95	803.95	803.95	224.97	224.97	224.97	224.97	805.47	805.47	805.47	805.47	482.13	482.13	482.13	482.13	806.45	806.45	806.45	451.04	451.04	451.04	451.04	451.04	451.04	451.04	972.12	972.12	972.12	972.12	180.19	180.19	1474.3	1474.3	1474.3	1474.3	191.9	191.9	191.9	191.9	191.9	191.9	1676.3	1676.3	1676.3	1676.3	1676.3	1682.4	1682.4	1682.4
1537.8	803.95	803.95	803.95	224.97	224.97	224.97	224.97	805.47	805.47	805.47	805.47	482.13	482.13	482.13	482.13	806.45	806.45	806.45	451.04	451.04	451.04	451.04	451.04	451.04	451.04	972.12	972.12	972.12	972.12	180.19	180.19	1474.3	1474.3	1474.3	1474.3	191.9	191.9	191.9	191.9	191.9	191.9	1676.3	1676.3	1676.3	1676.3	1676.3	1682.4	1682.4	1682.4
2364.4	1091.3	1091.3	1091.3	1627.5	1627.5	1627.5	1627.5	1071.7	1071.7	1071.7	1071.7	1413.5	1413.5	1413.5	1413.5	1073.4	1073.4	1073.4	1476.7	1476.7	1476.7	1476.7	1476.7	1476.7	1476.7	1107	1107	1107	1107	1676.3	1676.3	2346.1	2346.1	2346.1	2346.1	1881.9	1881.9	1881.9	1881.9	1881.9	1881.9	177.59	177.59	177.59	177.59	177.59	171.81	171.81	171.81
2364.4	1091.3	1091.3	1091.3	1627.5	1627.5	1627.5	1627.5	1071.7	1071.7	1071.7	1071.7	1413.5	1413.5	1413.5	1413.5	1073.4	1073.4	1073.4	1476.7	1476.7	1476.7	1476.7	1476.7	1476.7	1476.7	1107	1107	1107	1107	1676.3	1676.3	2346.1	2346.1	2346.1	2346.1	1881.9	1881.9	1881.9	1881.9	1881.9	1881.9	177.59	177.59	177.59	177.59	177.59	171.81	171.81	171.81
2364.4	1091.3	1091.3	1091.3	1627.5	1627.5	1627.5	1627.5	1071.7	1071.7	1071.7	1071.7	1413.5	1413.5	1413.5	1413.5	1073.4	1073.4	1073.4	1476.7	1476.7	1476.7	1476.7	1476.7	1476.7	1476.7	1107	1107	1107	1107	1676.3	1676.3	2346.1	2346.1	2346.1	2346.1	1881.9	1881.9	1881.9	1881.9	1881.9	1881.9	177.59	177.59	177.59	177.59	177.59	171.81	171.81	171.81
2364.4	1091.3	1091.3	1091.3	1627.5	1627.5	1627.5	1627.5	1071.7	1071.7	1071.7	1071.7	1413.5	1413.5	1413.5	1413.5	1073.4	1073.4	1073.4	1476.7	1476.7	1476.7	1476.7	1476.7	1476.7	1476.7	1107	1107	1107	1107	1676.3	1676.3	2346.1	2346.1	2346.1	2346.1	1881.9	1881.9	1881.9	1881.9	1881.9	1881.9	177.59	177.59	177.59	177.59	177.59	171.81	171.81	171.81
2364.4	1091.3	1091.3	1091.3	1627.5	1627.5	1627.5	1627.5	1071.7	1071.7	1071.7	1071.7	1413.5	1413.5	1413.5	1413.5	1073.4	1073.4	1073.4	1476.7	1476.7	1476.7	1476.7	1476.7	1476.7	1476.7	1107	1107	1107	1107	1676.3	1676.3	2346.1	2346.1	2346.1	2346.1	1881.9	1881.9	1881.9	1881.9	1881.9	1881.9	177.59	177.59	177.59	177.59	177.59	171.81	171.81	171.81
2425.9	559.64	559.64	559.64	1094	1094	1094	1094	591.17	591.17	591.17	591.17	817.05	817.05	817.05	817.05	585	585	585	839.36	839.36	839.36	839.36	839.36	839.36	839.36	318.8	318.8	318.8	318.8	1120.2	1120.2	2382.5	2382.5	2382.5	2382.5	1225.2	1225.2	1225.2	1225.2	1225.2	1225.2	869.86	869.86	869.86	869.86	869.86	875.21	875.21	875.21
2425.9	559.64	559.64	559.64	1094	1094	1094	1094	591.17	591.17	591.17	591.17	817.05	817.05	817.05	817.05	585	585	585	839.36	839.36	839.36	839.36	839.36	839.36	839.36	318.8	318.8	318.8	318.8	1120.2	1120.2	2382.5	2382.5	2382.5	2382.5	1225.2	1225.2	1225.2	1225.2	1225.2	1225.2	869.86	869.86	869.86	869.86	869.86	875.21	875.21	875.21
2425.9	559.64	559.64	559.64	1094	1094	1094	1094	591.17	591.17	591.17	591.17	817.05	817.05	817.05	817.05	585	585	585	839.36	839.36	839.36	839.36	839.36	839.36	839.36	318.8	318.8	318.8	318.8	1120.2	1120.2	2382.5	2382.5	2382.5	2382.5	1225.2	1225.2	1225.2	1225.2	1225.2	1225.2	869.86	869.86	869.86	869.86	869.86	875.21	875.21	875.21
2425.9	559.64	559.64	559.64	1094	1094	1094	1094	591.17	591.17	591.17	591.17	817.05	817.05	817.05	817.05	585	585	585	839.36	839.36	839.36	839.36	839.36	839.36	839.36	318.8	318.8	318.8	318.8	1120.2	1120.2	2382.5	2382.5	2382.5	2382.5	1225.2	1225.2	1225.2	1225.2	1225.2	1225.2	869.86	869.86	869.86	869.86	869.86	875.21	875.21	875.21
2425.9	559.64	559.64	559.64	1094	1094	1094	1094	591.17	591.17	591.17	591.17	817.05	817.05	817.05	817.05	585	585	585	839.36	839.36	839.36	839.36	839.36	839.36	839.36	318.8	318.8	318.8	318.8	1120.2	1120.2	2382.5	2382.5	2382.5	2382.5	1225.2	1225.2	1225.2	1225.2	1225.2	1225.2	869.86	869.86	869.86	869.86	869.86	875.21	875.21	875.21
2425.9	559.64	559.64	559.64	1094	1094	1094	1094	591.17	591.17	591.17	591.17	817.05	817.05	817.05	817.05	585	585	585	839.36	839.36	839.36	839.36	839.36	839.36	839.36	318.8	318.8	318.8	318.8	1120.2	1120.2	2382.5	2382.5	2382.5	2382.5	1225.2	1225.2	1225.2	1225.2	1225.2	1225.2	869.86	869.86	869.86	869.86	869.86	875.21	875.21	875.21
2425.9	559.64	559.64	559.64	1094	1094	1094	1094	591.17	591.17	591.17	591.17	817.05	817.05	817.05	817.05	585	585	585	839.36	839.36	839.36	839.36	839.36	839.36	839.36	318.8	318.8	318.8	318.8	1120.2	1120.2	2382.5	2382.5	2382.5	2382.5	1225.2	1225.2	1225.2	1225.2	1225.2	1225.2	869.86	869.86	869.86	869.86	869.86	875.21	875.21	875.21
1619.4	835.64	835.64	835.64	280.64	280.64	280.64	280.64	842.26	842.26	842.26	842.26	506.51	506.51	506.51	506.51	842.44	842.44	842.44	463.07	463.07	463.07	463.07	463.07	463.07	463.07	980.12	980.12	980.12	980.12	228.08	228.08	1555.2	1555.2	1555.2	1555.2	114.98	114.98	114.98	114.98	114.98	114.98	1727.2	1727.2	1727.2	1727.2	1727.2	1733.5	1733.5	1733.5
1619.4	835.64	835.64	835.64	280.64	280.64	280.64	280.64	842.26	842.26	842.26	842.26	506.51	506.51	506.51	506.51	842.44	842.44	842.44	463.07	463.07	463.07	463.07	463.07	463.07	463.07	980.12	980.12	980.12	980.12	228.08	228.08	1555.2	1555.2	1555.2	1555.2	114.98	114.98	114.98	114.98	114.98	114.98	1727.2	1727.2	1727.2	1727.2	1727.2	1733.5	1733.5	1733.5
1619.4	835.64	835.64	835.64	280.64	280.64	280.64	280.64	842.26	842.26	842.26	842.26	506.51	506.51	506.51	506.51	842.44	842.44	842.44	463.07	463.07	463.07	463.07	463.07	463.07	463.07	980.12	980.12	980.12	980.12	228.08	228.08	1555.2	1555.2	1555.2	1555.2	114.98	114.98	114.98	114.98	114.98	114.98	1727.2	1727.2	1727.2	1727.2	1727.2	1733.5	1733.5	1733.5
1619.4	835.64	835.64	835.64	280.64	280.64	280.64	280.64	842.26	842.26	842.26	842.26	506.51	506.51	506.51	506.51	842.44	842.44	842.44	463.07	463.07	463.07	463.07	463.07	463.07	463.07	980.12	980.12	980.12	980.12	228.08	228.08	1555.2	1555.2	1555.2	1555.2	114.98	114.98	114.98	114.98	114.98	114.98	1727.2	1727.2	1727.2	1727.2	1727.2	1733.5	1733.5	1733.5
1619.4	835.64	835.64	835.64	280.64	280.64	280.64	280.64	842.26	842.26	842.26	842.26	506.51	506.51	506.51	506.51	842.44	842.44	842.44	463.07	463.07	463.07	463.07	463.07	463.07	463.07	980.12	980.12	980.12	980.12	228.08	228.08	1555.2	1555.2	1555.2	1555.2	114.98	114.98	114.98	114.98	114.98	114.98	1727.2	1727.2	1727.2	1727.2	1727.2	1733.5	1733.5	1733.5
1619.4	835.64	835.64	835.64	280.64	280.64	280.64	280.64	842.26	842.26	842.26	842.26	506.51	506.51	506.51	506.51	842.44	842.44	842.44	463.07	463.07	463.07	463.07	463.07	463.07	463.07	980.12	980.12	980.12	980.12	228.08	228.08	1555.2	1555.2	1555.2	1555.2	114.98	114.98	114.98	114.98	114.98	114.98	1727.2	1727.2	1727.2	1727.2	1727.2	1733.5	1733.5	1733.5
1619.4	835.64	835.64	835.64	280.64	280.64	280.64	280.64	842.26	842.26	842.26	842.26	506.51	506.51	506.51	506.51	842.44	842.44	842.44	463.07	463.07	463.07	463.07	463.07	463.07	463.07	980.12	980.12	980.12	980.12	228.08	228.08	1555.2	1555.2	1555.2	1555.2	114.98	114.98	114.98	114.98	114.98	114.98	1727.2	1727.2	1727.2	1727.2	1727.2	1733.5	1733.5	1733.5
959.52	1274.2	1274.2	1274.2	758	758	758	758	1254.1	1254.1	1254.1	1254.1	1022.8	1022.8	1022.8	1022.8	1258.5	1258.5	1258.5	1026	1026	1026	1026	1026	1026	1026	1511.6	1511.6	1511.6	1511.6	753.14	753.14	891.56	891.56	891.56	891.56	824.25	824.25	824.25	824.25	824.25	824.25	1969.6	1969.6	1969.6	1969.6	1969.6	1974.9	1974.9	1974.9
959.52	1274.2	1274.2	1274.2	758	758	758	758	1254.1	1254.1	1254.1	1254.1	1022.8	1022.8	1022.8	1022.8	1258.5	1258.5	1258.5	1026	1026	1026	1026	1026	1026	1026	1511.6	1511.6	1511.6	1511.6	753.14	753.14	891.56	891.56	891.56	891.56	824.25	824.25	824.25	824.25	824.25	824.25	1969.6	1969.6	1969.6	1969.6	1969.6	1974.9	1974.9	1974.9
959.52	1274.2	1274.2	1274.2	758	758	758	758	1254.1	1254.1	1254.1	1254.1	1022.8	1022.8	1022.8	1022.8	1258.5	1258.5	1258.5	1026	1026	1026	1026	1026	1026	1026	1511.6	1511.6	1511.6	1511.6	753.14	753.14	891.56	891.56	891.56	891.56	824.25	824.25	824.25	824.25	824.25	824.25	1969.6	1969.6	1969.6	1969.6	1969.6	1974.9	1974.9	1974.9
959.52	1274.2	1274.2	1274.2	758	758	758	758	1254.1	1254.1	1254.1	1254.1	1022.8	1022.8	1022.8	1022.8	1258.5	1258.5	1258.5	1026	1026	1026	1026	1026	1026	1026	1511.6	1511.6	1511.6	1511.6	753.14	753.14	891.56	891.56	891.56	891.56	824.25	824.25	824.25	824.25	824.25	824.25	1969.6	1969.6	1969.6	1969.6	1969.6	1974.9	1974.9	1974.9
959.52	1274.2	1274.2	1274.2	758	758	758	758	1254.1	1254.1	1254.1	1254.1	1022.8	1022.8	1022.8	1022.8	1258.5	1258.5	1258.5	1026	1026	1026	1026	1026	1026	1026	1511.6	1511.6	1511.6	1511.6	753.14	753.14	891.56	891.56	891.56	891.56	824.25	824.25	824.25	824.25	824.25	824.25	1969.6	1969.6	1969.6	1969.6	1969.6	1974.9	1974.9	1974.9
959.52	1274.2	1274.2	1274.2	758	758	758	758	1254.1	1254.1	1254.1	1254.1	1022.8	1022.8	1022.8	1022.8	1258.5	1258.5	1258.5	1026	1026	1026	1026	1026	1026	1026	1511.6	1511.6	1511.6	1511.6	753.14	753.14	891.56	891.56	891.56	891.56	824.25	824.25	824.25	824.25	824.25	824.25	1969.6	1969.6	1969.6	1969.6	1969.6	1974.9	1974.9	1974.9
959.52	1274.2	1274.2	1274.2	758	758	758	758	1254.1	1254.1	1254.1	1254.1	1022.8	1022.8	1022.8	1022.8	1258.5	1258.5	1258.5	1026	1026	1026	1026	1026	1026	1026	1511.6	1511.6	1511.6	1511.6	753.14	753.14	891.56	891.56	891.56	891.56	824.25	824.25	824.25	824.25	824.25	824.25	1969.6	1969.6	1969.6	1969.6	1969.6	1974.9	1974.9	1974.9
959.52	1274.2	1274.2	1274.2	758	758	758	758	1254.1	1254.1	1254.1	1254.1	1022.8	1022.8	1022.8	1022.8	1258.5	1258.5	1258.5	1026	1026	1026	1026	1026	1026	1026	1511.6	1511.6	1511.6	1511.6	753.14	753.14	891.56	891.56	891.56	891.56	824.25	824.25	824.25	824.25	824.25	824.25	1969.6	1969.6	1969.6	1969.6	1969.6	1974.9	1974.9	1974.9
959.52	1274.2	1274.2	1274.2	758	758	758	758	1254.1	1254.1	1254.1	1254.1	1022.8	1022.8	1022.8	1022.8	1258.5	1258.5	1258.5	1026	1026	1026	1026	1026	1026	1026	1511.6	1511.6	1511.6	1511.6	753.14	753.14	891.56	891.56	891.56	891.56	824.25	824.25	824.25	824.25	824.25	824.25	1969.6	1969.6	1969.6	1969.6	1969.6	1974.9	1974.9	1974.9
959.52	1274.2	1274.2	1274.2	758	758	758	758	1254.1	1254.1	1254.1	1254.1	1022.8	1022.8	1022.8	1022.8	1258.5	1258.5	1258.5	1026	1026	1026	1026	1026	1026	1026	1511.6	1511.6	1511.6	1511.6	753.14	753.14	891.56	891.56	891.56	891.56	824.25	824.25	824.25	824.25	824.25	824.25	1969.6	1969.6	1969.6	1969.6	1969.6	1974.9	1974.9	1974.9
2018.2	177.28	177.28	177.28	612.55	612.55	612.55	612.55	226.05	226.05	226.05	226.05	335.63	335.63	335.63	335.63	218.47	218.47	218.47	362.08	362.08	362.08	362.08	362.08	362.08	362.08	163.35	163.35	163.35	163.35	639.47	639.47	1969	1969	1969	1969	764.9	764.9	764.9	764.9	764.9	764.9	1029.1	1029.1	1029.1	1029.1	1029.1	1035.5	1035.5	1035.5
2018.2	177.28	177.28	177.28	612.55	612.55	612.55	612.55	226.05	226.05	226.05	226.05	335.63	335.63	335.63	335.63	218.47	218.47	218.47	362.08	362.08	362.08	362.08	362.08	362.08	362.08	163.35	163.35	163.35	163.35	639.47	639.47	1969	1969	1969	1969	764.9	764.9	764.9	764.9	764.9	764.9	1029.1	1029.1	1029.1	1029.1	1029.1	1035.5	1035.5	1035.5
2018.2	177.28	177.28	177.28	612.55	612.55	612.55	612.55	226.05	226.05	226.05	226.05	335.63	335.63	335.63	335.63	218.47	218.47	218.47	362.08	362.08	362.08	362.08	362.08	362.08	362.08	163.35	163.35	163.35	163.35	639.47	639.47	1969	1969	1969	1969	764.9	764.9	764.9	764.9	764.9	764.9	1029.1	1029.1	1029.1	1029.1	1029.1	1035.5	1035.5	1035.5
2018.2	177.28	177.28	177.28	612.55	612.55	612.55	612.55	226.05	226.05	226.05	226.05	335.63	335.63	335.63	335.63	218.47	218.47	218.47	362.08	362.08	362.08	362.08	362.08	362.08	362.08	163.35	163.35	163.35	163.35	639.47	639.47	1969	1969	1969	1969	764.9	764.9	764.9	764.9	764.9	764.9	1029.1	1029.1	1029.1	1029.1	1029.1	1035.5	1035.5	1035.5
2018.2	177.28	177.28	177.28	612.55	612.55	612.55	612.55	226.05	226.05	226.05	226.05	335.63	335.63	335.63	335.63	218.47	218.47	218.47	362.08	362.08	362.08	362.08	362.08	362.08	362.08	163.35	163.35	163.35	163.35	639.47	639.47	1969	1969	1969	1969	764.9	764.9	764.9	764.9	764.9	764.9	1029.1	1029.1	1029.1	1029.1	1029.1	1035.5	1035.5	1035.5
1331.3	974.21	974.21	974.21	399.06	399.06	399.06	399.06	966.27	966.27	966.27	966.27	675.97	675.97	675.97	675.97	968.77	968.77	968.77	660.9	660.9	660.9	660.9	660.9	660.9	660.9	1174.6	1174.6	1174.6	1174.6	376.59	376.59	1265.8	1265.8	1265.8	1265.8	414.21	414.21	414.21	414.21	414.21	414.21	1789.4	1789.4	1789.4	1789.4	1789.4	1795.2	1795.2	1795.2
1331.3	974.21	974.21	974.21	399.06	399.06	399.06	399.06	966.27	966.27	966.27	966.27	675.97	675.97	675.97	675.97	968.77	968.77	968.77	660.9	660.9	660.9	660.9	660.9	660.9	660.9	1174.6	1174.6	1174.6	1174.6	376.59	376.59	1265.8	1265.8	1265.8	1265.8	414.21	414.21	414.21	414.21	414.21	414.21	1789.4	1789.4	1789.4	1789.4	1789.4	1795.2	1795.2	1795.2
1331.3	974.21	974.21	974.21	399.06	399.06	399.06	399.06	966.27	966.27	966.27	966.27	675.97	675.97	675.97	675.97	968.77	968.77	968.77	660.9	660.9	660.9	660.9	660.9	660.9	660.9	1174.6	1174.6	1174.6	1174.6	376.59	376.59	1265.8	1265.8	1265.8	1265.8	414.21	414.21	414.21	414.21	414.21	414.21	1789.4	1789.4	1789.4	1789.4	1789.4	1795.2	1795.2	1795.2
1331.3	974.21	974.21	974.21	399.06	399.06	399.06	399.06	966.27	966.27	966.27	966.27	675.97	675.97	675.97	675.97	968.77	968.77	968.77	660.9	660.9	660.9	660.9	660.9	660.9	660.9	1174.6	1174.6	1174.6	1174.6	376.59	376.59	1265.8	1265.8	1265.8	1265.8	414.21	414.21	414.21	414.21	414.21	414.21	1789.4	1789.4	1789.4	1789.4	1789.4	1795.2	1795.2	1795.2
2430.2	557.9	557.9	557.9	1081.2	1081.2	1081.2	1081.2	591.66	591.66	591.66	591.66	804.32	804.32	804.32	804.32	585.21	585.21	585.21	823.8	823.8	823.8	823.8	823.8	823.8	823.8	305.82	305.82	305.82	305.82	1106	1106	2386.1	2386.1	2386.1	2386.1	1205	1205	1205	1205	1205	1205	903.66	903.66	903.66	903.66	903.66	909.04	909.04	909.04
2430.2	557.9	557.9	557.9	1081.2	1081.2	1081.2	1081.2	591.66	591.66	591.66	591.66	804.32	804.32	804.32	804.32	585.21	585.21	585.21	823.8	823.8	823.8	823.8	823.8	823.8	823.8	305.82	305.82	305.82	305.82	1106	1106	2386.1	2386.1	2386.1	2386.1	1205	1205	1205	1205	1205	1205	903.66	903.66	903.66	903.66	903.66	909.04	909.04	909.04
2430.2	557.9	557.9	557.9	1081.2	1081.2	1081.2	1081.2	591.66	591.66	591.66	591.66	804.32	804.32	804.32	804.32	585.21	585.21	585.21	823.8	823.8	823.8	823.8	823.8	823.8	823.8	305.82	305.82	305.82	305.82	1106	1106	2386.1	2386.1	2386.1	2386.1	1205	1205	1205	1205	1205	1205	903.66	903.66	903.66	903.66	903.66	909.04	909.04	909.04
2430.2	557.9	557.9	557.9	1081.2	1081.2	1081.2	1081.2	591.66	591.66	591.66	591.66	804.32	804.32	804.32	804.32	585.21	585.21	585.21	823.8	823.8	823.8	823.8	823.8	823.8	823.8	305.82	305.82	305.82	305.82	1106	1106	2386.1	2386.1	2386.1	2386.1	1205	1205	1205	1205	1205	1205	903.66	903.66	903.66	903.66	903.66	909.04	909.04	909.04
2430.2	557.9	557.9	557.9	1081.2	1081.2	1081.2	1081.2	591.66	591.66	591.66	591.66	804.32	804.32	804.32	804.32	585.21	585.21	585.21	823.8	823.8	823.8	823.8	823.8	823.8	823.8	305.82	305.82	305.82	305.82	1106	1106	2386.1	2386.1	2386.1	2386.1	1205	1205	1205	1205	1205	1205	903.66	903.66	903.66	903.66	903.66	909.04	909.04	909.04
2430.2	557.9	557.9	557.9	1081.2	1081.2	1081.2	1081.2	591.66	591.66	591.66	591.66	804.32	804.32	804.32	804.32	585.21	585.21	585.21	823.8	823.8	823.8	823.8	823.8	823.8	823.8	305.82	305.82	305.82	305.82	1106	1106	2386.1	2386.1	2386.1	2386.1	1205	1205	1205	1205	1205	1205	903.66	903.66	903.66	903.66	903.66	909.04	909.04	909.04
2430.2	557.9	557.9	557.9	1081.2	1081.2	1081.2	1081.2	591.66	591.66	591.66	591.66	804.32	804.32	804.32	804.32	585.21	585.21	585.21	823.8	823.8	823.8	823.8	823.8	823.8	823.8	305.82	305.82	305.82	305.82	1106	1106	2386.1	2386.1	2386.1	2386.1	1205	1205	1205	1205	1205	1205	903.66	903.66	903.66	903.66	903.66	909.04	909.04	909.04
2430.2	557.9	557.9	557.9	1081.2	1081.2	1081.2	1081.2	591.66	591.66	591.66	591.66	804.32	804.32	804.32	804.32	585.21	585.21	585.21	823.8	823.8	823.8	823.8	823.8	823.8	823.8	305.82	305.82	305.82	305.82	1106	1106	2386.1	2386.1	2386.1	2386.1	1205	1205	1205	1205	1205	1205	903.66	903.66	903.66	903.66	903.66	909.04	909.04	909.04
2430.2	557.9	557.9	557.9	1081.2	1081.2	1081.2	1081.2	591.66	591.66	591.66	591.66	804.32	804.32	804.32	804.32	585.21	585.21	585.21	823.8	823.8	823.8	823.8	823.8	823.8	823.8	305.82	305.82	305.82	305.82	1106	1106	2386.1	2386.1	2386.1	2386.1	1205	1205	1205	1205	1205	1205	903.66	903.66	903.66	903.66	903.66	909.04	909.04	909.04
2430.2	557.9	557.9	557.9	1081.2	1081.2	1081.2	1081.2	591.66	591.66	591.66	591.66	804.32	804.32	804.32	804.32	585.21	585.21	585.21	823.8	823.8	823.8	823.8	823.8	823.8	823.8	305.82	305.82	305.82	305.82	1106	1106	2386.1	2386.1	2386.1	2386.1	1205	1205	1205	1205	1205	1205	903.66	903.66	903.66	903.66	903.66	909.04	909.04	909.04
2430.2	557.9	557.9	557.9	1081.2	1081.2	1081.2	1081.2	591.66	591.66	591.66	591.66	804.32	804.32	804.32	804.32	585.21	585.21	585.21	823.8	823.8	823.8	823.8	823.8	823.8	823.8	305.82	305.82	305.82	305.82	1106	1106	2386.1	2386.1	2386.1	2386.1	1205	1205	1205	1205	1205	1205	903.66	903.66	903.66	903.66	903.66	909.04	909.04	909.04
1205	1022.3	1022.3	1022.3	472.83	472.83	472.83	472.83	1008.7	1008.7	1008.7	1008.7	745.52	745.52	745.52	745.52	1012.1	1012.1	1012.1	741.12	741.12	741.12	741.12	741.12	741.12	741.12	1241.8	1241.8	1241.8	1241.8	462.27	462.27	1139.6	1139.6	1139.6	1139.6	535.86	535.86	535.86	535.86	535.86	535.86	1793.8	1793.8	1793.8	1793.8	1793.8	1799.5	1799.5	1799.5
1205	1022.3	1022.3	1022.3	472.83	472.83	472.83	472.83	1008.7	1008.7	1008.7	1008.7	745.52	745.52	745.52	745.52	1012.1	1012.1	1012.1	741.12	741.12	741.12	741.12	741.12	741.12	741.12	1241.8	1241.8	1241.8	1241.8	462.27	462.27	1139.6	1139.6	1139.6	1139.6	535.86	535.86	535.86	535.86	535.86	535.86	1793.8	1793.8	1793.8	1793.8	1793.8	1799.5	1799.5	1799.5
1205	1022.3	1022.3	1022.3	472.83	472.83	472.83	472.83	1008.7	1008.7	1008.7	1008.7	745.52	745.52	745.52	745.52	1012.1	1012.1	1012.1	741.12	741.12	741.12	741.12	741.12	741.12	741.12	1241.8	1241.8	1241.8	1241.8	462.27	462.27	1139.6	1139.6	1139.6	1139.6	535.86	535.86	535.86	535.86	535.86	535.86	1793.8	1793.8	1793.8	1793.8	1793.8	1799.5	1799.5	1799.5
1205	1022.3	1022.3	1022.3	472.83	472.83	472.83	472.83	1008.7	1008.7	1008.7	1008.7	745.52	745.52	745.52	745.52	1012.1	1012.1	1012.1	741.12	741.12	741.12	741.12	741.12	741.12	741.12	1241.8	1241.8	1241.8	1241.8	462.27	462.27	1139.6	1139.6	1139.6	1139.6	535.86	535.86	535.86	535.86	535.86	535.86	1793.8	1793.8	1793.8	1793.8	1793.8	1799.5	1799.5	1799.5
1205	1022.3	1022.3	1022.3	472.83	472.83	472.83	472.83	1008.7	1008.7	1008.7	1008.7	745.52	745.52	745.52	745.52	1012.1	1012.1	1012.1	741.12	741.12	741.12	741.12	741.12	741.12	741.12	1241.8	1241.8	1241.8	1241.8	462.27	462.27	1139.6	1139.6	1139.6	1139.6	535.86	535.86	535.86	535.86	535.86	535.86	1793.8	1793.8	1793.8	1793.8	1793.8	1799.5	1799.5	1799.5
2003.2	163.23	163.23	163.23	602.63	602.63	602.63	602.63	211.88	211.88	211.88	211.88	325.87	325.87	325.87	325.87	204.36	204.36	204.36	354.91	354.91	354.91	354.91	354.91	354.91	354.91	174.54	174.54	174.54	174.54	630.46	630.46	1954.1	1954.1	1954.1	1954.1	760.12	760.12	760.12	760.12	760.12	760.12	1024.7	1024.7	1024.7	1024.7	1024.7	1031.1	1031.1	1031.1
2003.2	163.23	163.23	163.23	602.63	602.63	602.63	602.63	211.88	211.88	211.88	211.88	325.87	325.87	325.87	325.87	204.36	204.36	204.36	354.91	354.91	354.91	354.91	354.91	354.91	354.91	174.54	174.54	174.54	174.54	630.46	630.46	1954.1	1954.1	1954.1	1954.1	760.12	760.12	760.12	760.12	760.12	760.12	1024.7	1024.7	1024.7	1024.7	1024.7	1031.1	1031.1	1031.1
2003.2	163.23	163.23	163.23	602.63	602.63	602.63	602.63	211.88	211.88	211.88	211.88	325.87	325.87	325.87	325.87	204.36	204.36	204.36	354.91	354.91	354.91	354.91	354.91	354.91	354.91	174.54	174.54	174.54	174.54	630.46	630.46	1954.1	1954.1	1954.1	1954.1	760.12	760.12	760.12	760.12	760.12	760.12	1024.7	1024.7	1024.7	1024.7	1024.7	1031.1	1031.1	1031.1
2003.2	163.23	163.23	163.23	602.63	602.63	602.63	602.63	211.88	211.88	211.88	211.88	325.87	325.87	325.87	325.87	204.36	204.36	204.36	354.91	354.91	354.91	354.91	354.91	354.91	354.91	174.54	174.54	174.54	174.54	630.46	630.46	1954.1	1954.1	1954.1	1954.1	760.12	760.12	760.12	760.12	760.12	760.12	1024.7	1024.7	1024.7	1024.7	1024.7	1031.1	1031.1	1031.1
2120.3	247.52	247.52	247.52	728.13	728.13	728.13	728.13	293.41	293.41	293.41	293.41	451.23	451.23	451.23	451.23	285.69	285.69	285.69	473.96	473.96	473.96	473.96	473.96	473.96	473.96	47.463	47.463	47.463	47.463	753.98	753.98	2072.4	2072.4	2072.4	2072.4	869.08	869.08	869.08	869.08	869.08	869.08	983.27	983.27	983.27	983.27	983.27	989.53	989.53	989.53
2120.3	247.52	247.52	247.52	728.13	728.13	728.13	728.13	293.41	293.41	293.41	293.41	451.23	451.23	451.23	451.23	285.69	285.69	285.69	473.96	473.96	473.96	473.96	473.96	473.96	473.96	47.463	47.463	47.463	47.463	753.98	753.98	2072.4	2072.4	2072.4	2072.4	869.08	869.08	869.08	869.08	869.08	869.08	983.27	983.27	983.27	983.27	983.27	989.53	989.53	989.53
2120.3	247.52	247.52	247.52	728.13	728.13	728.13	728.13	293.41	293.41	293.41	293.41	451.23	451.23	451.23	451.23	285.69	285.69	285.69	473.96	473.96	473.96	473.96	473.96	473.96	473.96	47.463	47.463	47.463	47.463	753.98	753.98	2072.4	2072.4	2072.4	2072.4	869.08	869.08	869.08	869.08	869.08	869.08	983.27	983.27	983.27	983.27	983.27	989.53	989.53	989.53
2120.3	247.52	247.52	247.52	728.13	728.13	728.13	728.13	293.41	293.41	293.41	293.41	451.23	451.23	451.23	451.23	285.69	285.69	285.69	473.96	473.96	473.96	473.96	473.96	473.96	473.96	47.463	47.463	47.463	47.463	753.98	753.98	2072.4	2072.4	2072.4	2072.4	869.08	869.08	869.08	869.08	869.08	869.08	983.27	983.27	983.27	983.27	983.27	989.53	989.53	989.53
2120.3	247.52	247.52	247.52	728.13	728.13	728.13	728.13	293.41	293.41	293.41	293.41	451.23	451.23	451.23	451.23	285.69	285.69	285.69	473.96	473.96	473.96	473.96	473.96	473.96	473.96	47.463	47.463	47.463	47.463	753.98	753.98	2072.4	2072.4	2072.4	2072.4	869.08	869.08	869.08	869.08	869.08	869.08	983.27	983.27	983.27	983.27	983.27	989.53	989.53	989.53
2120.3	247.52	247.52	247.52	728.13	728.13	728.13	728.13	293.41	293.41	293.41	293.41	451.23	451.23	451.23	451.23	285.69	285.69	285.69	473.96	473.96	473.96	473.96	473.96	473.96	473.96	47.463	47.463	47.463	47.463	753.98	753.98	2072.4	2072.4	2072.4	2072.4	869.08	869.08	869.08	869.08	869.08	869.08	983.27	983.27	983.27	983.27	983.27	989.53	989.53	989.53
2120.3	247.52	247.52	247.52	728.13	728.13	728.13	728.13	293.41	293.41	293.41	293.41	451.23	451.23	451.23	451.23	285.69	285.69	285.69	473.96	473.96	473.96	473.96	473.96	473.96	473.96	47.463	47.463	47.463	47.463	753.98	753.98	2072.4	2072.4	2072.4	2072.4	869.08	869.08	869.08	869.08	869.08	869.08	983.27	983.27	983.27	983.27	983.27	989.53	989.53	989.53
2120.3	247.52	247.52	247.52	728.13	728.13	728.13	728.13	293.41	293.41	293.41	293.41	451.23	451.23	451.23	451.23	285.69	285.69	285.69	473.96	473.96	473.96	473.96	473.96	473.96	473.96	47.463	47.463	47.463	47.463	753.98	753.98	2072.4	2072.4	2072.4	2072.4	869.08	869.08	869.08	869.08	869.08	869.08	983.27	983.27	983.27	983.27	983.27	989.53	989.53	989.53
971.47	1225.3	1225.3	1225.3	714.16	714.16	714.16	714.16	1205	1205	1205	1205	976.78	976.78	976.78	976.78	1209.4	1209.4	1209.4	981.57	981.57	981.57	981.57	981.57	981.57	981.57	1464.2	1464.2	1464.2	1464.2	711.17	711.17	904.17	904.17	904.17	904.17	792.48	792.48	792.48	792.48	792.48	792.48	1920.6	1920.6	1920.6	1920.6	1920.6	1925.9	1925.9	1925.9
971.47	1225.3	1225.3	1225.3	714.16	714.16	714.16	714.16	1205	1205	1205	1205	976.78	976.78	976.78	976.78	1209.4	1209.4	1209.4	981.57	981.57	981.57	981.57	981.57	981.57	981.57	1464.2	1464.2	1464.2	1464.2	711.17	711.17	904.17	904.17	904.17	904.17	792.48	792.48	792.48	792.48	792.48	792.48	1920.6	1920.6	1920.6	1920.6	1920.6	1925.9	1925.9	1925.9
971.47	1225.3	1225.3	1225.3	714.16	714.16	714.16	714.16	1205	1205	1205	1205	976.78	976.78	976.78	976.78	1209.4	1209.4	1209.4	981.57	981.57	981.57	981.57	981.57	981.57	981.57	1464.2	1464.2	1464.2	1464.2	711.17	711.17	904.17	904.17	904.17	904.17	792.48	792.48	792.48	792.48	792.48	792.48	1920.6	1920.6	1920.6	1920.6	1920.6	1925.9	1925.9	1925.9
971.47	1225.3	1225.3	1225.3	714.16	714.16	714.16	714.16	1205	1205	1205	1205	976.78	976.78	976.78	976.78	1209.4	1209.4	1209.4	981.57	981.57	981.57	981.57	981.57	981.57	981.57	1464.2	1464.2	1464.2	1464.2	711.17	711.17	904.17	904.17	904.17	904.17	792.48	792.48	792.48	792.48	792.48	792.48	1920.6	1920.6	1920.6	1920.6	1920.6	1925.9	1925.9	1925.9
2398.6	1079.4	1079.4	1079.4	1624.9	1624.9	1624.9	1624.9	1062.1	1062.1	1062.1	1062.1	1404.5	1404.5	1404.5	1404.5	1063.4	1063.4	1063.4	1466.2	1466.2	1466.2	1466.2	1466.2	1466.2	1466.2	1081.5	1081.5	1081.5	1081.5	1672.8	1672.8	2379	2379	2379	2379	1873.9	1873.9	1873.9	1873.9	1873.9	1873.9	190.21	190.21	190.21	190.21	190.21	185.49	185.49	185.49
2398.6	1079.4	1079.4	1079.4	1624.9	1624.9	1624.9	1624.9	1062.1	1062.1	1062.1	1062.1	1404.5	1404.5	1404.5	1404.5	1063.4	1063.4	1063.4	1466.2	1466.2	1466.2	1466.2	1466.2	1466.2	1466.2	1081.5	1081.5	1081.5	1081.5	1672.8	1672.8	2379	2379	2379	2379	1873.9	1873.9	1873.9	1873.9	1873.9	1873.9	190.21	190.21	190.21	190.21	190.21	185.49	185.49	185.49
2398.6	1079.4	1079.4	1079.4	1624.9	1624.9	1624.9	1624.9	1062.1	1062.1	1062.1	1062.1	1404.5	1404.5	1404.5	1404.5	1063.4	1063.4	1063.4	1466.2	1466.2	1466.2	1466.2	1466.2	1466.2	1466.2	1081.5	1081.5	1081.5	1081.5	1672.8	1672.8	2379	2379	2379	2379	1873.9	1873.9	1873.9	1873.9	1873.9	1873.9	190.21	190.21	190.21	190.21	190.21	185.49	185.49	185.49
1432.7	867.09	867.09	867.09	283.58	283.58	283.58	283.58	863.12	863.12	863.12	863.12	558.04	558.04	558.04	558.04	864.98	864.98	864.98	537.53	537.53	537.53	537.53	537.53	537.53	537.53	1055.2	1055.2	1055.2	1055.2	253.85	253.85	1368.6	1368.6	1368.6	1368.6	297.91	297.91	297.91	297.91	297.91	297.91	1710.6	1710.6	1710.6	1710.6	1710.6	1716.6	1716.6	1716.6
1432.7	867.09	867.09	867.09	283.58	283.58	283.58	283.58	863.12	863.12	863.12	863.12	558.04	558.04	558.04	558.04	864.98	864.98	864.98	537.53	537.53	537.53	537.53	537.53	537.53	537.53	1055.2	1055.2	1055.2	1055.2	253.85	253.85	1368.6	1368.6	1368.6	1368.6	297.91	297.91	297.91	297.91	297.91	297.91	1710.6	1710.6	1710.6	1710.6	1710.6	1716.6	1716.6	1716.6
1432.7	867.09	867.09	867.09	283.58	283.58	283.58	283.58	863.12	863.12	863.12	863.12	558.04	558.04	558.04	558.04	864.98	864.98	864.98	537.53	537.53	537.53	537.53	537.53	537.53	537.53	1055.2	1055.2	1055.2	1055.2	253.85	253.85	1368.6	1368.6	1368.6	1368.6	297.91	297.91	297.91	297.91	297.91	297.91	1710.6	1710.6	1710.6	1710.6	1710.6	1716.6	1716.6	1716.6
1432.7	867.09	867.09	867.09	283.58	283.58	283.58	283.58	863.12	863.12	863.12	863.12	558.04	558.04	558.04	558.04	864.98	864.98	864.98	537.53	537.53	537.53	537.53	537.53	537.53	537.53	1055.2	1055.2	1055.2	1055.2	253.85	253.85	1368.6	1368.6	1368.6	1368.6	297.91	297.91	297.91	297.91	297.91	297.91	1710.6	1710.6	1710.6	1710.6	1710.6	1716.6	1716.6	1716.6
1432.7	867.09	867.09	867.09	283.58	283.58	283.58	283.58	863.12	863.12	863.12	863.12	558.04	558.04	558.04	558.04	864.98	864.98	864.98	537.53	537.53	537.53	537.53	537.53	537.53	537.53	1055.2	1055.2	1055.2	1055.2	253.85	253.85	1368.6	1368.6	1368.6	1368.6	297.91	297.91	297.91	297.91	297.91	297.91	1710.6	1710.6	1710.6	1710.6	1710.6	1716.6	1716.6	1716.6
1032.6	1055.5	1055.5	1055.5	568.18	568.18	568.18	568.18	1033.9	1033.9	1033.9	1033.9	819.38	819.38	819.38	819.38	1038.4	1038.4	1038.4	830.78	830.78	830.78	830.78	830.78	830.78	830.78	1299.8	1299.8	1299.8	1299.8	573.76	573.76	968.6	968.6	968.6	968.6	697.04	697.04	697.04	697.04	697.04	697.04	1750.6	1750.6	1750.6	1750.6	1750.6	1756	1756	1756
1032.6	1055.5	1055.5	1055.5	568.18	568.18	568.18	568.18	1033.9	1033.9	1033.9	1033.9	819.38	819.38	819.38	819.38	1038.4	1038.4	1038.4	830.78	830.78	830.78	830.78	830.78	830.78	830.78	1299.8	1299.8	1299.8	1299.8	573.76	573.76	968.6	968.6	968.6	968.6	697.04	697.04	697.04	697.04	697.04	697.04	1750.6	1750.6	1750.6	1750.6	1750.6	1756	1756	1756
1032.6	1055.5	1055.5	1055.5	568.18	568.18	568.18	568.18	1033.9	1033.9	1033.9	1033.9	819.38	819.38	819.38	819.38	1038.4	1038.4	1038.4	830.78	830.78	830.78	830.78	830.78	830.78	830.78	1299.8	1299.8	1299.8	1299.8	573.76	573.76	968.6	968.6	968.6	968.6	697.04	697.04	697.04	697.04	697.04	697.04	1750.6	1750.6	1750.6	1750.6	1750.6	1756	1756	1756
1032.6	1055.5	1055.5	1055.5	568.18	568.18	568.18	568.18	1033.9	1033.9	1033.9	1033.9	819.38	819.38	819.38	819.38	1038.4	1038.4	1038.4	830.78	830.78	830.78	830.78	830.78	830.78	830.78	1299.8	1299.8	1299.8	1299.8	573.76	573.76	968.6	968.6	968.6	968.6	697.04	697.04	697.04	697.04	697.04	697.04	1750.6	1750.6	1750.6	1750.6	1750.6	1756	1756	1756
1495.6	908.12	908.12	908.12	325.25	325.25	325.25	325.25	908.19	908.19	908.19	908.19	588.21	588.21	588.21	588.21	909.43	909.43	909.43	557.53	557.53	557.53	557.53	557.53	557.53	557.53	1078.6	1078.6	1078.6	1078.6	284.42	284.42	1430.5	1430.5	1430.5	1430.5	250.96	250.96	250.96	250.96	250.96	250.96	1771	1771	1771	1771	1771	1777.1	1777.1	1777.1
1495.6	908.12	908.12	908.12	325.25	325.25	325.25	325.25	908.19	908.19	908.19	908.19	588.21	588.21	588.21	588.21	909.43	909.43	909.43	557.53	557.53	557.53	557.53	557.53	557.53	557.53	1078.6	1078.6	1078.6	1078.6	284.42	284.42	1430.5	1430.5	1430.5	1430.5	250.96	250.96	250.96	250.96	250.96	250.96	1771	1771	1771	1771	1771	1777.1	1777.1	1777.1
1495.6	908.12	908.12	908.12	325.25	325.25	325.25	325.25	908.19	908.19	908.19	908.19	588.21	588.21	588.21	588.21	909.43	909.43	909.43	557.53	557.53	557.53	557.53	557.53	557.53	557.53	1078.6	1078.6	1078.6	1078.6	284.42	284.42	1430.5	1430.5	1430.5	1430.5	250.96	250.96	250.96	250.96	250.96	250.96	1771	1771	1771	1771	1771	1777.1	1777.1	1777.1
1495.6	908.12	908.12	908.12	325.25	325.25	325.25	325.25	908.19	908.19	908.19	908.19	588.21	588.21	588.21	588.21	909.43	909.43	909.43	557.53	557.53	557.53	557.53	557.53	557.53	557.53	1078.6	1078.6	1078.6	1078.6	284.42	284.42	1430.5	1430.5	1430.5	1430.5	250.96	250.96	250.96	250.96	250.96	250.96	1771	1771	1771	1771	1771	1777.1	1777.1	1777.1
1495.6	908.12	908.12	908.12	325.25	325.25	325.25	325.25	908.19	908.19	908.19	908.19	588.21	588.21	588.21	588.21	909.43	909.43	909.43	557.53	557.53	557.53	557.53	557.53	557.53	557.53	1078.6	1078.6	1078.6	1078.6	284.42	284.42	1430.5	1430.5	1430.5	1430.5	250.96	250.96	250.96	250.96	250.96	250.96	1771	1771	1771	1771	1771	1777.1	1777.1	1777.1
1951.3	1004.8	1004.8	1004.8	1438	1438	1438	1438	968.88	968.88	968.88	968.88	1281.2	1281.2	1281.2	1281.2	973.46	973.46	973.46	1353.3	1353.3	1353.3	1353.3	1353.3	1353.3	1353.3	1129.2	1129.2	1129.2	1129.2	1491.3	1491.3	1937.3	1937.3	1937.3	1937.3	1724	1724	1724	1724	1724	1724	343.72	343.72	343.72	343.72	343.72	343.07	343.07	343.07
1951.3	1004.8	1004.8	1004.8	1438	1438	1438	1438	968.88	968.88	968.88	968.88	1281.2	1281.2	1281.2	1281.2	973.46	973.46	973.46	1353.3	1353.3	1353.3	1353.3	1353.3	1353.3	1353.3	1129.2	1129.2	1129.2	1129.2	1491.3	1491.3	1937.3	1937.3	1937.3	1937.3	1724	1724	1724	1724	1724	1724	343.72	343.72	343.72	343.72	343.72	343.07	343.07	343.07
1951.3	1004.8	1004.8	1004.8	1438	1438	1438	1438	968.88	968.88	968.88	968.88	1281.2	1281.2	1281.2	1281.2	973.46	973.46	973.46	1353.3	1353.3	1353.3	1353.3	1353.3	1353.3	1353.3	1129.2	1129.2	1129.2	1129.2	1491.3	1491.3	1937.3	1937.3	1937.3	1937.3	1724	1724	1724	1724	1724	1724	343.72	343.72	343.72	343.72	343.72	343.07	343.07	343.07
1951.3	1004.8	1004.8	1004.8	1438	1438	1438	1438	968.88	968.88	968.88	968.88	1281.2	1281.2	1281.2	1281.2	973.46	973.46	973.46	1353.3	1353.3	1353.3	1353.3	1353.3	1353.3	1353.3	1129.2	1129.2	1129.2	1129.2	1491.3	1491.3	1937.3	1937.3	1937.3	1937.3	1724	1724	1724	1724	1724	1724	343.72	343.72	343.72	343.72	343.72	343.07	343.07	343.07
1951.3	1004.8	1004.8	1004.8	1438	1438	1438	1438	968.88	968.88	968.88	968.88	1281.2	1281.2	1281.2	1281.2	973.46	973.46	973.46	1353.3	1353.3	1353.3	1353.3	1353.3	1353.3	1353.3	1129.2	1129.2	1129.2	1129.2	1491.3	1491.3	1937.3	1937.3	1937.3	1937.3	1724	1724	1724	1724	1724	1724	343.72	343.72	343.72	343.72	343.72	343.07	343.07	343.07
99.053	1958.2	1958.2	1958.2	1617.1	1617.1	1617.1	1617.1	1920.4	1920.4	1920.4	1920.4	1823	1823	1823	1823	1927.2	1927.2	1927.2	1855.5	1855.5	1855.5	1855.5	1855.5	1855.5	1855.5	2236.2	2236.2	2236.2	2236.2	1634.8	1634.8	124.45	124.45	124.45	124.45	1774.6	1774.6	1774.6	1774.6	1774.6	1774.6	2313.2	2313.2	2313.2	2313.2	2313.2	2316.5	2316.5	2316.5
99.053	1958.2	1958.2	1958.2	1617.1	1617.1	1617.1	1617.1	1920.4	1920.4	1920.4	1920.4	1823	1823	1823	1823	1927.2	1927.2	1927.2	1855.5	1855.5	1855.5	1855.5	1855.5	1855.5	1855.5	2236.2	2236.2	2236.2	2236.2	1634.8	1634.8	124.45	124.45	124.45	124.45	1774.6	1774.6	1774.6	1774.6	1774.6	1774.6	2313.2	2313.2	2313.2	2313.2	2313.2	2316.5	2316.5	2316.5
99.053	1958.2	1958.2	1958.2	1617.1	1617.1	1617.1	1617.1	1920.4	1920.4	1920.4	1920.4	1823	1823	1823	1823	1927.2	1927.2	1927.2	1855.5	1855.5	1855.5	1855.5	1855.5	1855.5	1855.5	2236.2	2236.2	2236.2	2236.2	1634.8	1634.8	124.45	124.45	124.45	124.45	1774.6	1774.6	1774.6	1774.6	1774.6	1774.6	2313.2	2313.2	2313.2	2313.2	2313.2	2316.5	2316.5	2316.5
1032.8	1200.9	1200.9	1200.9	674.47	674.47	674.47	674.47	1182.7	1182.7	1182.7	1182.7	941.86	941.86	941.86	941.86	1186.8	1186.8	1186.8	942.84	942.84	942.84	942.84	942.84	942.84	942.84	1433.4	1433.4	1433.4	1433.4	667.93	667.93	965.43	965.43	965.43	965.43	737.52	737.52	737.52	737.52	737.52	737.52	1919.6	1919.6	1919.6	1919.6	1919.6	1925	1925	1925
1032.8	1200.9	1200.9	1200.9	674.47	674.47	674.47	674.47	1182.7	1182.7	1182.7	1182.7	941.86	941.86	941.86	941.86	1186.8	1186.8	1186.8	942.84	942.84	942.84	942.84	942.84	942.84	942.84	1433.4	1433.4	1433.4	1433.4	667.93	667.93	965.43	965.43	965.43	965.43	737.52	737.52	737.52	737.52	737.52	737.52	1919.6	1919.6	1919.6	1919.6	1919.6	1925	1925	1925
1032.8	1200.9	1200.9	1200.9	674.47	674.47	674.47	674.47	1182.7	1182.7	1182.7	1182.7	941.86	941.86	941.86	941.86	1186.8	1186.8	1186.8	942.84	942.84	942.84	942.84	942.84	942.84	942.84	1433.4	1433.4	1433.4	1433.4	667.93	667.93	965.43	965.43	965.43	965.43	737.52	737.52	737.52	737.52	737.52	737.52	1919.6	1919.6	1919.6	1919.6	1919.6	1925	1925	1925
170.34	1782.1	1782.1	1782.1	1425	1425	1425	1425	1745.7	1745.7	1745.7	1745.7	1635.6	1635.6	1635.6	1635.6	1752.3	1752.3	1752.3	1666.2	1666.2	1666.2	1666.2	1666.2	1666.2	1666.2	2058	2058	2058	2058	1441.8	1441.8	102.11	102.11	102.11	102.11	1580.1	1580.1	1580.1	1580.1	1580.1	1580.1	2185.1	2185.1	2185.1	2185.1	2185.1	2188.7	2188.7	2188.7
170.34	1782.1	1782.1	1782.1	1425	1425	1425	1425	1745.7	1745.7	1745.7	1745.7	1635.6	1635.6	1635.6	1635.6	1752.3	1752.3	1752.3	1666.2	1666.2	1666.2	1666.2	1666.2	1666.2	1666.2	2058	2058	2058	2058	1441.8	1441.8	102.11	102.11	102.11	102.11	1580.1	1580.1	1580.1	1580.1	1580.1	1580.1	2185.1	2185.1	2185.1	2185.1	2185.1	2188.7	2188.7	2188.7
170.34	1782.1	1782.1	1782.1	1425	1425	1425	1425	1745.7	1745.7	1745.7	1745.7	1635.6	1635.6	1635.6	1635.6	1752.3	1752.3	1752.3	1666.2	1666.2	1666.2	1666.2	1666.2	1666.2	1666.2	2058	2058	2058	2058	1441.8	1441.8	102.11	102.11	102.11	102.11	1580.1	1580.1	1580.1	1580.1	1580.1	1580.1	2185.1	2185.1	2185.1	2185.1	2185.1	2188.7	2188.7	2188.7
170.34	1782.1	1782.1	1782.1	1425	1425	1425	1425	1745.7	1745.7	1745.7	1745.7	1635.6	1635.6	1635.6	1635.6	1752.3	1752.3	1752.3	1666.2	1666.2	1666.2	1666.2	1666.2	1666.2	1666.2	2058	2058	2058	2058	1441.8	1441.8	102.11	102.11	102.11	102.11	1580.1	1580.1	1580.1	1580.1	1580.1	1580.1	2185.1	2185.1	2185.1	2185.1	2185.1	2188.7	2188.7	2188.7
170.34	1782.1	1782.1	1782.1	1425	1425	1425	1425	1745.7	1745.7	1745.7	1745.7	1635.6	1635.6	1635.6	1635.6	1752.3	1752.3	1752.3	1666.2	1666.2	1666.2	1666.2	1666.2	1666.2	1666.2	2058	2058	2058	2058	1441.8	1441.8	102.11	102.11	102.11	102.11	1580.1	1580.1	1580.1	1580.1	1580.1	1580.1	2185.1	2185.1	2185.1	2185.1	2185.1	2188.7	2188.7	2188.7
170.34	1782.1	1782.1	1782.1	1425	1425	1425	1425	1745.7	1745.7	1745.7	1745.7	1635.6	1635.6	1635.6	1635.6	1752.3	1752.3	1752.3	1666.2	1666.2	1666.2	1666.2	1666.2	1666.2	1666.2	2058	2058	2058	2058	1441.8	1441.8	102.11	102.11	102.11	102.11	1580.1	1580.1	1580.1	1580.1	1580.1	1580.1	2185.1	2185.1	2185.1	2185.1	2185.1	2188.7	2188.7	2188.7
170.34	1782.1	1782.1	1782.1	1425	1425	1425	1425	1745.7	1745.7	1745.7	1745.7	1635.6	1635.6	1635.6	1635.6	1752.3	1752.3	1752.3	1666.2	1666.2	1666.2	1666.2	1666.2	1666.2	1666.2	2058	2058	2058	2058	1441.8	1441.8	102.11	102.11	102.11	102.11	1580.1	1580.1	1580.1	1580.1	1580.1	1580.1	2185.1	2185.1	2185.1	2185.1	2185.1	2188.7	2188.7	2188.7
1299.3	982.95	982.95	982.95	413.44	413.44	413.44	413.44	973.49	973.49	973.49	973.49	690.12	690.12	690.12	690.12	976.22	976.22	976.22	678.09	678.09	678.09	678.09	678.09	678.09	678.09	1188.7	1188.7	1188.7	1188.7	394.49	394.49	1233.8	1233.8	1233.8	1233.8	444.13	444.13	444.13	444.13	444.13	444.13	1787.4	1787.4	1787.4	1787.4	1787.4	1793.2	1793.2	1793.2
1299.3	982.95	982.95	982.95	413.44	413.44	413.44	413.44	973.49	973.49	973.49	973.49	690.12	690.12	690.12	690.12	976.22	976.22	976.22	678.09	678.09	678.09	678.09	678.09	678.09	678.09	1188.7	1188.7	1188.7	1188.7	394.49	394.49	1233.8	1233.8	1233.8	1233.8	444.13	444.13	444.13	444.13	444.13	444.13	1787.4	1787.4	1787.4	1787.4	1787.4	1793.2	1793.2	1793.2
1299.3	982.95	982.95	982.95	413.44	413.44	413.44	413.44	973.49	973.49	973.49	973.49	690.12	690.12	690.12	690.12	976.22	976.22	976.22	678.09	678.09	678.09	678.09	678.09	678.09	678.09	1188.7	1188.7	1188.7	1188.7	394.49	394.49	1233.8	1233.8	1233.8	1233.8	444.13	444.13	444.13	444.13	444.13	444.13	1787.4	1787.4	1787.4	1787.4	1787.4	1793.2	1793.2	1793.2
1299.3	982.95	982.95	982.95	413.44	413.44	413.44	413.44	973.49	973.49	973.49	973.49	690.12	690.12	690.12	690.12	976.22	976.22	976.22	678.09	678.09	678.09	678.09	678.09	678.09	678.09	1188.7	1188.7	1188.7	1188.7	394.49	394.49	1233.8	1233.8	1233.8	1233.8	444.13	444.13	444.13	444.13	444.13	444.13	1787.4	1787.4	1787.4	1787.4	1787.4	1793.2	1793.2	1793.2
296.9	2171.5	2171.5	2171.5	1825.1	1825.1	1825.1	1825.1	2133.5	2133.5	2133.5	2133.5	2034.7	2034.7	2034.7	2034.7	2140.4	2140.4	2140.4	2066.2	2066.2	2066.2	2066.2	2066.2	2066.2	2066.2	2449.5	2449.5	2449.5	2449.5	1841.3	1841.3	337.4	337.4	337.4	337.4	1973.6	1973.6	1973.6	1973.6	1973.6	1973.6	2508.3	2508.3	2508.3	2508.3	2508.3	2511.4	2511.4	2511.4
296.9	2171.5	2171.5	2171.5	1825.1	1825.1	1825.1	1825.1	2133.5	2133.5	2133.5	2133.5	2034.7	2034.7	2034.7	2034.7	2140.4	2140.4	2140.4	2066.2	2066.2	2066.2	2066.2	2066.2	2066.2	2066.2	2449.5	2449.5	2449.5	2449.5	1841.3	1841.3	337.4	337.4	337.4	337.4	1973.6	1973.6	1973.6	1973.6	1973.6	1973.6	2508.3	2508.3	2508.3	2508.3	2508.3	2511.4	2511.4	2511.4
296.9	2171.5	2171.5	2171.5	1825.1	1825.1	1825.1	1825.1	2133.5	2133.5	2133.5	2133.5	2034.7	2034.7	2034.7	2034.7	2140.4	2140.4	2140.4	2066.2	2066.2	2066.2	2066.2	2066.2	2066.2	2066.2	2449.5	2449.5	2449.5	2449.5	1841.3	1841.3	337.4	337.4	337.4	337.4	1973.6	1973.6	1973.6	1973.6	1973.6	1973.6	2508.3	2508.3	2508.3	2508.3	2508.3	2511.4	2511.4	2511.4
296.9	2171.5	2171.5	2171.5	1825.1	1825.1	1825.1	1825.1	2133.5	2133.5	2133.5	2133.5	2034.7	2034.7	2034.7	2034.7	2140.4	2140.4	2140.4	2066.2	2066.2	2066.2	2066.2	2066.2	2066.2	2066.2	2449.5	2449.5	2449.5	2449.5	1841.3	1841.3	337.4	337.4	337.4	337.4	1973.6	1973.6	1973.6	1973.6	1973.6	1973.6	2508.3	2508.3	2508.3	2508.3	2508.3	2511.4	2511.4	2511.4
296.9	2171.5	2171.5	2171.5	1825.1	1825.1	1825.1	1825.1	2133.5	2133.5	2133.5	2133.5	2034.7	2034.7	2034.7	2034.7	2140.4	2140.4	2140.4	2066.2	2066.2	2066.2	2066.2	2066.2	2066.2	2066.2	2449.5	2449.5	2449.5	2449.5	1841.3	1841.3	337.4	337.4	337.4	337.4	1973.6	1973.6	1973.6	1973.6	1973.6	1973.6	2508.3	2508.3	2508.3	2508.3	2508.3	2511.4	2511.4	2511.4
296.9	2171.5	2171.5	2171.5	1825.1	1825.1	1825.1	1825.1	2133.5	2133.5	2133.5	2133.5	2034.7	2034.7	2034.7	2034.7	2140.4	2140.4	2140.4	2066.2	2066.2	2066.2	2066.2	2066.2	2066.2	2066.2	2449.5	2449.5	2449.5	2449.5	1841.3	1841.3	337.4	337.4	337.4	337.4	1973.6	1973.6	1973.6	1973.6	1973.6	1973.6	2508.3	2508.3	2508.3	2508.3	2508.3	2511.4	2511.4	2511.4
1170.2	1023.9	1023.9	1023.9	485.84	485.84	485.84	485.84	1008.5	1008.5	1008.5	1008.5	755.1	755.1	755.1	755.1	1012.2	1012.2	1012.2	754.31	754.31	754.31	754.31	754.31	754.31	754.31	1249.2	1249.2	1249.2	1249.2	479.23	479.23	1105.1	1105.1	1105.1	1105.1	566.36	566.36	566.36	566.36	566.36	566.36	1780.9	1780.9	1780.9	1780.9	1780.9	1786.6	1786.6	1786.6
1170.2	1023.9	1023.9	1023.9	485.84	485.84	485.84	485.84	1008.5	1008.5	1008.5	1008.5	755.1	755.1	755.1	755.1	1012.2	1012.2	1012.2	754.31	754.31	754.31	754.31	754.31	754.31	754.31	1249.2	1249.2	1249.2	1249.2	479.23	479.23	1105.1	1105.1	1105.1	1105.1	566.36	566.36	566.36	566.36	566.36	566.36	1780.9	1780.9	1780.9	1780.9	1780.9	1786.6	1786.6	1786.6
1170.2	1023.9	1023.9	1023.9	485.84	485.84	485.84	485.84	1008.5	1008.5	1008.5	1008.5	755.1	755.1	755.1	755.1	1012.2	1012.2	1012.2	754.31	754.31	754.31	754.31	754.31	754.31	754.31	1249.2	1249.2	1249.2	1249.2	479.23	479.23	1105.1	1105.1	1105.1	1105.1	566.36	566.36	566.36	566.36	566.36	566.36	1780.9	1780.9	1780.9	1780.9	1780.9	1786.6	1786.6	1786.6
1170.2	1023.9	1023.9	1023.9	485.84	485.84	485.84	485.84	1008.5	1008.5	1008.5	1008.5	755.1	755.1	755.1	755.1	1012.2	1012.2	1012.2	754.31	754.31	754.31	754.31	754.31	754.31	754.31	1249.2	1249.2	1249.2	1249.2	479.23	479.23	1105.1	1105.1	1105.1	1105.1	566.36	566.36	566.36	566.36	566.36	566.36	1780.9	1780.9	1780.9	1780.9	1780.9	1786.6	1786.6	1786.6
1170.2	1023.9	1023.9	1023.9	485.84	485.84	485.84	485.84	1008.5	1008.5	1008.5	1008.5	755.1	755.1	755.1	755.1	1012.2	1012.2	1012.2	754.31	754.31	754.31	754.31	754.31	754.31	754.31	1249.2	1249.2	1249.2	1249.2	479.23	479.23	1105.1	1105.1	1105.1	1105.1	566.36	566.36	566.36	566.36	566.36	566.36	1780.9	1780.9	1780.9	1780.9	1780.9	1786.6	1786.6	1786.6
1170.2	1023.9	1023.9	1023.9	485.84	485.84	485.84	485.84	1008.5	1008.5	1008.5	1008.5	755.1	755.1	755.1	755.1	1012.2	1012.2	1012.2	754.31	754.31	754.31	754.31	754.31	754.31	754.31	1249.2	1249.2	1249.2	1249.2	479.23	479.23	1105.1	1105.1	1105.1	1105.1	566.36	566.36	566.36	566.36	566.36	566.36	1780.9	1780.9	1780.9	1780.9	1780.9	1786.6	1786.6	1786.6
108.42	1976.9	1976.9	1976.9	1638.3	1638.3	1638.3	1638.3	1938.9	1938.9	1938.9	1938.9	1843.4	1843.4	1843.4	1843.4	1945.7	1945.7	1945.7	1876.2	1876.2	1876.2	1876.2	1876.2	1876.2	1876.2	2255.1	2255.1	2255.1	2255.1	1656.2	1656.2	142.87	142.87	142.87	142.87	1796.7	1796.7	1796.7	1796.7	1796.7	1796.7	2325.5	2325.5	2325.5	2325.5	2325.5	2328.7	2328.7	2328.7
108.42	1976.9	1976.9	1976.9	1638.3	1638.3	1638.3	1638.3	1938.9	1938.9	1938.9	1938.9	1843.4	1843.4	1843.4	1843.4	1945.7	1945.7	1945.7	1876.2	1876.2	1876.2	1876.2	1876.2	1876.2	1876.2	2255.1	2255.1	2255.1	2255.1	1656.2	1656.2	142.87	142.87	142.87	142.87	1796.7	1796.7	1796.7	1796.7	1796.7	1796.7	2325.5	2325.5	2325.5	2325.5	2325.5	2328.7	2328.7	2328.7
108.42	1976.9	1976.9	1976.9	1638.3	1638.3	1638.3	1638.3	1938.9	1938.9	1938.9	1938.9	1843.4	1843.4	1843.4	1843.4	1945.7	1945.7	1945.7	1876.2	1876.2	1876.2	1876.2	1876.2	1876.2	1876.2	2255.1	2255.1	2255.1	2255.1	1656.2	1656.2	142.87	142.87	142.87	142.87	1796.7	1796.7	1796.7	1796.7	1796.7	1796.7	2325.5	2325.5	2325.5	2325.5	2325.5	2328.7	2328.7	2328.7
108.42	1976.9	1976.9	1976.9	1638.3	1638.3	1638.3	1638.3	1938.9	1938.9	1938.9	1938.9	1843.4	1843.4	1843.4	1843.4	1945.7	1945.7	1945.7	1876.2	1876.2	1876.2	1876.2	1876.2	1876.2	1876.2	2255.1	2255.1	2255.1	2255.1	1656.2	1656.2	142.87	142.87	142.87	142.87	1796.7	1796.7	1796.7	1796.7	1796.7	1796.7	2325.5	2325.5	2325.5	2325.5	2325.5	2328.7	2328.7	2328.7
396.05	2174.5	2174.5	2174.5	1777.7	1777.7	1777.7	1777.7	2139.9	2139.9	2139.9	2139.9	2006.7	2006.7	2006.7	2006.7	2146.3	2146.3	2146.3	2030.6	2030.6	2030.6	2030.6	2030.6	2030.6	2030.6	2447	2447	2447	2447	1787.5	1787.5	398.56	398.56	398.56	398.56	1895.1	1895.1	1895.1	1895.1	1895.1	1895.1	2589.6	2589.6	2589.6	2589.6	2589.6	2593.1	2593.1	2593.1
396.05	2174.5	2174.5	2174.5	1777.7	1777.7	1777.7	1777.7	2139.9	2139.9	2139.9	2139.9	2006.7	2006.7	2006.7	2006.7	2146.3	2146.3	2146.3	2030.6	2030.6	2030.6	2030.6	2030.6	2030.6	2030.6	2447	2447	2447	2447	1787.5	1787.5	398.56	398.56	398.56	398.56	1895.1	1895.1	1895.1	1895.1	1895.1	1895.1	2589.6	2589.6	2589.6	2589.6	2589.6	2593.1	2593.1	2593.1
396.05	2174.5	2174.5	2174.5	1777.7	1777.7	1777.7	1777.7	2139.9	2139.9	2139.9	2139.9	2006.7	2006.7	2006.7	2006.7	2146.3	2146.3	2146.3	2030.6	2030.6	2030.6	2030.6	2030.6	2030.6	2030.6	2447	2447	2447	2447	1787.5	1787.5	398.56	398.56	398.56	398.56	1895.1	1895.1	1895.1	1895.1	1895.1	1895.1	2589.6	2589.6	2589.6	2589.6	2589.6	2593.1	2593.1	2593.1
396.05	2174.5	2174.5	2174.5	1777.7	1777.7	1777.7	1777.7	2139.9	2139.9	2139.9	2139.9	2006.7	2006.7	2006.7	2006.7	2146.3	2146.3	2146.3	2030.6	2030.6	2030.6	2030.6	2030.6	2030.6	2030.6	2447	2447	2447	2447	1787.5	1787.5	398.56	398.56	398.56	398.56	1895.1	1895.1	1895.1	1895.1	1895.1	1895.1	2589.6	2589.6	2589.6	2589.6	2589.6	2593.1	2593.1	2593.1
396.05	2174.5	2174.5	2174.5	1777.7	1777.7	1777.7	1777.7	2139.9	2139.9	2139.9	2139.9	2006.7	2006.7	2006.7	2006.7	2146.3	2146.3	2146.3	2030.6	2030.6	2030.6	2030.6	2030.6	2030.6	2030.6	2447	2447	2447	2447	1787.5	1787.5	398.56	398.56	398.56	398.56	1895.1	1895.1	1895.1	1895.1	1895.1	1895.1	2589.6	2589.6	2589.6	2589.6	2589.6	2593.1	2593.1	2593.1
396.05	2174.5	2174.5	2174.5	1777.7	1777.7	1777.7	1777.7	2139.9	2139.9	2139.9	2139.9	2006.7	2006.7	2006.7	2006.7	2146.3	2146.3	2146.3	2030.6	2030.6	2030.6	2030.6	2030.6	2030.6	2030.6	2447	2447	2447	2447	1787.5	1787.5	398.56	398.56	398.56	398.56	1895.1	1895.1	1895.1	1895.1	1895.1	1895.1	2589.6	2589.6	2589.6	2589.6	2589.6	2593.1	2593.1	2593.1
1284.8	978.24	978.24	978.24	412.62	412.62	412.62	412.62	967.94	967.94	967.94	967.94	688.75	688.75	688.75	688.75	970.8	970.8	970.8	678.65	678.65	678.65	678.65	678.65	678.65	678.65	1187.1	1187.1	1187.1	1187.1	395.95	395.95	1219.6	1219.6	1219.6	1219.6	455.17	455.17	455.17	455.17	455.17	455.17	1777	1777	1777	1777	1777	1782.9	1782.9	1782.9
1284.8	978.24	978.24	978.24	412.62	412.62	412.62	412.62	967.94	967.94	967.94	967.94	688.75	688.75	688.75	688.75	970.8	970.8	970.8	678.65	678.65	678.65	678.65	678.65	678.65	678.65	1187.1	1187.1	1187.1	1187.1	395.95	395.95	1219.6	1219.6	1219.6	1219.6	455.17	455.17	455.17	455.17	455.17	455.17	1777	1777	1777	1777	1777	1782.9	1782.9	1782.9
1284.8	978.24	978.24	978.24	412.62	412.62	412.62	412.62	967.94	967.94	967.94	967.94	688.75	688.75	688.75	688.75	970.8	970.8	970.8	678.65	678.65	678.65	678.65	678.65	678.65	678.65	1187.1	1187.1	1187.1	1187.1	395.95	395.95	1219.6	1219.6	1219.6	1219.6	455.17	455.17	455.17	455.17	455.17	455.17	1777	1777	1777	1777	1777	1782.9	1782.9	1782.9
1284.8	978.24	978.24	978.24	412.62	412.62	412.62	412.62	967.94	967.94	967.94	967.94	688.75	688.75	688.75	688.75	970.8	970.8	970.8	678.65	678.65	678.65	678.65	678.65	678.65	678.65	1187.1	1187.1	1187.1	1187.1	395.95	395.95	1219.6	1219.6	1219.6	1219.6	455.17	455.17	455.17	455.17	455.17	455.17	1777	1777	1777	1777	1777	1782.9	1782.9	1782.9
1284.8	978.24	978.24	978.24	412.62	412.62	412.62	412.62	967.94	967.94	967.94	967.94	688.75	688.75	688.75	688.75	970.8	970.8	970.8	678.65	678.65	678.65	678.65	678.65	678.65	678.65	1187.1	1187.1	1187.1	1187.1	395.95	395.95	1219.6	1219.6	1219.6	1219.6	455.17	455.17	455.17	455.17	455.17	455.17	1777	1777	1777	1777	1777	1782.9	1782.9	1782.9
1746.3	842.31	842.31	842.31	346.36	346.36	346.36	346.36	856.1	856.1	856.1	856.1	513.62	513.62	513.62	513.62	855.12	855.12	855.12	455.89	455.89	455.89	455.89	455.89	455.89	455.89	951.47	951.47	951.47	951.47	292.37	292.37	1682	1682	1682	1682	45.616	45.616	45.616	45.616	45.616	45.616	1754.4	1754.4	1754.4	1754.4	1754.4	1760.7	1760.7	1760.7
1746.3	842.31	842.31	842.31	346.36	346.36	346.36	346.36	856.1	856.1	856.1	856.1	513.62	513.62	513.62	513.62	855.12	855.12	855.12	455.89	455.89	455.89	455.89	455.89	455.89	455.89	951.47	951.47	951.47	951.47	292.37	292.37	1682	1682	1682	1682	45.616	45.616	45.616	45.616	45.616	45.616	1754.4	1754.4	1754.4	1754.4	1754.4	1760.7	1760.7	1760.7
1746.3	842.31	842.31	842.31	346.36	346.36	346.36	346.36	856.1	856.1	856.1	856.1	513.62	513.62	513.62	513.62	855.12	855.12	855.12	455.89	455.89	455.89	455.89	455.89	455.89	455.89	951.47	951.47	951.47	951.47	292.37	292.37	1682	1682	1682	1682	45.616	45.616	45.616	45.616	45.616	45.616	1754.4	1754.4	1754.4	1754.4	1754.4	1760.7	1760.7	1760.7
1746.3	842.31	842.31	842.31	346.36	346.36	346.36	346.36	856.1	856.1	856.1	856.1	513.62	513.62	513.62	513.62	855.12	855.12	855.12	455.89	455.89	455.89	455.89	455.89	455.89	455.89	951.47	951.47	951.47	951.47	292.37	292.37	1682	1682	1682	1682	45.616	45.616	45.616	45.616	45.616	45.616	1754.4	1754.4	1754.4	1754.4	1754.4	1760.7	1760.7	1760.7
1746.3	842.31	842.31	842.31	346.36	346.36	346.36	346.36	856.1	856.1	856.1	856.1	513.62	513.62	513.62	513.62	855.12	855.12	855.12	455.89	455.89	455.89	455.89	455.89	455.89	455.89	951.47	951.47	951.47	951.47	292.37	292.37	1682	1682	1682	1682	45.616	45.616	45.616	45.616	45.616	45.616	1754.4	1754.4	1754.4	1754.4	1754.4	1760.7	1760.7	1760.7
1746.3	842.31	842.31	842.31	346.36	346.36	346.36	346.36	856.1	856.1	856.1	856.1	513.62	513.62	513.62	513.62	855.12	855.12	855.12	455.89	455.89	455.89	455.89	455.89	455.89	455.89	951.47	951.47	951.47	951.47	292.37	292.37	1682	1682	1682	1682	45.616	45.616	45.616	45.616	45.616	45.616	1754.4	1754.4	1754.4	1754.4	1754.4	1760.7	1760.7	1760.7
1746.3	842.31	842.31	842.31	346.36	346.36	346.36	346.36	856.1	856.1	856.1	856.1	513.62	513.62	513.62	513.62	855.12	855.12	855.12	455.89	455.89	455.89	455.89	455.89	455.89	455.89	951.47	951.47	951.47	951.47	292.37	292.37	1682	1682	1682	1682	45.616	45.616	45.616	45.616	45.616	45.616	1754.4	1754.4	1754.4	1754.4	1754.4	1760.7	1760.7	1760.7
1746.3	842.31	842.31	842.31	346.36	346.36	346.36	346.36	856.1	856.1	856.1	856.1	513.62	513.62	513.62	513.62	855.12	855.12	855.12	455.89	455.89	455.89	455.89	455.89	455.89	455.89	951.47	951.47	951.47	951.47	292.37	292.37	1682	1682	1682	1682	45.616	45.616	45.616	45.616	45.616	45.616	1754.4	1754.4	1754.4	1754.4	1754.4	1760.7	1760.7	1760.7
1746.3	842.31	842.31	842.31	346.36	346.36	346.36	346.36	856.1	856.1	856.1	856.1	513.62	513.62	513.62	513.62	855.12	855.12	855.12	455.89	455.89	455.89	455.89	455.89	455.89	455.89	951.47	951.47	951.47	951.47	292.37	292.37	1682	1682	1682	1682	45.616	45.616	45.616	45.616	45.616	45.616	1754.4	1754.4	1754.4	1754.4	1754.4	1760.7	1760.7	1760.7
230.4	2021	2021	2021	1646.5	1646.5	1646.5	1646.5	1985.2	1985.2	1985.2	1985.2	1866	1866	1866	1866	1991.8	1991.8	1991.8	1893.7	1893.7	1893.7	1893.7	1893.7	1893.7	1893.7	2295.9	2295.9	2295.9	2295.9	1659.9	1659.9	226.27	226.27	226.27	226.27	1782.8	1782.8	1782.8	1782.8	1782.8	1782.8	2418.1	2418.1	2418.1	2418.1	2418.1	2421.6	2421.6	2421.6
230.4	2021	2021	2021	1646.5	1646.5	1646.5	1646.5	1985.2	1985.2	1985.2	1985.2	1866	1866	1866	1866	1991.8	1991.8	1991.8	1893.7	1893.7	1893.7	1893.7	1893.7	1893.7	1893.7	2295.9	2295.9	2295.9	2295.9	1659.9	1659.9	226.27	226.27	226.27	226.27	1782.8	1782.8	1782.8	1782.8	1782.8	1782.8	2418.1	2418.1	2418.1	2418.1	2418.1	2421.6	2421.6	2421.6
34.563	1846.3	1846.3	1846.3	1527.9	1527.9	1527.9	1527.9	1807.4	1807.4	1807.4	1807.4	1723.6	1723.6	1723.6	1723.6	1814.4	1814.4	1814.4	1759.2	1759.2	1759.2	1759.2	1759.2	1759.2	1759.2	2125.6	2125.6	2125.6	2125.6	1548.7	1548.7	57.489	57.489	57.489	57.489	1701	1701	1701	1701	1701	1701	2183.9	2183.9	2183.9	2183.9	2183.9	2187.1	2187.1	2187.1
34.563	1846.3	1846.3	1846.3	1527.9	1527.9	1527.9	1527.9	1807.4	1807.4	1807.4	1807.4	1723.6	1723.6	1723.6	1723.6	1814.4	1814.4	1814.4	1759.2	1759.2	1759.2	1759.2	1759.2	1759.2	1759.2	2125.6	2125.6	2125.6	2125.6	1548.7	1548.7	57.489	57.489	57.489	57.489	1701	1701	1701	1701	1701	1701	2183.9	2183.9	2183.9	2183.9	2183.9	2187.1	2187.1	2187.1
34.563	1846.3	1846.3	1846.3	1527.9	1527.9	1527.9	1527.9	1807.4	1807.4	1807.4	1807.4	1723.6	1723.6	1723.6	1723.6	1814.4	1814.4	1814.4	1759.2	1759.2	1759.2	1759.2	1759.2	1759.2	1759.2	2125.6	2125.6	2125.6	2125.6	1548.7	1548.7	57.489	57.489	57.489	57.489	1701	1701	1701	1701	1701	1701	2183.9	2183.9	2183.9	2183.9	2183.9	2187.1	2187.1	2187.1
1403.7	959.07	959.07	959.07	375.65	375.65	375.65	375.65	954.72	954.72	954.72	954.72	649.6	649.6	649.6	649.6	956.66	956.66	956.66	627.22	627.22	627.22	627.22	627.22	627.22	627.22	1146.1	1146.1	1146.1	1146.1	344.68	344.68	1338.1	1338.1	1338.1	1338.1	348.27	348.27	348.27	348.27	348.27	348.27	1797	1797	1797	1797	1797	1802.9	1802.9	1802.9
1403.7	959.07	959.07	959.07	375.65	375.65	375.65	375.65	954.72	954.72	954.72	954.72	649.6	649.6	649.6	649.6	956.66	956.66	956.66	627.22	627.22	627.22	627.22	627.22	627.22	627.22	1146.1	1146.1	1146.1	1146.1	344.68	344.68	1338.1	1338.1	1338.1	1338.1	348.27	348.27	348.27	348.27	348.27	348.27	1797	1797	1797	1797	1797	1802.9	1802.9	1802.9
1856.2	44.178	44.178	44.178	597.72	597.72	597.72	597.72	16.213	16.213	16.213	16.213	354.26	354.26	354.26	354.26	13.148	13.148	13.148	415.62	415.62	415.62	415.62	415.62	415.62	415.62	312.69	312.69	312.69	312.69	639.42	639.42	1810.9	1810.9	1810.9	1810.9	824.02	824.02	824.02	824.02	824.02	824.02	892.19	892.19	892.19	892.19	892.19	898.55	898.55	898.55
1856.2	44.178	44.178	44.178	597.72	597.72	597.72	597.72	16.213	16.213	16.213	16.213	354.26	354.26	354.26	354.26	13.148	13.148	13.148	415.62	415.62	415.62	415.62	415.62	415.62	415.62	312.69	312.69	312.69	312.69	639.42	639.42	1810.9	1810.9	1810.9	1810.9	824.02	824.02	824.02	824.02	824.02	824.02	892.19	892.19	892.19	892.19	892.19	898.55	898.55	898.55
1856.2	44.178	44.178	44.178	597.72	597.72	597.72	597.72	16.213	16.213	16.213	16.213	354.26	354.26	354.26	354.26	13.148	13.148	13.148	415.62	415.62	415.62	415.62	415.62	415.62	415.62	312.69	312.69	312.69	312.69	639.42	639.42	1810.9	1810.9	1810.9	1810.9	824.02	824.02	824.02	824.02	824.02	824.02	892.19	892.19	892.19	892.19	892.19	898.55	898.55	898.55
1001.1	1202.1	1202.1	1202.1	685.59	685.59	685.59	685.59	1182.6	1182.6	1182.6	1182.6	949.77	949.77	949.77	949.77	1186.8	1186.8	1186.8	953.38	953.38	953.38	953.38	953.38	953.38	953.38	1438.7	1438.7	1438.7	1438.7	681.64	681.64	933.99	933.99	933.99	933.99	760.91	760.91	760.91	760.91	760.91	760.91	1907.5	1907.5	1907.5	1907.5	1907.5	1912.8	1912.8	1912.8
1001.1	1202.1	1202.1	1202.1	685.59	685.59	685.59	685.59	1182.6	1182.6	1182.6	1182.6	949.77	949.77	949.77	949.77	1186.8	1186.8	1186.8	953.38	953.38	953.38	953.38	953.38	953.38	953.38	1438.7	1438.7	1438.7	1438.7	681.64	681.64	933.99	933.99	933.99	933.99	760.91	760.91	760.91	760.91	760.91	760.91	1907.5	1907.5	1907.5	1907.5	1907.5	1912.8	1912.8	1912.8
1001.1	1202.1	1202.1	1202.1	685.59	685.59	685.59	685.59	1182.6	1182.6	1182.6	1182.6	949.77	949.77	949.77	949.77	1186.8	1186.8	1186.8	953.38	953.38	953.38	953.38	953.38	953.38	953.38	1438.7	1438.7	1438.7	1438.7	681.64	681.64	933.99	933.99	933.99	933.99	760.91	760.91	760.91	760.91	760.91	760.91	1907.5	1907.5	1907.5	1907.5	1907.5	1912.8	1912.8	1912.8
1001.1	1202.1	1202.1	1202.1	685.59	685.59	685.59	685.59	1182.6	1182.6	1182.6	1182.6	949.77	949.77	949.77	949.77	1186.8	1186.8	1186.8	953.38	953.38	953.38	953.38	953.38	953.38	953.38	1438.7	1438.7	1438.7	1438.7	681.64	681.64	933.99	933.99	933.99	933.99	760.91	760.91	760.91	760.91	760.91	760.91	1907.5	1907.5	1907.5	1907.5	1907.5	1912.8	1912.8	1912.8
1001.1	1202.1	1202.1	1202.1	685.59	685.59	685.59	685.59	1182.6	1182.6	1182.6	1182.6	949.77	949.77	949.77	949.77	1186.8	1186.8	1186.8	953.38	953.38	953.38	953.38	953.38	953.38	953.38	1438.7	1438.7	1438.7	1438.7	681.64	681.64	933.99	933.99	933.99	933.99	760.91	760.91	760.91	760.91	760.91	760.91	1907.5	1907.5	1907.5	1907.5	1907.5	1912.8	1912.8	1912.8
1001.1	1202.1	1202.1	1202.1	685.59	685.59	685.59	685.59	1182.6	1182.6	1182.6	1182.6	949.77	949.77	949.77	949.77	1186.8	1186.8	1186.8	953.38	953.38	953.38	953.38	953.38	953.38	953.38	1438.7	1438.7	1438.7	1438.7	681.64	681.64	933.99	933.99	933.99	933.99	760.91	760.91	760.91	760.91	760.91	760.91	1907.5	1907.5	1907.5	1907.5	1907.5	1912.8	1912.8	1912.8
80.329	1884.6	1884.6	1884.6	1585.9	1585.9	1585.9	1585.9	1844.6	1844.6	1844.6	1844.6	1773.9	1773.9	1773.9	1773.9	1851.7	1851.7	1851.7	1812	1812	1812	1812	1812	1812	1812	2165.1	2165.1	2165.1	2165.1	1608.5	1608.5	139.64	139.64	139.64	139.64	1767.2	1767.2	1767.2	1767.2	1767.2	1767.2	2187.8	2187.8	2187.8	2187.8	2187.8	2190.8	2190.8	2190.8
80.329	1884.6	1884.6	1884.6	1585.9	1585.9	1585.9	1585.9	1844.6	1844.6	1844.6	1844.6	1773.9	1773.9	1773.9	1773.9	1851.7	1851.7	1851.7	1812	1812	1812	1812	1812	1812	1812	2165.1	2165.1	2165.1	2165.1	1608.5	1608.5	139.64	139.64	139.64	139.64	1767.2	1767.2	1767.2	1767.2	1767.2	1767.2	2187.8	2187.8	2187.8	2187.8	2187.8	2190.8	2190.8	2190.8
80.329	1884.6	1884.6	1884.6	1585.9	1585.9	1585.9	1585.9	1844.6	1844.6	1844.6	1844.6	1773.9	1773.9	1773.9	1773.9	1851.7	1851.7	1851.7	1812	1812	1812	1812	1812	1812	1812	2165.1	2165.1	2165.1	2165.1	1608.5	1608.5	139.64	139.64	139.64	139.64	1767.2	1767.2	1767.2	1767.2	1767.2	1767.2	2187.8	2187.8	2187.8	2187.8	2187.8	2190.8	2190.8	2190.8
80.329	1884.6	1884.6	1884.6	1585.9	1585.9	1585.9	1585.9	1844.6	1844.6	1844.6	1844.6	1773.9	1773.9	1773.9	1773.9	1851.7	1851.7	1851.7	1812	1812	1812	1812	1812	1812	1812	2165.1	2165.1	2165.1	2165.1	1608.5	1608.5	139.64	139.64	139.64	139.64	1767.2	1767.2	1767.2	1767.2	1767.2	1767.2	2187.8	2187.8	2187.8	2187.8	2187.8	2190.8	2190.8	2190.8
80.329	1884.6	1884.6	1884.6	1585.9	1585.9	1585.9	1585.9	1844.6	1844.6	1844.6	1844.6	1773.9	1773.9	1773.9	1773.9	1851.7	1851.7	1851.7	1812	1812	1812	1812	1812	1812	1812	2165.1	2165.1	2165.1	2165.1	1608.5	1608.5	139.64	139.64	139.64	139.64	1767.2	1767.2	1767.2	1767.2	1767.2	1767.2	2187.8	2187.8	2187.8	2187.8	2187.8	2190.8	2190.8	2190.8
80.329	1884.6	1884.6	1884.6	1585.9	1585.9	1585.9	1585.9	1844.6	1844.6	1844.6	1844.6	1773.9	1773.9	1773.9	1773.9	1851.7	1851.7	1851.7	1812	1812	1812	1812	1812	1812	1812	2165.1	2165.1	2165.1	2165.1	1608.5	1608.5	139.64	139.64	139.64	139.64	1767.2	1767.2	1767.2	1767.2	1767.2	1767.2	2187.8	2187.8	2187.8	2187.8	2187.8	2190.8	2190.8	2190.8
367.9	2228.6	2228.6	2228.6	1866.1	1866.1	1866.1	1866.1	2191.6	2191.6	2191.6	2191.6	2082.4	2082.4	2082.4	2082.4	2198.3	2198.3	2198.3	2111.4	2111.4	2111.4	2111.4	2111.4	2111.4	2111.4	2505.3	2505.3	2505.3	2505.3	1880.1	1880.1	399.34	399.34	399.34	399.34	2003.7	2003.7	2003.7	2003.7	2003.7	2003.7	2584.5	2584.5	2584.5	2584.5	2584.5	2587.6	2587.6	2587.6
367.9	2228.6	2228.6	2228.6	1866.1	1866.1	1866.1	1866.1	2191.6	2191.6	2191.6	2191.6	2082.4	2082.4	2082.4	2082.4	2198.3	2198.3	2198.3	2111.4	2111.4	2111.4	2111.4	2111.4	2111.4	2111.4	2505.3	2505.3	2505.3	2505.3	1880.1	1880.1	399.34	399.34	399.34	399.34	2003.7	2003.7	2003.7	2003.7	2003.7	2003.7	2584.5	2584.5	2584.5	2584.5	2584.5	2587.6	2587.6	2587.6
367.9	2228.6	2228.6	2228.6	1866.1	1866.1	1866.1	1866.1	2191.6	2191.6	2191.6	2191.6	2082.4	2082.4	2082.4	2082.4	2198.3	2198.3	2198.3	2111.4	2111.4	2111.4	2111.4	2111.4	2111.4	2111.4	2505.3	2505.3	2505.3	2505.3	1880.1	1880.1	399.34	399.34	399.34	399.34	2003.7	2003.7	2003.7	2003.7	2003.7	2003.7	2584.5	2584.5	2584.5	2584.5	2584.5	2587.6	2587.6	2587.6
367.9	2228.6	2228.6	2228.6	1866.1	1866.1	1866.1	1866.1	2191.6	2191.6	2191.6	2191.6	2082.4	2082.4	2082.4	2082.4	2198.3	2198.3	2198.3	2111.4	2111.4	2111.4	2111.4	2111.4	2111.4	2111.4	2505.3	2505.3	2505.3	2505.3	1880.1	1880.1	399.34	399.34	399.34	399.34	2003.7	2003.7	2003.7	2003.7	2003.7	2003.7	2584.5	2584.5	2584.5	2584.5	2584.5	2587.6	2587.6	2587.6
367.9	2228.6	2228.6	2228.6	1866.1	1866.1	1866.1	1866.1	2191.6	2191.6	2191.6	2191.6	2082.4	2082.4	2082.4	2082.4	2198.3	2198.3	2198.3	2111.4	2111.4	2111.4	2111.4	2111.4	2111.4	2111.4	2505.3	2505.3	2505.3	2505.3	1880.1	1880.1	399.34	399.34	399.34	399.34	2003.7	2003.7	2003.7	2003.7	2003.7	2003.7	2584.5	2584.5	2584.5	2584.5	2584.5	2587.6	2587.6	2587.6
367.9	2228.6	2228.6	2228.6	1866.1	1866.1	1866.1	1866.1	2191.6	2191.6	2191.6	2191.6	2082.4	2082.4	2082.4	2082.4	2198.3	2198.3	2198.3	2111.4	2111.4	2111.4	2111.4	2111.4	2111.4	2111.4	2505.3	2505.3	2505.3	2505.3	1880.1	1880.1	399.34	399.34	399.34	399.34	2003.7	2003.7	2003.7	2003.7	2003.7	2003.7	2584.5	2584.5	2584.5	2584.5	2584.5	2587.6	2587.6	2587.6
367.9	2228.6	2228.6	2228.6	1866.1	1866.1	1866.1	1866.1	2191.6	2191.6	2191.6	2191.6	2082.4	2082.4	2082.4	2082.4	2198.3	2198.3	2198.3	2111.4	2111.4	2111.4	2111.4	2111.4	2111.4	2111.4	2505.3	2505.3	2505.3	2505.3	1880.1	1880.1	399.34	399.34	399.34	399.34	2003.7	2003.7	2003.7	2003.7	2003.7	2003.7	2584.5	2584.5	2584.5	2584.5	2584.5	2587.6	2587.6	2587.6
367.9	2228.6	2228.6	2228.6	1866.1	1866.1	1866.1	1866.1	2191.6	2191.6	2191.6	2191.6	2082.4	2082.4	2082.4	2082.4	2198.3	2198.3	2198.3	2111.4	2111.4	2111.4	2111.4	2111.4	2111.4	2111.4	2505.3	2505.3	2505.3	2505.3	1880.1	1880.1	399.34	399.34	399.34	399.34	2003.7	2003.7	2003.7	2003.7	2003.7	2003.7	2584.5	2584.5	2584.5	2584.5	2584.5	2587.6	2587.6	2587.6
367.9	2228.6	2228.6	2228.6	1866.1	1866.1	1866.1	1866.1	2191.6	2191.6	2191.6	2191.6	2082.4	2082.4	2082.4	2082.4	2198.3	2198.3	2198.3	2111.4	2111.4	2111.4	2111.4	2111.4	2111.4	2111.4	2505.3	2505.3	2505.3	2505.3	1880.1	1880.1	399.34	399.34	399.34	399.34	2003.7	2003.7	2003.7	2003.7	2003.7	2003.7	2584.5	2584.5	2584.5	2584.5	2584.5	2587.6	2587.6	2587.6
367.9	2228.6	2228.6	2228.6	1866.1	1866.1	1866.1	1866.1	2191.6	2191.6	2191.6	2191.6	2082.4	2082.4	2082.4	2082.4	2198.3	2198.3	2198.3	2111.4	2111.4	2111.4	2111.4	2111.4	2111.4	2111.4	2505.3	2505.3	2505.3	2505.3	1880.1	1880.1	399.34	399.34	399.34	399.34	2003.7	2003.7	2003.7	2003.7	2003.7	2003.7	2584.5	2584.5	2584.5	2584.5	2584.5	2587.6	2587.6	2587.6
2161.9	1027	1027	1027	1522.4	1522.4	1522.4	1522.4	999.29	999.29	999.29	999.29	1332.8	1332.8	1332.8	1332.8	1002.4	1002.4	1002.4	1400.9	1400.9	1400.9	1400.9	1400.9	1400.9	1400.9	1096.2	1096.2	1096.2	1096.2	1573.6	1573.6	2145.5	2145.5	2145.5	2145.5	1793.2	1793.2	1793.2	1793.2	1793.2	1793.2	163.31	163.31	163.31	163.31	163.31	159.45	159.45	159.45
122.52	1855.6	1855.6	1855.6	1501.6	1501.6	1501.6	1501.6	1818.8	1818.8	1818.8	1818.8	1711.7	1711.7	1711.7	1711.7	1825.5	1825.5	1825.5	1742.6	1742.6	1742.6	1742.6	1742.6	1742.6	1742.6	2132.1	2132.1	2132.1	2132.1	1518.3	1518.3	71.279	71.279	71.279	71.279	1655.5	1655.5	1655.5	1655.5	1655.5	1655.5	2243.5	2243.5	2243.5	2243.5	2243.5	2247	2247	2247
122.52	1855.6	1855.6	1855.6	1501.6	1501.6	1501.6	1501.6	1818.8	1818.8	1818.8	1818.8	1711.7	1711.7	1711.7	1711.7	1825.5	1825.5	1825.5	1742.6	1742.6	1742.6	1742.6	1742.6	1742.6	1742.6	2132.1	2132.1	2132.1	2132.1	1518.3	1518.3	71.279	71.279	71.279	71.279	1655.5	1655.5	1655.5	1655.5	1655.5	1655.5	2243.5	2243.5	2243.5	2243.5	2243.5	2247	2247	2247
122.52	1855.6	1855.6	1855.6	1501.6	1501.6	1501.6	1501.6	1818.8	1818.8	1818.8	1818.8	1711.7	1711.7	1711.7	1711.7	1825.5	1825.5	1825.5	1742.6	1742.6	1742.6	1742.6	1742.6	1742.6	1742.6	2132.1	2132.1	2132.1	2132.1	1518.3	1518.3	71.279	71.279	71.279	71.279	1655.5	1655.5	1655.5	1655.5	1655.5	1655.5	2243.5	2243.5	2243.5	2243.5	2243.5	2247	2247	2247
122.52	1855.6	1855.6	1855.6	1501.6	1501.6	1501.6	1501.6	1818.8	1818.8	1818.8	1818.8	1711.7	1711.7	1711.7	1711.7	1825.5	1825.5	1825.5	1742.6	1742.6	1742.6	1742.6	1742.6	1742.6	1742.6	2132.1	2132.1	2132.1	2132.1	1518.3	1518.3	71.279	71.279	71.279	71.279	1655.5	1655.5	1655.5	1655.5	1655.5	1655.5	2243.5	2243.5	2243.5	2243.5	2243.5	2247	2247	2247
122.52	1855.6	1855.6	1855.6	1501.6	1501.6	1501.6	1501.6	1818.8	1818.8	1818.8	1818.8	1711.7	1711.7	1711.7	1711.7	1825.5	1825.5	1825.5	1742.6	1742.6	1742.6	1742.6	1742.6	1742.6	1742.6	2132.1	2132.1	2132.1	2132.1	1518.3	1518.3	71.279	71.279	71.279	71.279	1655.5	1655.5	1655.5	1655.5	1655.5	1655.5	2243.5	2243.5	2243.5	2243.5	2243.5	2247	2247	2247
122.52	1855.6	1855.6	1855.6	1501.6	1501.6	1501.6	1501.6	1818.8	1818.8	1818.8	1818.8	1711.7	1711.7	1711.7	1711.7	1825.5	1825.5	1825.5	1742.6	1742.6	1742.6	1742.6	1742.6	1742.6	1742.6	2132.1	2132.1	2132.1	2132.1	1518.3	1518.3	71.279	71.279	71.279	71.279	1655.5	1655.5	1655.5	1655.5	1655.5	1655.5	2243.5	2243.5	2243.5	2243.5	2243.5	2247	2247	2247
122.52	1855.6	1855.6	1855.6	1501.6	1501.6	1501.6	1501.6	1818.8	1818.8	1818.8	1818.8	1711.7	1711.7	1711.7	1711.7	1825.5	1825.5	1825.5	1742.6	1742.6	1742.6	1742.6	1742.6	1742.6	1742.6	2132.1	2132.1	2132.1	2132.1	1518.3	1518.3	71.279	71.279	71.279	71.279	1655.5	1655.5	1655.5	1655.5	1655.5	1655.5	2243.5	2243.5	2243.5	2243.5	2243.5	2247	2247	2247
122.52	1855.6	1855.6	1855.6	1501.6	1501.6	1501.6	1501.6	1818.8	1818.8	1818.8	1818.8	1711.7	1711.7	1711.7	1711.7	1825.5	1825.5	1825.5	1742.6	1742.6	1742.6	1742.6	1742.6	1742.6	1742.6	2132.1	2132.1	2132.1	2132.1	1518.3	1518.3	71.279	71.279	71.279	71.279	1655.5	1655.5	1655.5	1655.5	1655.5	1655.5	2243.5	2243.5	2243.5	2243.5	2243.5	2247	2247	2247
74.255	1829.8	1829.8	1829.8	1494.9	1494.9	1494.9	1494.9	1791.9	1791.9	1791.9	1791.9	1697.1	1697.1	1697.1	1697.1	1798.8	1798.8	1798.8	1730.7	1730.7	1730.7	1730.7	1730.7	1730.7	1730.7	2107.9	2107.9	2107.9	2107.9	1514	1514	5.5203	5.5203	5.5203	5.5203	1660.2	1660.2	1660.2	1660.2	1660.2	1660.2	2193.7	2193.7	2193.7	2193.7	2193.7	2197.1	2197.1	2197.1
74.255	1829.8	1829.8	1829.8	1494.9	1494.9	1494.9	1494.9	1791.9	1791.9	1791.9	1791.9	1697.1	1697.1	1697.1	1697.1	1798.8	1798.8	1798.8	1730.7	1730.7	1730.7	1730.7	1730.7	1730.7	1730.7	2107.9	2107.9	2107.9	2107.9	1514	1514	5.5203	5.5203	5.5203	5.5203	1660.2	1660.2	1660.2	1660.2	1660.2	1660.2	2193.7	2193.7	2193.7	2193.7	2193.7	2197.1	2197.1	2197.1
74.255	1829.8	1829.8	1829.8	1494.9	1494.9	1494.9	1494.9	1791.9	1791.9	1791.9	1791.9	1697.1	1697.1	1697.1	1697.1	1798.8	1798.8	1798.8	1730.7	1730.7	1730.7	1730.7	1730.7	1730.7	1730.7	2107.9	2107.9	2107.9	2107.9	1514	1514	5.5203	5.5203	5.5203	5.5203	1660.2	1660.2	1660.2	1660.2	1660.2	1660.2	2193.7	2193.7	2193.7	2193.7	2193.7	2197.1	2197.1	2197.1
74.255	1829.8	1829.8	1829.8	1494.9	1494.9	1494.9	1494.9	1791.9	1791.9	1791.9	1791.9	1697.1	1697.1	1697.1	1697.1	1798.8	1798.8	1798.8	1730.7	1730.7	1730.7	1730.7	1730.7	1730.7	1730.7	2107.9	2107.9	2107.9	2107.9	1514	1514	5.5203	5.5203	5.5203	5.5203	1660.2	1660.2	1660.2	1660.2	1660.2	1660.2	2193.7	2193.7	2193.7	2193.7	2193.7	2197.1	2197.1	2197.1
1589.6	617.86	617.86	617.86	56.906	56.906	56.906	56.906	619.99	619.99	619.99	619.99	297.86	297.86	297.86	297.86	620.82	620.82	620.82	275.03	275.03	275.03	275.03	275.03	275.03	275.03	792.88	792.88	792.88	792.88	10.847	10.847	1529.7	1529.7	1529.7	1529.7	245.69	245.69	245.69	245.69	245.69	245.69	1498	1498	1498	1498	1498	1504.2	1504.2	1504.2
1589.6	617.86	617.86	617.86	56.906	56.906	56.906	56.906	619.99	619.99	619.99	619.99	297.86	297.86	297.86	297.86	620.82	620.82	620.82	275.03	275.03	275.03	275.03	275.03	275.03	275.03	792.88	792.88	792.88	792.88	10.847	10.847	1529.7	1529.7	1529.7	1529.7	245.69	245.69	245.69	245.69	245.69	245.69	1498	1498	1498	1498	1498	1504.2	1504.2	1504.2
1589.6	617.86	617.86	617.86	56.906	56.906	56.906	56.906	619.99	619.99	619.99	619.99	297.86	297.86	297.86	297.86	620.82	620.82	620.82	275.03	275.03	275.03	275.03	275.03	275.03	275.03	792.88	792.88	792.88	792.88	10.847	10.847	1529.7	1529.7	1529.7	1529.7	245.69	245.69	245.69	245.69	245.69	245.69	1498	1498	1498	1498	1498	1504.2	1504.2	1504.2
1589.6	617.86	617.86	617.86	56.906	56.906	56.906	56.906	619.99	619.99	619.99	619.99	297.86	297.86	297.86	297.86	620.82	620.82	620.82	275.03	275.03	275.03	275.03	275.03	275.03	275.03	792.88	792.88	792.88	792.88	10.847	10.847	1529.7	1529.7	1529.7	1529.7	245.69	245.69	245.69	245.69	245.69	245.69	1498	1498	1498	1498	1498	1504.2	1504.2	1504.2
163.57	1767.8	1767.8	1767.8	1417	1417	1417	1417	1731.1	1731.1	1731.1	1731.1	1624.9	1624.9	1624.9	1624.9	1737.7	1737.7	1737.7	1656.4	1656.4	1656.4	1656.4	1656.4	1656.4	1656.4	2044.3	2044.3	2044.3	2044.3	1434.5	1434.5	94.866	94.866	94.866	94.866	1576.1	1576.1	1576.1	1576.1	1576.1	1576.1	2164.1	2164.1	2164.1	2164.1	2164.1	2167.7	2167.7	2167.7
163.57	1767.8	1767.8	1767.8	1417	1417	1417	1417	1731.1	1731.1	1731.1	1731.1	1624.9	1624.9	1624.9	1624.9	1737.7	1737.7	1737.7	1656.4	1656.4	1656.4	1656.4	1656.4	1656.4	1656.4	2044.3	2044.3	2044.3	2044.3	1434.5	1434.5	94.866	94.866	94.866	94.866	1576.1	1576.1	1576.1	1576.1	1576.1	1576.1	2164.1	2164.1	2164.1	2164.1	2164.1	2167.7	2167.7	2167.7
1775.3	223.99	223.99	223.99	366.34	366.34	366.34	366.34	234.15	234.15	234.15	234.15	108.34	108.34	108.34	108.34	233.27	233.27	233.27	174.57	174.57	174.57	174.57	174.57	174.57	174.57	422.96	422.96	422.96	422.96	402.21	402.21	1723.7	1723.7	1723.7	1723.7	578.02	578.02	578.02	578.02	578.02	578.02	1134.7	1134.7	1134.7	1134.7	1134.7	1141	1141	1141
1775.3	223.99	223.99	223.99	366.34	366.34	366.34	366.34	234.15	234.15	234.15	234.15	108.34	108.34	108.34	108.34	233.27	233.27	233.27	174.57	174.57	174.57	174.57	174.57	174.57	174.57	422.96	422.96	422.96	422.96	402.21	402.21	1723.7	1723.7	1723.7	1723.7	578.02	578.02	578.02	578.02	578.02	578.02	1134.7	1134.7	1134.7	1134.7	1134.7	1141	1141	1141
1775.3	223.99	223.99	223.99	366.34	366.34	366.34	366.34	234.15	234.15	234.15	234.15	108.34	108.34	108.34	108.34	233.27	233.27	233.27	174.57	174.57	174.57	174.57	174.57	174.57	174.57	422.96	422.96	422.96	422.96	402.21	402.21	1723.7	1723.7	1723.7	1723.7	578.02	578.02	578.02	578.02	578.02	578.02	1134.7	1134.7	1134.7	1134.7	1134.7	1141	1141	1141
1775.3	223.99	223.99	223.99	366.34	366.34	366.34	366.34	234.15	234.15	234.15	234.15	108.34	108.34	108.34	108.34	233.27	233.27	233.27	174.57	174.57	174.57	174.57	174.57	174.57	174.57	422.96	422.96	422.96	422.96	402.21	402.21	1723.7	1723.7	1723.7	1723.7	578.02	578.02	578.02	578.02	578.02	578.02	1134.7	1134.7	1134.7	1134.7	1134.7	1141	1141	1141
1775.3	223.99	223.99	223.99	366.34	366.34	366.34	366.34	234.15	234.15	234.15	234.15	108.34	108.34	108.34	108.34	233.27	233.27	233.27	174.57	174.57	174.57	174.57	174.57	174.57	174.57	422.96	422.96	422.96	422.96	402.21	402.21	1723.7	1723.7	1723.7	1723.7	578.02	578.02	578.02	578.02	578.02	578.02	1134.7	1134.7	1134.7	1134.7	1134.7	1141	1141	1141
1775.3	223.99	223.99	223.99	366.34	366.34	366.34	366.34	234.15	234.15	234.15	234.15	108.34	108.34	108.34	108.34	233.27	233.27	233.27	174.57	174.57	174.57	174.57	174.57	174.57	174.57	422.96	422.96	422.96	422.96	402.21	402.21	1723.7	1723.7	1723.7	1723.7	578.02	578.02	578.02	578.02	578.02	578.02	1134.7	1134.7	1134.7	1134.7	1134.7	1141	1141	1141
2204.9	1064	1064	1064	1564.9	1564.9	1564.9	1564.9	1037.3	1037.3	1037.3	1037.3	1372.4	1372.4	1372.4	1372.4	1040.2	1040.2	1040.2	1439.9	1439.9	1439.9	1439.9	1439.9	1439.9	1439.9	1124.9	1124.9	1124.9	1124.9	1615.9	1615.9	2188.9	2188.9	2188.9	2188.9	1834.1	1834.1	1834.1	1834.1	1834.1	1834.1	173.34	173.34	173.34	173.34	173.34	168.25	168.25	168.25
1954	995.43	995.43	995.43	1431.1	1431.1	1431.1	1431.1	959.75	959.75	959.75	959.75	1273	1273	1273	1273	964.29	964.29	964.29	1345	1345	1345	1345	1345	1345	1345	1118.7	1118.7	1118.7	1118.7	1484.3	1484.3	1939.6	1939.6	1939.6	1939.6	1716.6	1716.6	1716.6	1716.6	1716.6	1716.6	334.51	334.51	334.51	334.51	334.51	333.99	333.99	333.99
1120.8	1052.5	1052.5	1052.5	526.26	526.26	526.26	526.26	1035.3	1035.3	1035.3	1035.3	791.95	791.95	791.95	791.95	1039.2	1039.2	1039.2	794.22	794.22	794.22	794.22	794.22	794.22	794.22	1283.3	1283.3	1283.3	1283.3	522.54	522.54	1055.5	1055.5	1055.5	1055.5	615.93	615.93	615.93	615.93	615.93	615.93	1791.4	1791.4	1791.4	1791.4	1791.4	1796.9	1796.9	1796.9
1120.8	1052.5	1052.5	1052.5	526.26	526.26	526.26	526.26	1035.3	1035.3	1035.3	1035.3	791.95	791.95	791.95	791.95	1039.2	1039.2	1039.2	794.22	794.22	794.22	794.22	794.22	794.22	794.22	1283.3	1283.3	1283.3	1283.3	522.54	522.54	1055.5	1055.5	1055.5	1055.5	615.93	615.93	615.93	615.93	615.93	615.93	1791.4	1791.4	1791.4	1791.4	1791.4	1796.9	1796.9	1796.9
1120.8	1052.5	1052.5	1052.5	526.26	526.26	526.26	526.26	1035.3	1035.3	1035.3	1035.3	791.95	791.95	791.95	791.95	1039.2	1039.2	1039.2	794.22	794.22	794.22	794.22	794.22	794.22	794.22	1283.3	1283.3	1283.3	1283.3	522.54	522.54	1055.5	1055.5	1055.5	1055.5	615.93	615.93	615.93	615.93	615.93	615.93	1791.4	1791.4	1791.4	1791.4	1791.4	1796.9	1796.9	1796.9
1120.8	1052.5	1052.5	1052.5	526.26	526.26	526.26	526.26	1035.3	1035.3	1035.3	1035.3	791.95	791.95	791.95	791.95	1039.2	1039.2	1039.2	794.22	794.22	794.22	794.22	794.22	794.22	794.22	1283.3	1283.3	1283.3	1283.3	522.54	522.54	1055.5	1055.5	1055.5	1055.5	615.93	615.93	615.93	615.93	615.93	615.93	1791.4	1791.4	1791.4	1791.4	1791.4	1796.9	1796.9	1796.9
1120.8	1052.5	1052.5	1052.5	526.26	526.26	526.26	526.26	1035.3	1035.3	1035.3	1035.3	791.95	791.95	791.95	791.95	1039.2	1039.2	1039.2	794.22	794.22	794.22	794.22	794.22	794.22	794.22	1283.3	1283.3	1283.3	1283.3	522.54	522.54	1055.5	1055.5	1055.5	1055.5	615.93	615.93	615.93	615.93	615.93	615.93	1791.4	1791.4	1791.4	1791.4	1791.4	1796.9	1796.9	1796.9
1120.8	1052.5	1052.5	1052.5	526.26	526.26	526.26	526.26	1035.3	1035.3	1035.3	1035.3	791.95	791.95	791.95	791.95	1039.2	1039.2	1039.2	794.22	794.22	794.22	794.22	794.22	794.22	794.22	1283.3	1283.3	1283.3	1283.3	522.54	522.54	1055.5	1055.5	1055.5	1055.5	615.93	615.93	615.93	615.93	615.93	615.93	1791.4	1791.4	1791.4	1791.4	1791.4	1796.9	1796.9	1796.9
1120.8	1052.5	1052.5	1052.5	526.26	526.26	526.26	526.26	1035.3	1035.3	1035.3	1035.3	791.95	791.95	791.95	791.95	1039.2	1039.2	1039.2	794.22	794.22	794.22	794.22	794.22	794.22	794.22	1283.3	1283.3	1283.3	1283.3	522.54	522.54	1055.5	1055.5	1055.5	1055.5	615.93	615.93	615.93	615.93	615.93	615.93	1791.4	1791.4	1791.4	1791.4	1791.4	1796.9	1796.9	1796.9
1120.8	1052.5	1052.5	1052.5	526.26	526.26	526.26	526.26	1035.3	1035.3	1035.3	1035.3	791.95	791.95	791.95	791.95	1039.2	1039.2	1039.2	794.22	794.22	794.22	794.22	794.22	794.22	794.22	1283.3	1283.3	1283.3	1283.3	522.54	522.54	1055.5	1055.5	1055.5	1055.5	615.93	615.93	615.93	615.93	615.93	615.93	1791.4	1791.4	1791.4	1791.4	1791.4	1796.9	1796.9	1796.9
2499.5	658.91	658.91	658.91	1212.7	1212.7	1212.7	1212.7	684.5	684.5	684.5	684.5	936.53	936.53	936.53	936.53	679.12	679.12	679.12	963.28	963.28	963.28	963.28	963.28	963.28	963.28	442.61	442.61	442.61	442.61	1241.4	1241.4	2458.6	2458.6	2458.6	2458.6	1354.7	1354.7	1354.7	1354.7	1354.7	1354.7	802.93	802.93	802.93	802.93	802.93	807.75	807.75	807.75
2499.5	658.91	658.91	658.91	1212.7	1212.7	1212.7	1212.7	684.5	684.5	684.5	684.5	936.53	936.53	936.53	936.53	679.12	679.12	679.12	963.28	963.28	963.28	963.28	963.28	963.28	963.28	442.61	442.61	442.61	442.61	1241.4	1241.4	2458.6	2458.6	2458.6	2458.6	1354.7	1354.7	1354.7	1354.7	1354.7	1354.7	802.93	802.93	802.93	802.93	802.93	807.75	807.75	807.75
2499.5	658.91	658.91	658.91	1212.7	1212.7	1212.7	1212.7	684.5	684.5	684.5	684.5	936.53	936.53	936.53	936.53	679.12	679.12	679.12	963.28	963.28	963.28	963.28	963.28	963.28	963.28	442.61	442.61	442.61	442.61	1241.4	1241.4	2458.6	2458.6	2458.6	2458.6	1354.7	1354.7	1354.7	1354.7	1354.7	1354.7	802.93	802.93	802.93	802.93	802.93	807.75	807.75	807.75
2499.5	658.91	658.91	658.91	1212.7	1212.7	1212.7	1212.7	684.5	684.5	684.5	684.5	936.53	936.53	936.53	936.53	679.12	679.12	679.12	963.28	963.28	963.28	963.28	963.28	963.28	963.28	442.61	442.61	442.61	442.61	1241.4	1241.4	2458.6	2458.6	2458.6	2458.6	1354.7	1354.7	1354.7	1354.7	1354.7	1354.7	802.93	802.93	802.93	802.93	802.93	807.75	807.75	807.75
2499.5	658.91	658.91	658.91	1212.7	1212.7	1212.7	1212.7	684.5	684.5	684.5	684.5	936.53	936.53	936.53	936.53	679.12	679.12	679.12	963.28	963.28	963.28	963.28	963.28	963.28	963.28	442.61	442.61	442.61	442.61	1241.4	1241.4	2458.6	2458.6	2458.6	2458.6	1354.7	1354.7	1354.7	1354.7	1354.7	1354.7	802.93	802.93	802.93	802.93	802.93	807.75	807.75	807.75
2499.5	658.91	658.91	658.91	1212.7	1212.7	1212.7	1212.7	684.5	684.5	684.5	684.5	936.53	936.53	936.53	936.53	679.12	679.12	679.12	963.28	963.28	963.28	963.28	963.28	963.28	963.28	442.61	442.61	442.61	442.61	1241.4	1241.4	2458.6	2458.6	2458.6	2458.6	1354.7	1354.7	1354.7	1354.7	1354.7	1354.7	802.93	802.93	802.93	802.93	802.93	807.75	807.75	807.75
2499.5	658.91	658.91	658.91	1212.7	1212.7	1212.7	1212.7	684.5	684.5	684.5	684.5	936.53	936.53	936.53	936.53	679.12	679.12	679.12	963.28	963.28	963.28	963.28	963.28	963.28	963.28	442.61	442.61	442.61	442.61	1241.4	1241.4	2458.6	2458.6	2458.6	2458.6	1354.7	1354.7	1354.7	1354.7	1354.7	1354.7	802.93	802.93	802.93	802.93	802.93	807.75	807.75	807.75
115.39	1975.8	1975.8	1975.8	1633.1	1633.1	1633.1	1633.1	1938	1938	1938	1938	1839.8	1839.8	1839.8	1839.8	1944.8	1944.8	1944.8	1872	1872	1872	1872	1872	1872	1872	2253.7	2253.7	2253.7	2253.7	1650.5	1650.5	142.2	142.2	142.2	142.2	1789.2	1789.2	1789.2	1789.2	1789.2	1789.2	2330.7	2330.7	2330.7	2330.7	2330.7	2334	2334	2334
115.39	1975.8	1975.8	1975.8	1633.1	1633.1	1633.1	1633.1	1938	1938	1938	1938	1839.8	1839.8	1839.8	1839.8	1944.8	1944.8	1944.8	1872	1872	1872	1872	1872	1872	1872	2253.7	2253.7	2253.7	2253.7	1650.5	1650.5	142.2	142.2	142.2	142.2	1789.2	1789.2	1789.2	1789.2	1789.2	1789.2	2330.7	2330.7	2330.7	2330.7	2330.7	2334	2334	2334
253.12	2011.8	2011.8	2011.8	1629	1629	1629	1629	1976.6	1976.6	1976.6	1976.6	1851.6	1851.6	1851.6	1851.6	1983.1	1983.1	1983.1	1878	1878	1878	1878	1878	1878	1878	2285.7	2285.7	2285.7	2285.7	1641.3	1641.3	239.85	239.85	239.85	239.85	1760.4	1760.4	1760.4	1760.4	1760.4	1760.4	2422.7	2422.7	2422.7	2422.7	2422.7	2426.3	2426.3	2426.3
253.12	2011.8	2011.8	2011.8	1629	1629	1629	1629	1976.6	1976.6	1976.6	1976.6	1851.6	1851.6	1851.6	1851.6	1983.1	1983.1	1983.1	1878	1878	1878	1878	1878	1878	1878	2285.7	2285.7	2285.7	2285.7	1641.3	1641.3	239.85	239.85	239.85	239.85	1760.4	1760.4	1760.4	1760.4	1760.4	1760.4	2422.7	2422.7	2422.7	2422.7	2422.7	2426.3	2426.3	2426.3
253.12	2011.8	2011.8	2011.8	1629	1629	1629	1629	1976.6	1976.6	1976.6	1976.6	1851.6	1851.6	1851.6	1851.6	1983.1	1983.1	1983.1	1878	1878	1878	1878	1878	1878	1878	2285.7	2285.7	2285.7	2285.7	1641.3	1641.3	239.85	239.85	239.85	239.85	1760.4	1760.4	1760.4	1760.4	1760.4	1760.4	2422.7	2422.7	2422.7	2422.7	2422.7	2426.3	2426.3	2426.3
253.12	2011.8	2011.8	2011.8	1629	1629	1629	1629	1976.6	1976.6	1976.6	1976.6	1851.6	1851.6	1851.6	1851.6	1983.1	1983.1	1983.1	1878	1878	1878	1878	1878	1878	1878	2285.7	2285.7	2285.7	2285.7	1641.3	1641.3	239.85	239.85	239.85	239.85	1760.4	1760.4	1760.4	1760.4	1760.4	1760.4	2422.7	2422.7	2422.7	2422.7	2422.7	2426.3	2426.3	2426.3
253.12	2011.8	2011.8	2011.8	1629	1629	1629	1629	1976.6	1976.6	1976.6	1976.6	1851.6	1851.6	1851.6	1851.6	1983.1	1983.1	1983.1	1878	1878	1878	1878	1878	1878	1878	2285.7	2285.7	2285.7	2285.7	1641.3	1641.3	239.85	239.85	239.85	239.85	1760.4	1760.4	1760.4	1760.4	1760.4	1760.4	2422.7	2422.7	2422.7	2422.7	2422.7	2426.3	2426.3	2426.3
253.12	2011.8	2011.8	2011.8	1629	1629	1629	1629	1976.6	1976.6	1976.6	1976.6	1851.6	1851.6	1851.6	1851.6	1983.1	1983.1	1983.1	1878	1878	1878	1878	1878	1878	1878	2285.7	2285.7	2285.7	2285.7	1641.3	1641.3	239.85	239.85	239.85	239.85	1760.4	1760.4	1760.4	1760.4	1760.4	1760.4	2422.7	2422.7	2422.7	2422.7	2422.7	2426.3	2426.3	2426.3
253.12	2011.8	2011.8	2011.8	1629	1629	1629	1629	1976.6	1976.6	1976.6	1976.6	1851.6	1851.6	1851.6	1851.6	1983.1	1983.1	1983.1	1878	1878	1878	1878	1878	1878	1878	2285.7	2285.7	2285.7	2285.7	1641.3	1641.3	239.85	239.85	239.85	239.85	1760.4	1760.4	1760.4	1760.4	1760.4	1760.4	2422.7	2422.7	2422.7	2422.7	2422.7	2426.3	2426.3	2426.3
253.12	2011.8	2011.8	2011.8	1629	1629	1629	1629	1976.6	1976.6	1976.6	1976.6	1851.6	1851.6	1851.6	1851.6	1983.1	1983.1	1983.1	1878	1878	1878	1878	1878	1878	1878	2285.7	2285.7	2285.7	2285.7	1641.3	1641.3	239.85	239.85	239.85	239.85	1760.4	1760.4	1760.4	1760.4	1760.4	1760.4	2422.7	2422.7	2422.7	2422.7	2422.7	2426.3	2426.3	2426.3
1396.8	969.62	969.62	969.62	386.47	386.47	386.47	386.47	965.03	965.03	965.03	965.03	660.68	660.68	660.68	660.68	967.01	967.01	967.01	638.56	638.56	638.56	638.56	638.56	638.56	638.56	1157.3	1157.3	1157.3	1157.3	355.88	355.88	1331.1	1331.1	1331.1	1331.1	358.25	358.25	358.25	358.25	358.25	358.25	1805.7	1805.7	1805.7	1805.7	1805.7	1811.7	1811.7	1811.7
1396.8	969.62	969.62	969.62	386.47	386.47	386.47	386.47	965.03	965.03	965.03	965.03	660.68	660.68	660.68	660.68	967.01	967.01	967.01	638.56	638.56	638.56	638.56	638.56	638.56	638.56	1157.3	1157.3	1157.3	1157.3	355.88	355.88	1331.1	1331.1	1331.1	1331.1	358.25	358.25	358.25	358.25	358.25	358.25	1805.7	1805.7	1805.7	1805.7	1805.7	1811.7	1811.7	1811.7
1396.8	969.62	969.62	969.62	386.47	386.47	386.47	386.47	965.03	965.03	965.03	965.03	660.68	660.68	660.68	660.68	967.01	967.01	967.01	638.56	638.56	638.56	638.56	638.56	638.56	638.56	1157.3	1157.3	1157.3	1157.3	355.88	355.88	1331.1	1331.1	1331.1	1331.1	358.25	358.25	358.25	358.25	358.25	358.25	1805.7	1805.7	1805.7	1805.7	1805.7	1811.7	1811.7	1811.7
1396.8	969.62	969.62	969.62	386.47	386.47	386.47	386.47	965.03	965.03	965.03	965.03	660.68	660.68	660.68	660.68	967.01	967.01	967.01	638.56	638.56	638.56	638.56	638.56	638.56	638.56	1157.3	1157.3	1157.3	1157.3	355.88	355.88	1331.1	1331.1	1331.1	1331.1	358.25	358.25	358.25	358.25	358.25	358.25	1805.7	1805.7	1805.7	1805.7	1805.7	1811.7	1811.7	1811.7
1671.2	476.01	476.01	476.01	133.3	133.3	133.3	133.3	482.07	482.07	482.07	482.07	151.27	151.27	151.27	151.27	482.2	482.2	482.2	135.3	135.3	135.3	135.3	135.3	135.3	135.3	646.84	646.84	646.84	646.84	154.81	154.81	1614	1614	1614	1614	339.12	339.12	339.12	339.12	339.12	339.12	1372.7	1372.7	1372.7	1372.7	1372.7	1379	1379	1379
1671.2	476.01	476.01	476.01	133.3	133.3	133.3	133.3	482.07	482.07	482.07	482.07	151.27	151.27	151.27	151.27	482.2	482.2	482.2	135.3	135.3	135.3	135.3	135.3	135.3	135.3	646.84	646.84	646.84	646.84	154.81	154.81	1614	1614	1614	1614	339.12	339.12	339.12	339.12	339.12	339.12	1372.7	1372.7	1372.7	1372.7	1372.7	1379	1379	1379
1671.2	476.01	476.01	476.01	133.3	133.3	133.3	133.3	482.07	482.07	482.07	482.07	151.27	151.27	151.27	151.27	482.2	482.2	482.2	135.3	135.3	135.3	135.3	135.3	135.3	135.3	646.84	646.84	646.84	646.84	154.81	154.81	1614	1614	1614	1614	339.12	339.12	339.12	339.12	339.12	339.12	1372.7	1372.7	1372.7	1372.7	1372.7	1379	1379	1379
1671.2	476.01	476.01	476.01	133.3	133.3	133.3	133.3	482.07	482.07	482.07	482.07	151.27	151.27	151.27	151.27	482.2	482.2	482.2	135.3	135.3	135.3	135.3	135.3	135.3	135.3	646.84	646.84	646.84	646.84	154.81	154.81	1614	1614	1614	1614	339.12	339.12	339.12	339.12	339.12	339.12	1372.7	1372.7	1372.7	1372.7	1372.7	1379	1379	1379
1671.2	476.01	476.01	476.01	133.3	133.3	133.3	133.3	482.07	482.07	482.07	482.07	151.27	151.27	151.27	151.27	482.2	482.2	482.2	135.3	135.3	135.3	135.3	135.3	135.3	135.3	646.84	646.84	646.84	646.84	154.81	154.81	1614	1614	1614	1614	339.12	339.12	339.12	339.12	339.12	339.12	1372.7	1372.7	1372.7	1372.7	1372.7	1379	1379	1379
2439.2	1200.8	1200.8	1200.8	1736.4	1736.4	1736.4	1736.4	1181.3	1181.3	1181.3	1181.3	1523.1	1523.1	1523.1	1523.1	1183	1183	1183	1586.3	1586.3	1586.3	1586.3	1586.3	1586.3	1586.3	1211.8	1211.8	1211.8	1211.8	1785.4	1785.4	2423.1	2423.1	2423.1	2423.1	1991.4	1991.4	1991.4	1991.4	1991.4	1991.4	284.86	284.86	284.86	284.86	284.86	278.83	278.83	278.83
2439.2	1200.8	1200.8	1200.8	1736.4	1736.4	1736.4	1736.4	1181.3	1181.3	1181.3	1181.3	1523.1	1523.1	1523.1	1523.1	1183	1183	1183	1586.3	1586.3	1586.3	1586.3	1586.3	1586.3	1586.3	1211.8	1211.8	1211.8	1211.8	1785.4	1785.4	2423.1	2423.1	2423.1	2423.1	1991.4	1991.4	1991.4	1991.4	1991.4	1991.4	284.86	284.86	284.86	284.86	284.86	278.83	278.83	278.83
2439.2	1200.8	1200.8	1200.8	1736.4	1736.4	1736.4	1736.4	1181.3	1181.3	1181.3	1181.3	1523.1	1523.1	1523.1	1523.1	1183	1183	1183	1586.3	1586.3	1586.3	1586.3	1586.3	1586.3	1586.3	1211.8	1211.8	1211.8	1211.8	1785.4	1785.4	2423.1	2423.1	2423.1	2423.1	1991.4	1991.4	1991.4	1991.4	1991.4	1991.4	284.86	284.86	284.86	284.86	284.86	278.83	278.83	278.83
2439.2	1200.8	1200.8	1200.8	1736.4	1736.4	1736.4	1736.4	1181.3	1181.3	1181.3	1181.3	1523.1	1523.1	1523.1	1523.1	1183	1183	1183	1586.3	1586.3	1586.3	1586.3	1586.3	1586.3	1586.3	1211.8	1211.8	1211.8	1211.8	1785.4	1785.4	2423.1	2423.1	2423.1	2423.1	1991.4	1991.4	1991.4	1991.4	1991.4	1991.4	284.86	284.86	284.86	284.86	284.86	278.83	278.83	278.83
2439.2	1200.8	1200.8	1200.8	1736.4	1736.4	1736.4	1736.4	1181.3	1181.3	1181.3	1181.3	1523.1	1523.1	1523.1	1523.1	1183	1183	1183	1586.3	1586.3	1586.3	1586.3	1586.3	1586.3	1586.3	1211.8	1211.8	1211.8	1211.8	1785.4	1785.4	2423.1	2423.1	2423.1	2423.1	1991.4	1991.4	1991.4	1991.4	1991.4	1991.4	284.86	284.86	284.86	284.86	284.86	278.83	278.83	278.83
2439.2	1200.8	1200.8	1200.8	1736.4	1736.4	1736.4	1736.4	1181.3	1181.3	1181.3	1181.3	1523.1	1523.1	1523.1	1523.1	1183	1183	1183	1586.3	1586.3	1586.3	1586.3	1586.3	1586.3	1586.3	1211.8	1211.8	1211.8	1211.8	1785.4	1785.4	2423.1	2423.1	2423.1	2423.1	1991.4	1991.4	1991.4	1991.4	1991.4	1991.4	284.86	284.86	284.86	284.86	284.86	278.83	278.83	278.83
2439.2	1200.8	1200.8	1200.8	1736.4	1736.4	1736.4	1736.4	1181.3	1181.3	1181.3	1181.3	1523.1	1523.1	1523.1	1523.1	1183	1183	1183	1586.3	1586.3	1586.3	1586.3	1586.3	1586.3	1586.3	1211.8	1211.8	1211.8	1211.8	1785.4	1785.4	2423.1	2423.1	2423.1	2423.1	1991.4	1991.4	1991.4	1991.4	1991.4	1991.4	284.86	284.86	284.86	284.86	284.86	278.83	278.83	278.83
2221.6	946.35	946.35	946.35	1471.5	1471.5	1471.5	1471.5	923.77	923.77	923.77	923.77	1263.8	1263.8	1263.8	1263.8	925.91	925.91	925.91	1328.8	1328.8	1328.8	1328.8	1328.8	1328.8	1328.8	986.45	986.45	986.45	986.45	1520.9	1520.9	2201.2	2201.2	2201.2	2201.2	1730.5	1730.5	1730.5	1730.5	1730.5	1730.5	23.924	23.924	23.924	23.924	23.924	18.058	18.058	18.058
2221.6	946.35	946.35	946.35	1471.5	1471.5	1471.5	1471.5	923.77	923.77	923.77	923.77	1263.8	1263.8	1263.8	1263.8	925.91	925.91	925.91	1328.8	1328.8	1328.8	1328.8	1328.8	1328.8	1328.8	986.45	986.45	986.45	986.45	1520.9	1520.9	2201.2	2201.2	2201.2	2201.2	1730.5	1730.5	1730.5	1730.5	1730.5	1730.5	23.924	23.924	23.924	23.924	23.924	18.058	18.058	18.058
2221.6	946.35	946.35	946.35	1471.5	1471.5	1471.5	1471.5	923.77	923.77	923.77	923.77	1263.8	1263.8	1263.8	1263.8	925.91	925.91	925.91	1328.8	1328.8	1328.8	1328.8	1328.8	1328.8	1328.8	986.45	986.45	986.45	986.45	1520.9	1520.9	2201.2	2201.2	2201.2	2201.2	1730.5	1730.5	1730.5	1730.5	1730.5	1730.5	23.924	23.924	23.924	23.924	23.924	18.058	18.058	18.058
2221.6	946.35	946.35	946.35	1471.5	1471.5	1471.5	1471.5	923.77	923.77	923.77	923.77	1263.8	1263.8	1263.8	1263.8	925.91	925.91	925.91	1328.8	1328.8	1328.8	1328.8	1328.8	1328.8	1328.8	986.45	986.45	986.45	986.45	1520.9	1520.9	2201.2	2201.2	2201.2	2201.2	1730.5	1730.5	1730.5	1730.5	1730.5	1730.5	23.924	23.924	23.924	23.924	23.924	18.058	18.058	18.058
2194.9	974.43	974.43	974.43	1487.8	1487.8	1487.8	1487.8	949.6	949.6	949.6	949.6	1287.4	1287.4	1287.4	1287.4	952.14	952.14	952.14	1353.7	1353.7	1353.7	1353.7	1353.7	1353.7	1353.7	1027.2	1027.2	1027.2	1027.2	1538.1	1538.1	2176	2176	2176	2176	1751.9	1751.9	1751.9	1751.9	1751.9	1751.9	76.719	76.719	76.719	76.719	76.719	72.602	72.602	72.602
2194.9	974.43	974.43	974.43	1487.8	1487.8	1487.8	1487.8	949.6	949.6	949.6	949.6	1287.4	1287.4	1287.4	1287.4	952.14	952.14	952.14	1353.7	1353.7	1353.7	1353.7	1353.7	1353.7	1353.7	1027.2	1027.2	1027.2	1027.2	1538.1	1538.1	2176	2176	2176	2176	1751.9	1751.9	1751.9	1751.9	1751.9	1751.9	76.719	76.719	76.719	76.719	76.719	72.602	72.602	72.602
2194.9	974.43	974.43	974.43	1487.8	1487.8	1487.8	1487.8	949.6	949.6	949.6	949.6	1287.4	1287.4	1287.4	1287.4	952.14	952.14	952.14	1353.7	1353.7	1353.7	1353.7	1353.7	1353.7	1353.7	1027.2	1027.2	1027.2	1027.2	1538.1	1538.1	2176	2176	2176	2176	1751.9	1751.9	1751.9	1751.9	1751.9	1751.9	76.719	76.719	76.719	76.719	76.719	72.602	72.602	72.602
2194.9	974.43	974.43	974.43	1487.8	1487.8	1487.8	1487.8	949.6	949.6	949.6	949.6	1287.4	1287.4	1287.4	1287.4	952.14	952.14	952.14	1353.7	1353.7	1353.7	1353.7	1353.7	1353.7	1353.7	1027.2	1027.2	1027.2	1027.2	1538.1	1538.1	2176	2176	2176	2176	1751.9	1751.9	1751.9	1751.9	1751.9	1751.9	76.719	76.719	76.719	76.719	76.719	72.602	72.602	72.602
2194.9	974.43	974.43	974.43	1487.8	1487.8	1487.8	1487.8	949.6	949.6	949.6	949.6	1287.4	1287.4	1287.4	1287.4	952.14	952.14	952.14	1353.7	1353.7	1353.7	1353.7	1353.7	1353.7	1353.7	1027.2	1027.2	1027.2	1027.2	1538.1	1538.1	2176	2176	2176	2176	1751.9	1751.9	1751.9	1751.9	1751.9	1751.9	76.719	76.719	76.719	76.719	76.719	72.602	72.602	72.602
2194.9	974.43	974.43	974.43	1487.8	1487.8	1487.8	1487.8	949.6	949.6	949.6	949.6	1287.4	1287.4	1287.4	1287.4	952.14	952.14	952.14	1353.7	1353.7	1353.7	1353.7	1353.7	1353.7	1353.7	1027.2	1027.2	1027.2	1027.2	1538.1	1538.1	2176	2176	2176	2176	1751.9	1751.9	1751.9	1751.9	1751.9	1751.9	76.719	76.719	76.719	76.719	76.719	72.602	72.602	72.602
2194.9	974.43	974.43	974.43	1487.8	1487.8	1487.8	1487.8	949.6	949.6	949.6	949.6	1287.4	1287.4	1287.4	1287.4	952.14	952.14	952.14	1353.7	1353.7	1353.7	1353.7	1353.7	1353.7	1353.7	1027.2	1027.2	1027.2	1027.2	1538.1	1538.1	2176	2176	2176	2176	1751.9	1751.9	1751.9	1751.9	1751.9	1751.9	76.719	76.719	76.719	76.719	76.719	72.602	72.602	72.602
2194.9	974.43	974.43	974.43	1487.8	1487.8	1487.8	1487.8	949.6	949.6	949.6	949.6	1287.4	1287.4	1287.4	1287.4	952.14	952.14	952.14	1353.7	1353.7	1353.7	1353.7	1353.7	1353.7	1353.7	1027.2	1027.2	1027.2	1027.2	1538.1	1538.1	2176	2176	2176	2176	1751.9	1751.9	1751.9	1751.9	1751.9	1751.9	76.719	76.719	76.719	76.719	76.719	72.602	72.602	72.602
2194.9	974.43	974.43	974.43	1487.8	1487.8	1487.8	1487.8	949.6	949.6	949.6	949.6	1287.4	1287.4	1287.4	1287.4	952.14	952.14	952.14	1353.7	1353.7	1353.7	1353.7	1353.7	1353.7	1353.7	1027.2	1027.2	1027.2	1027.2	1538.1	1538.1	2176	2176	2176	2176	1751.9	1751.9	1751.9	1751.9	1751.9	1751.9	76.719	76.719	76.719	76.719	76.719	72.602	72.602	72.602
2194.9	974.43	974.43	974.43	1487.8	1487.8	1487.8	1487.8	949.6	949.6	949.6	949.6	1287.4	1287.4	1287.4	1287.4	952.14	952.14	952.14	1353.7	1353.7	1353.7	1353.7	1353.7	1353.7	1353.7	1027.2	1027.2	1027.2	1027.2	1538.1	1538.1	2176	2176	2176	2176	1751.9	1751.9	1751.9	1751.9	1751.9	1751.9	76.719	76.719	76.719	76.719	76.719	72.602	72.602	72.602
2002.3	172.63	172.63	172.63	592.88	592.88	592.88	592.88	220.9	220.9	220.9	220.9	315.96	315.96	315.96	315.96	213.51	213.51	213.51	342.81	342.81	342.81	342.81	342.81	342.81	342.81	182.96	182.96	182.96	182.96	619.84	619.84	1952.8	1952.8	1952.8	1952.8	746.63	746.63	746.63	746.63	746.63	746.63	1039.9	1039.9	1039.9	1039.9	1039.9	1046.3	1046.3	1046.3
2002.3	172.63	172.63	172.63	592.88	592.88	592.88	592.88	220.9	220.9	220.9	220.9	315.96	315.96	315.96	315.96	213.51	213.51	213.51	342.81	342.81	342.81	342.81	342.81	342.81	342.81	182.96	182.96	182.96	182.96	619.84	619.84	1952.8	1952.8	1952.8	1952.8	746.63	746.63	746.63	746.63	746.63	746.63	1039.9	1039.9	1039.9	1039.9	1039.9	1046.3	1046.3	1046.3
2002.3	172.63	172.63	172.63	592.88	592.88	592.88	592.88	220.9	220.9	220.9	220.9	315.96	315.96	315.96	315.96	213.51	213.51	213.51	342.81	342.81	342.81	342.81	342.81	342.81	342.81	182.96	182.96	182.96	182.96	619.84	619.84	1952.8	1952.8	1952.8	1952.8	746.63	746.63	746.63	746.63	746.63	746.63	1039.9	1039.9	1039.9	1039.9	1039.9	1046.3	1046.3	1046.3
2002.3	172.63	172.63	172.63	592.88	592.88	592.88	592.88	220.9	220.9	220.9	220.9	315.96	315.96	315.96	315.96	213.51	213.51	213.51	342.81	342.81	342.81	342.81	342.81	342.81	342.81	182.96	182.96	182.96	182.96	619.84	619.84	1952.8	1952.8	1952.8	1952.8	746.63	746.63	746.63	746.63	746.63	746.63	1039.9	1039.9	1039.9	1039.9	1039.9	1046.3	1046.3	1046.3
1565.1	622.49	622.49	622.49	44.062	44.062	44.062	44.062	622.68	622.68	622.68	622.68	307.5	307.5	307.5	307.5	623.82	623.82	623.82	289.97	289.97	289.97	289.97	289.97	289.97	289.97	804.74	804.74	804.74	804.74	15.577	15.577	1505.3	1505.3	1505.3	1505.3	262.38	262.38	262.38	262.38	262.38	262.38	1495.1	1495.1	1495.1	1495.1	1495.1	1501.2	1501.2	1501.2
1565.1	622.49	622.49	622.49	44.062	44.062	44.062	44.062	622.68	622.68	622.68	622.68	307.5	307.5	307.5	307.5	623.82	623.82	623.82	289.97	289.97	289.97	289.97	289.97	289.97	289.97	804.74	804.74	804.74	804.74	15.577	15.577	1505.3	1505.3	1505.3	1505.3	262.38	262.38	262.38	262.38	262.38	262.38	1495.1	1495.1	1495.1	1495.1	1495.1	1501.2	1501.2	1501.2
1565.1	622.49	622.49	622.49	44.062	44.062	44.062	44.062	622.68	622.68	622.68	622.68	307.5	307.5	307.5	307.5	623.82	623.82	623.82	289.97	289.97	289.97	289.97	289.97	289.97	289.97	804.74	804.74	804.74	804.74	15.577	15.577	1505.3	1505.3	1505.3	1505.3	262.38	262.38	262.38	262.38	262.38	262.38	1495.1	1495.1	1495.1	1495.1	1495.1	1501.2	1501.2	1501.2
1565.1	622.49	622.49	622.49	44.062	44.062	44.062	44.062	622.68	622.68	622.68	622.68	307.5	307.5	307.5	307.5	623.82	623.82	623.82	289.97	289.97	289.97	289.97	289.97	289.97	289.97	804.74	804.74	804.74	804.74	15.577	15.577	1505.3	1505.3	1505.3	1505.3	262.38	262.38	262.38	262.38	262.38	262.38	1495.1	1495.1	1495.1	1495.1	1495.1	1501.2	1501.2	1501.2
1565.1	622.49	622.49	622.49	44.062	44.062	44.062	44.062	622.68	622.68	622.68	622.68	307.5	307.5	307.5	307.5	623.82	623.82	623.82	289.97	289.97	289.97	289.97	289.97	289.97	289.97	804.74	804.74	804.74	804.74	15.577	15.577	1505.3	1505.3	1505.3	1505.3	262.38	262.38	262.38	262.38	262.38	262.38	1495.1	1495.1	1495.1	1495.1	1495.1	1501.2	1501.2	1501.2
1565.1	622.49	622.49	622.49	44.062	44.062	44.062	44.062	622.68	622.68	622.68	622.68	307.5	307.5	307.5	307.5	623.82	623.82	623.82	289.97	289.97	289.97	289.97	289.97	289.97	289.97	804.74	804.74	804.74	804.74	15.577	15.577	1505.3	1505.3	1505.3	1505.3	262.38	262.38	262.38	262.38	262.38	262.38	1495.1	1495.1	1495.1	1495.1	1495.1	1501.2	1501.2	1501.2
1565.1	622.49	622.49	622.49	44.062	44.062	44.062	44.062	622.68	622.68	622.68	622.68	307.5	307.5	307.5	307.5	623.82	623.82	623.82	289.97	289.97	289.97	289.97	289.97	289.97	289.97	804.74	804.74	804.74	804.74	15.577	15.577	1505.3	1505.3	1505.3	1505.3	262.38	262.38	262.38	262.38	262.38	262.38	1495.1	1495.1	1495.1	1495.1	1495.1	1501.2	1501.2	1501.2
1565.1	622.49	622.49	622.49	44.062	44.062	44.062	44.062	622.68	622.68	622.68	622.68	307.5	307.5	307.5	307.5	623.82	623.82	623.82	289.97	289.97	289.97	289.97	289.97	289.97	289.97	804.74	804.74	804.74	804.74	15.577	15.577	1505.3	1505.3	1505.3	1505.3	262.38	262.38	262.38	262.38	262.38	262.38	1495.1	1495.1	1495.1	1495.1	1495.1	1501.2	1501.2	1501.2
1565.1	622.49	622.49	622.49	44.062	44.062	44.062	44.062	622.68	622.68	622.68	622.68	307.5	307.5	307.5	307.5	623.82	623.82	623.82	289.97	289.97	289.97	289.97	289.97	289.97	289.97	804.74	804.74	804.74	804.74	15.577	15.577	1505.3	1505.3	1505.3	1505.3	262.38	262.38	262.38	262.38	262.38	262.38	1495.1	1495.1	1495.1	1495.1	1495.1	1501.2	1501.2	1501.2
2084.5	979.59	979.59	979.59	1460.3	1460.3	1460.3	1460.3	949.39	949.39	949.39	949.39	1278.4	1278.4	1278.4	1278.4	952.9	952.9	952.9	1347.7	1347.7	1347.7	1347.7	1347.7	1347.7	1347.7	1066.5	1066.5	1066.5	1066.5	1512.1	1512.1	2067.7	2067.7	2067.7	2067.7	1735.2	1735.2	1735.2	1735.2	1735.2	1735.2	191.31	191.31	191.31	191.31	191.31	189.85	189.85	189.85
2084.5	979.59	979.59	979.59	1460.3	1460.3	1460.3	1460.3	949.39	949.39	949.39	949.39	1278.4	1278.4	1278.4	1278.4	952.9	952.9	952.9	1347.7	1347.7	1347.7	1347.7	1347.7	1347.7	1347.7	1066.5	1066.5	1066.5	1066.5	1512.1	1512.1	2067.7	2067.7	2067.7	2067.7	1735.2	1735.2	1735.2	1735.2	1735.2	1735.2	191.31	191.31	191.31	191.31	191.31	189.85	189.85	189.85
2084.5	979.59	979.59	979.59	1460.3	1460.3	1460.3	1460.3	949.39	949.39	949.39	949.39	1278.4	1278.4	1278.4	1278.4	952.9	952.9	952.9	1347.7	1347.7	1347.7	1347.7	1347.7	1347.7	1347.7	1066.5	1066.5	1066.5	1066.5	1512.1	1512.1	2067.7	2067.7	2067.7	2067.7	1735.2	1735.2	1735.2	1735.2	1735.2	1735.2	191.31	191.31	191.31	191.31	191.31	189.85	189.85	189.85
2084.5	979.59	979.59	979.59	1460.3	1460.3	1460.3	1460.3	949.39	949.39	949.39	949.39	1278.4	1278.4	1278.4	1278.4	952.9	952.9	952.9	1347.7	1347.7	1347.7	1347.7	1347.7	1347.7	1347.7	1066.5	1066.5	1066.5	1066.5	1512.1	1512.1	2067.7	2067.7	2067.7	2067.7	1735.2	1735.2	1735.2	1735.2	1735.2	1735.2	191.31	191.31	191.31	191.31	191.31	189.85	189.85	189.85
1574.5	619.29	619.29	619.29	46.591	46.591	46.591	46.591	620.19	620.19	620.19	620.19	302.41	302.41	302.41	302.41	621.22	621.22	621.22	283.11	283.11	283.11	283.11	283.11	283.11	283.11	799.01	799.01	799.01	799.01	8.049	8.049	1514.7	1514.7	1514.7	1514.7	256.96	256.96	256.96	256.96	256.96	256.96	1494.8	1494.8	1494.8	1494.8	1494.8	1500.9	1500.9	1500.9
1574.5	619.29	619.29	619.29	46.591	46.591	46.591	46.591	620.19	620.19	620.19	620.19	302.41	302.41	302.41	302.41	621.22	621.22	621.22	283.11	283.11	283.11	283.11	283.11	283.11	283.11	799.01	799.01	799.01	799.01	8.049	8.049	1514.7	1514.7	1514.7	1514.7	256.96	256.96	256.96	256.96	256.96	256.96	1494.8	1494.8	1494.8	1494.8	1494.8	1500.9	1500.9	1500.9
2232.8	1076.8	1076.8	1076.8	1583.1	1583.1	1583.1	1583.1	1051	1051	1051	1051	1387.5	1387.5	1387.5	1387.5	1053.8	1053.8	1053.8	1454.5	1454.5	1454.5	1454.5	1454.5	1454.5	1454.5	1131.1	1131.1	1131.1	1131.1	1633.8	1633.8	2216.8	2216.8	2216.8	2216.8	1850.5	1850.5	1850.5	1850.5	1850.5	1850.5	172.19	172.19	172.19	172.19	172.19	166.53	166.53	166.53
2232.8	1076.8	1076.8	1076.8	1583.1	1583.1	1583.1	1583.1	1051	1051	1051	1051	1387.5	1387.5	1387.5	1387.5	1053.8	1053.8	1053.8	1454.5	1454.5	1454.5	1454.5	1454.5	1454.5	1454.5	1131.1	1131.1	1131.1	1131.1	1633.8	1633.8	2216.8	2216.8	2216.8	2216.8	1850.5	1850.5	1850.5	1850.5	1850.5	1850.5	172.19	172.19	172.19	172.19	172.19	166.53	166.53	166.53
2232.8	1076.8	1076.8	1076.8	1583.1	1583.1	1583.1	1583.1	1051	1051	1051	1051	1387.5	1387.5	1387.5	1387.5	1053.8	1053.8	1053.8	1454.5	1454.5	1454.5	1454.5	1454.5	1454.5	1454.5	1131.1	1131.1	1131.1	1131.1	1633.8	1633.8	2216.8	2216.8	2216.8	2216.8	1850.5	1850.5	1850.5	1850.5	1850.5	1850.5	172.19	172.19	172.19	172.19	172.19	166.53	166.53	166.53
2232.8	1076.8	1076.8	1076.8	1583.1	1583.1	1583.1	1583.1	1051	1051	1051	1051	1387.5	1387.5	1387.5	1387.5	1053.8	1053.8	1053.8	1454.5	1454.5	1454.5	1454.5	1454.5	1454.5	1454.5	1131.1	1131.1	1131.1	1131.1	1633.8	1633.8	2216.8	2216.8	2216.8	2216.8	1850.5	1850.5	1850.5	1850.5	1850.5	1850.5	172.19	172.19	172.19	172.19	172.19	166.53	166.53	166.53
2232.8	1076.8	1076.8	1076.8	1583.1	1583.1	1583.1	1583.1	1051	1051	1051	1051	1387.5	1387.5	1387.5	1387.5	1053.8	1053.8	1053.8	1454.5	1454.5	1454.5	1454.5	1454.5	1454.5	1454.5	1131.1	1131.1	1131.1	1131.1	1633.8	1633.8	2216.8	2216.8	2216.8	2216.8	1850.5	1850.5	1850.5	1850.5	1850.5	1850.5	172.19	172.19	172.19	172.19	172.19	166.53	166.53	166.53
2232.8	1076.8	1076.8	1076.8	1583.1	1583.1	1583.1	1583.1	1051	1051	1051	1051	1387.5	1387.5	1387.5	1387.5	1053.8	1053.8	1053.8	1454.5	1454.5	1454.5	1454.5	1454.5	1454.5	1454.5	1131.1	1131.1	1131.1	1131.1	1633.8	1633.8	2216.8	2216.8	2216.8	2216.8	1850.5	1850.5	1850.5	1850.5	1850.5	1850.5	172.19	172.19	172.19	172.19	172.19	166.53	166.53	166.53
2232.8	1076.8	1076.8	1076.8	1583.1	1583.1	1583.1	1583.1	1051	1051	1051	1051	1387.5	1387.5	1387.5	1387.5	1053.8	1053.8	1053.8	1454.5	1454.5	1454.5	1454.5	1454.5	1454.5	1454.5	1131.1	1131.1	1131.1	1131.1	1633.8	1633.8	2216.8	2216.8	2216.8	2216.8	1850.5	1850.5	1850.5	1850.5	1850.5	1850.5	172.19	172.19	172.19	172.19	172.19	166.53	166.53	166.53
2232.8	1076.8	1076.8	1076.8	1583.1	1583.1	1583.1	1583.1	1051	1051	1051	1051	1387.5	1387.5	1387.5	1387.5	1053.8	1053.8	1053.8	1454.5	1454.5	1454.5	1454.5	1454.5	1454.5	1454.5	1131.1	1131.1	1131.1	1131.1	1633.8	1633.8	2216.8	2216.8	2216.8	2216.8	1850.5	1850.5	1850.5	1850.5	1850.5	1850.5	172.19	172.19	172.19	172.19	172.19	166.53	166.53	166.53
2232.8	1076.8	1076.8	1076.8	1583.1	1583.1	1583.1	1583.1	1051	1051	1051	1051	1387.5	1387.5	1387.5	1387.5	1053.8	1053.8	1053.8	1454.5	1454.5	1454.5	1454.5	1454.5	1454.5	1454.5	1131.1	1131.1	1131.1	1131.1	1633.8	1633.8	2216.8	2216.8	2216.8	2216.8	1850.5	1850.5	1850.5	1850.5	1850.5	1850.5	172.19	172.19	172.19	172.19	172.19	166.53	166.53	166.53
2289.6	1063.1	1063.1	1063.1	1586.2	1586.2	1586.2	1586.2	1040.5	1040.5	1040.5	1040.5	1380.4	1380.4	1380.4	1380.4	1042.7	1042.7	1042.7	1445.5	1445.5	1445.5	1445.5	1445.5	1445.5	1445.5	1098.2	1098.2	1098.2	1098.2	1636	1636	2271.9	2271.9	2271.9	2271.9	1846.8	1846.8	1846.8	1846.8	1846.8	1846.8	139.03	139.03	139.03	139.03	139.03	132.64	132.64	132.64
2289.6	1063.1	1063.1	1063.1	1586.2	1586.2	1586.2	1586.2	1040.5	1040.5	1040.5	1040.5	1380.4	1380.4	1380.4	1380.4	1042.7	1042.7	1042.7	1445.5	1445.5	1445.5	1445.5	1445.5	1445.5	1445.5	1098.2	1098.2	1098.2	1098.2	1636	1636	2271.9	2271.9	2271.9	2271.9	1846.8	1846.8	1846.8	1846.8	1846.8	1846.8	139.03	139.03	139.03	139.03	139.03	132.64	132.64	132.64
2289.6	1063.1	1063.1	1063.1	1586.2	1586.2	1586.2	1586.2	1040.5	1040.5	1040.5	1040.5	1380.4	1380.4	1380.4	1380.4	1042.7	1042.7	1042.7	1445.5	1445.5	1445.5	1445.5	1445.5	1445.5	1445.5	1098.2	1098.2	1098.2	1098.2	1636	1636	2271.9	2271.9	2271.9	2271.9	1846.8	1846.8	1846.8	1846.8	1846.8	1846.8	139.03	139.03	139.03	139.03	139.03	132.64	132.64	132.64
2289.6	1063.1	1063.1	1063.1	1586.2	1586.2	1586.2	1586.2	1040.5	1040.5	1040.5	1040.5	1380.4	1380.4	1380.4	1380.4	1042.7	1042.7	1042.7	1445.5	1445.5	1445.5	1445.5	1445.5	1445.5	1445.5	1098.2	1098.2	1098.2	1098.2	1636	1636	2271.9	2271.9	2271.9	2271.9	1846.8	1846.8	1846.8	1846.8	1846.8	1846.8	139.03	139.03	139.03	139.03	139.03	132.64	132.64	132.64
2289.6	1063.1	1063.1	1063.1	1586.2	1586.2	1586.2	1586.2	1040.5	1040.5	1040.5	1040.5	1380.4	1380.4	1380.4	1380.4	1042.7	1042.7	1042.7	1445.5	1445.5	1445.5	1445.5	1445.5	1445.5	1445.5	1098.2	1098.2	1098.2	1098.2	1636	1636	2271.9	2271.9	2271.9	2271.9	1846.8	1846.8	1846.8	1846.8	1846.8	1846.8	139.03	139.03	139.03	139.03	139.03	132.64	132.64	132.64
2289.6	1063.1	1063.1	1063.1	1586.2	1586.2	1586.2	1586.2	1040.5	1040.5	1040.5	1040.5	1380.4	1380.4	1380.4	1380.4	1042.7	1042.7	1042.7	1445.5	1445.5	1445.5	1445.5	1445.5	1445.5	1445.5	1098.2	1098.2	1098.2	1098.2	1636	1636	2271.9	2271.9	2271.9	2271.9	1846.8	1846.8	1846.8	1846.8	1846.8	1846.8	139.03	139.03	139.03	139.03	139.03	132.64	132.64	132.64
2289.6	1063.1	1063.1	1063.1	1586.2	1586.2	1586.2	1586.2	1040.5	1040.5	1040.5	1040.5	1380.4	1380.4	1380.4	1380.4	1042.7	1042.7	1042.7	1445.5	1445.5	1445.5	1445.5	1445.5	1445.5	1445.5	1098.2	1098.2	1098.2	1098.2	1636	1636	2271.9	2271.9	2271.9	2271.9	1846.8	1846.8	1846.8	1846.8	1846.8	1846.8	139.03	139.03	139.03	139.03	139.03	132.64	132.64	132.64
2289.6	1063.1	1063.1	1063.1	1586.2	1586.2	1586.2	1586.2	1040.5	1040.5	1040.5	1040.5	1380.4	1380.4	1380.4	1380.4	1042.7	1042.7	1042.7	1445.5	1445.5	1445.5	1445.5	1445.5	1445.5	1445.5	1098.2	1098.2	1098.2	1098.2	1636	1636	2271.9	2271.9	2271.9	2271.9	1846.8	1846.8	1846.8	1846.8	1846.8	1846.8	139.03	139.03	139.03	139.03	139.03	132.64	132.64	132.64
2289.6	1063.1	1063.1	1063.1	1586.2	1586.2	1586.2	1586.2	1040.5	1040.5	1040.5	1040.5	1380.4	1380.4	1380.4	1380.4	1042.7	1042.7	1042.7	1445.5	1445.5	1445.5	1445.5	1445.5	1445.5	1445.5	1098.2	1098.2	1098.2	1098.2	1636	1636	2271.9	2271.9	2271.9	2271.9	1846.8	1846.8	1846.8	1846.8	1846.8	1846.8	139.03	139.03	139.03	139.03	139.03	132.64	132.64	132.64
2289.6	1063.1	1063.1	1063.1	1586.2	1586.2	1586.2	1586.2	1040.5	1040.5	1040.5	1040.5	1380.4	1380.4	1380.4	1380.4	1042.7	1042.7	1042.7	1445.5	1445.5	1445.5	1445.5	1445.5	1445.5	1445.5	1098.2	1098.2	1098.2	1098.2	1636	1636	2271.9	2271.9	2271.9	2271.9	1846.8	1846.8	1846.8	1846.8	1846.8	1846.8	139.03	139.03	139.03	139.03	139.03	132.64	132.64	132.64
2289.6	1063.1	1063.1	1063.1	1586.2	1586.2	1586.2	1586.2	1040.5	1040.5	1040.5	1040.5	1380.4	1380.4	1380.4	1380.4	1042.7	1042.7	1042.7	1445.5	1445.5	1445.5	1445.5	1445.5	1445.5	1445.5	1098.2	1098.2	1098.2	1098.2	1636	1636	2271.9	2271.9	2271.9	2271.9	1846.8	1846.8	1846.8	1846.8	1846.8	1846.8	139.03	139.03	139.03	139.03	139.03	132.64	132.64	132.64
97.172	1882	1882	1882	1588.2	1588.2	1588.2	1588.2	1841.7	1841.7	1841.7	1841.7	1774.2	1774.2	1774.2	1774.2	1848.8	1848.8	1848.8	1812.9	1812.9	1812.9	1812.9	1812.9	1812.9	1812.9	2162.6	2162.6	2162.6	2162.6	1611.4	1611.4	154.47	154.47	154.47	154.47	1771.9	1771.9	1771.9	1771.9	1771.9	1771.9	2178.2	2178.2	2178.2	2178.2	2178.2	2181.2	2181.2	2181.2
97.172	1882	1882	1882	1588.2	1588.2	1588.2	1588.2	1841.7	1841.7	1841.7	1841.7	1774.2	1774.2	1774.2	1774.2	1848.8	1848.8	1848.8	1812.9	1812.9	1812.9	1812.9	1812.9	1812.9	1812.9	2162.6	2162.6	2162.6	2162.6	1611.4	1611.4	154.47	154.47	154.47	154.47	1771.9	1771.9	1771.9	1771.9	1771.9	1771.9	2178.2	2178.2	2178.2	2178.2	2178.2	2181.2	2181.2	2181.2
97.172	1882	1882	1882	1588.2	1588.2	1588.2	1588.2	1841.7	1841.7	1841.7	1841.7	1774.2	1774.2	1774.2	1774.2	1848.8	1848.8	1848.8	1812.9	1812.9	1812.9	1812.9	1812.9	1812.9	1812.9	2162.6	2162.6	2162.6	2162.6	1611.4	1611.4	154.47	154.47	154.47	154.47	1771.9	1771.9	1771.9	1771.9	1771.9	1771.9	2178.2	2178.2	2178.2	2178.2	2178.2	2181.2	2181.2	2181.2
97.172	1882	1882	1882	1588.2	1588.2	1588.2	1588.2	1841.7	1841.7	1841.7	1841.7	1774.2	1774.2	1774.2	1774.2	1848.8	1848.8	1848.8	1812.9	1812.9	1812.9	1812.9	1812.9	1812.9	1812.9	2162.6	2162.6	2162.6	2162.6	1611.4	1611.4	154.47	154.47	154.47	154.47	1771.9	1771.9	1771.9	1771.9	1771.9	1771.9	2178.2	2178.2	2178.2	2178.2	2178.2	2181.2	2181.2	2181.2
97.172	1882	1882	1882	1588.2	1588.2	1588.2	1588.2	1841.7	1841.7	1841.7	1841.7	1774.2	1774.2	1774.2	1774.2	1848.8	1848.8	1848.8	1812.9	1812.9	1812.9	1812.9	1812.9	1812.9	1812.9	2162.6	2162.6	2162.6	2162.6	1611.4	1611.4	154.47	154.47	154.47	154.47	1771.9	1771.9	1771.9	1771.9	1771.9	1771.9	2178.2	2178.2	2178.2	2178.2	2178.2	2181.2	2181.2	2181.2
97.172	1882	1882	1882	1588.2	1588.2	1588.2	1588.2	1841.7	1841.7	1841.7	1841.7	1774.2	1774.2	1774.2	1774.2	1848.8	1848.8	1848.8	1812.9	1812.9	1812.9	1812.9	1812.9	1812.9	1812.9	2162.6	2162.6	2162.6	2162.6	1611.4	1611.4	154.47	154.47	154.47	154.47	1771.9	1771.9	1771.9	1771.9	1771.9	1771.9	2178.2	2178.2	2178.2	2178.2	2178.2	2181.2	2181.2	2181.2
1799.8	298.47	298.47	298.47	324.5	324.5	324.5	324.5	316.14	316.14	316.14	316.14	48.846	48.846	48.846	48.846	314.23	314.23	314.23	89.175	89.175	89.175	89.175	89.175	89.175	89.175	451.31	451.31	451.31	451.31	350.94	350.94	1746.1	1746.1	1746.1	1746.1	501.34	501.34	501.34	501.34	501.34	501.34	1218.3	1218.3	1218.3	1218.3	1218.3	1224.7	1224.7	1224.7
1799.8	298.47	298.47	298.47	324.5	324.5	324.5	324.5	316.14	316.14	316.14	316.14	48.846	48.846	48.846	48.846	314.23	314.23	314.23	89.175	89.175	89.175	89.175	89.175	89.175	89.175	451.31	451.31	451.31	451.31	350.94	350.94	1746.1	1746.1	1746.1	1746.1	501.34	501.34	501.34	501.34	501.34	501.34	1218.3	1218.3	1218.3	1218.3	1218.3	1224.7	1224.7	1224.7
1799.8	298.47	298.47	298.47	324.5	324.5	324.5	324.5	316.14	316.14	316.14	316.14	48.846	48.846	48.846	48.846	314.23	314.23	314.23	89.175	89.175	89.175	89.175	89.175	89.175	89.175	451.31	451.31	451.31	451.31	350.94	350.94	1746.1	1746.1	1746.1	1746.1	501.34	501.34	501.34	501.34	501.34	501.34	1218.3	1218.3	1218.3	1218.3	1218.3	1224.7	1224.7	1224.7
1799.8	298.47	298.47	298.47	324.5	324.5	324.5	324.5	316.14	316.14	316.14	316.14	48.846	48.846	48.846	48.846	314.23	314.23	314.23	89.175	89.175	89.175	89.175	89.175	89.175	89.175	451.31	451.31	451.31	451.31	350.94	350.94	1746.1	1746.1	1746.1	1746.1	501.34	501.34	501.34	501.34	501.34	501.34	1218.3	1218.3	1218.3	1218.3	1218.3	1224.7	1224.7	1224.7
288.72	1684.8	1684.8	1684.8	1310	1310	1310	1310	1649.9	1649.9	1649.9	1649.9	1526.6	1526.6	1526.6	1526.6	1656.4	1656.4	1656.4	1554.8	1554.8	1554.8	1554.8	1554.8	1554.8	1554.8	1958.4	1958.4	1958.4	1958.4	1325.2	1325.2	220.04	220.04	220.04	220.04	1459.1	1459.1	1459.1	1459.1	1459.1	1459.1	2127.9	2127.9	2127.9	2127.9	2127.9	2131.8	2131.8	2131.8
288.72	1684.8	1684.8	1684.8	1310	1310	1310	1310	1649.9	1649.9	1649.9	1649.9	1526.6	1526.6	1526.6	1526.6	1656.4	1656.4	1656.4	1554.8	1554.8	1554.8	1554.8	1554.8	1554.8	1554.8	1958.4	1958.4	1958.4	1958.4	1325.2	1325.2	220.04	220.04	220.04	220.04	1459.1	1459.1	1459.1	1459.1	1459.1	1459.1	2127.9	2127.9	2127.9	2127.9	2127.9	2131.8	2131.8	2131.8
288.72	1684.8	1684.8	1684.8	1310	1310	1310	1310	1649.9	1649.9	1649.9	1649.9	1526.6	1526.6	1526.6	1526.6	1656.4	1656.4	1656.4	1554.8	1554.8	1554.8	1554.8	1554.8	1554.8	1554.8	1958.4	1958.4	1958.4	1958.4	1325.2	1325.2	220.04	220.04	220.04	220.04	1459.1	1459.1	1459.1	1459.1	1459.1	1459.1	2127.9	2127.9	2127.9	2127.9	2127.9	2131.8	2131.8	2131.8
288.72	1684.8	1684.8	1684.8	1310	1310	1310	1310	1649.9	1649.9	1649.9	1649.9	1526.6	1526.6	1526.6	1526.6	1656.4	1656.4	1656.4	1554.8	1554.8	1554.8	1554.8	1554.8	1554.8	1554.8	1958.4	1958.4	1958.4	1958.4	1325.2	1325.2	220.04	220.04	220.04	220.04	1459.1	1459.1	1459.1	1459.1	1459.1	1459.1	2127.9	2127.9	2127.9	2127.9	2127.9	2131.8	2131.8	2131.8
288.72	1684.8	1684.8	1684.8	1310	1310	1310	1310	1649.9	1649.9	1649.9	1649.9	1526.6	1526.6	1526.6	1526.6	1656.4	1656.4	1656.4	1554.8	1554.8	1554.8	1554.8	1554.8	1554.8	1554.8	1958.4	1958.4	1958.4	1958.4	1325.2	1325.2	220.04	220.04	220.04	220.04	1459.1	1459.1	1459.1	1459.1	1459.1	1459.1	2127.9	2127.9	2127.9	2127.9	2127.9	2131.8	2131.8	2131.8
2103.2	236.56	236.56	236.56	702.91	702.91	702.91	702.91	283.8	283.8	283.8	283.8	426.08	426.08	426.08	426.08	276.01	276.01	276.01	447.89	447.89	447.89	447.89	447.89	447.89	447.89	73.247	73.247	73.247	73.247	728.31	728.31	2054.8	2054.8	2054.8	2054.8	842.78	842.78	842.78	842.78	842.78	842.78	1001	1001	1001	1001	1001	1007.3	1007.3	1007.3
2103.2	236.56	236.56	236.56	702.91	702.91	702.91	702.91	283.8	283.8	283.8	283.8	426.08	426.08	426.08	426.08	276.01	276.01	276.01	447.89	447.89	447.89	447.89	447.89	447.89	447.89	73.247	73.247	73.247	73.247	728.31	728.31	2054.8	2054.8	2054.8	2054.8	842.78	842.78	842.78	842.78	842.78	842.78	1001	1001	1001	1001	1001	1007.3	1007.3	1007.3
2103.2	236.56	236.56	236.56	702.91	702.91	702.91	702.91	283.8	283.8	283.8	283.8	426.08	426.08	426.08	426.08	276.01	276.01	276.01	447.89	447.89	447.89	447.89	447.89	447.89	447.89	73.247	73.247	73.247	73.247	728.31	728.31	2054.8	2054.8	2054.8	2054.8	842.78	842.78	842.78	842.78	842.78	842.78	1001	1001	1001	1001	1001	1007.3	1007.3	1007.3
2103.2	236.56	236.56	236.56	702.91	702.91	702.91	702.91	283.8	283.8	283.8	283.8	426.08	426.08	426.08	426.08	276.01	276.01	276.01	447.89	447.89	447.89	447.89	447.89	447.89	447.89	73.247	73.247	73.247	73.247	728.31	728.31	2054.8	2054.8	2054.8	2054.8	842.78	842.78	842.78	842.78	842.78	842.78	1001	1001	1001	1001	1001	1007.3	1007.3	1007.3
2103.2	236.56	236.56	236.56	702.91	702.91	702.91	702.91	283.8	283.8	283.8	283.8	426.08	426.08	426.08	426.08	276.01	276.01	276.01	447.89	447.89	447.89	447.89	447.89	447.89	447.89	73.247	73.247	73.247	73.247	728.31	728.31	2054.8	2054.8	2054.8	2054.8	842.78	842.78	842.78	842.78	842.78	842.78	1001	1001	1001	1001	1001	1007.3	1007.3	1007.3
1802.5	247.35	247.35	247.35	360.46	360.46	360.46	360.46	264.26	264.26	264.26	264.26	86.599	86.599	86.599	86.599	262.38	262.38	262.38	140.95	140.95	140.95	140.95	140.95	140.95	140.95	417.31	417.31	417.31	417.31	391.45	391.45	1750.1	1750.1	1750.1	1750.1	551.85	551.85	551.85	551.85	551.85	551.85	1166.4	1166.4	1166.4	1166.4	1166.4	1172.8	1172.8	1172.8
1802.5	247.35	247.35	247.35	360.46	360.46	360.46	360.46	264.26	264.26	264.26	264.26	86.599	86.599	86.599	86.599	262.38	262.38	262.38	140.95	140.95	140.95	140.95	140.95	140.95	140.95	417.31	417.31	417.31	417.31	391.45	391.45	1750.1	1750.1	1750.1	1750.1	551.85	551.85	551.85	551.85	551.85	551.85	1166.4	1166.4	1166.4	1166.4	1166.4	1172.8	1172.8	1172.8
1802.5	247.35	247.35	247.35	360.46	360.46	360.46	360.46	264.26	264.26	264.26	264.26	86.599	86.599	86.599	86.599	262.38	262.38	262.38	140.95	140.95	140.95	140.95	140.95	140.95	140.95	417.31	417.31	417.31	417.31	391.45	391.45	1750.1	1750.1	1750.1	1750.1	551.85	551.85	551.85	551.85	551.85	551.85	1166.4	1166.4	1166.4	1166.4	1166.4	1172.8	1172.8	1172.8
93.175	1956.4	1956.4	1956.4	1617.3	1617.3	1617.3	1617.3	1918.5	1918.5	1918.5	1918.5	1822.4	1822.4	1822.4	1822.4	1925.3	1925.3	1925.3	1855.1	1855.1	1855.1	1855.1	1855.1	1855.1	1855.1	2234.5	2234.5	2234.5	2234.5	1635.2	1635.2	122.35	122.35	122.35	122.35	1776	1776	1776	1776	1776	1776	2308.6	2308.6	2308.6	2308.6	2308.6	2311.8	2311.8	2311.8
93.175	1956.4	1956.4	1956.4	1617.3	1617.3	1617.3	1617.3	1918.5	1918.5	1918.5	1918.5	1822.4	1822.4	1822.4	1822.4	1925.3	1925.3	1925.3	1855.1	1855.1	1855.1	1855.1	1855.1	1855.1	1855.1	2234.5	2234.5	2234.5	2234.5	1635.2	1635.2	122.35	122.35	122.35	122.35	1776	1776	1776	1776	1776	1776	2308.6	2308.6	2308.6	2308.6	2308.6	2311.8	2311.8	2311.8
93.175	1956.4	1956.4	1956.4	1617.3	1617.3	1617.3	1617.3	1918.5	1918.5	1918.5	1918.5	1822.4	1822.4	1822.4	1822.4	1925.3	1925.3	1925.3	1855.1	1855.1	1855.1	1855.1	1855.1	1855.1	1855.1	2234.5	2234.5	2234.5	2234.5	1635.2	1635.2	122.35	122.35	122.35	122.35	1776	1776	1776	1776	1776	1776	2308.6	2308.6	2308.6	2308.6	2308.6	2311.8	2311.8	2311.8
93.175	1956.4	1956.4	1956.4	1617.3	1617.3	1617.3	1617.3	1918.5	1918.5	1918.5	1918.5	1822.4	1822.4	1822.4	1822.4	1925.3	1925.3	1925.3	1855.1	1855.1	1855.1	1855.1	1855.1	1855.1	1855.1	2234.5	2234.5	2234.5	2234.5	1635.2	1635.2	122.35	122.35	122.35	122.35	1776	1776	1776	1776	1776	1776	2308.6	2308.6	2308.6	2308.6	2308.6	2311.8	2311.8	2311.8
93.175	1956.4	1956.4	1956.4	1617.3	1617.3	1617.3	1617.3	1918.5	1918.5	1918.5	1918.5	1822.4	1822.4	1822.4	1822.4	1925.3	1925.3	1925.3	1855.1	1855.1	1855.1	1855.1	1855.1	1855.1	1855.1	2234.5	2234.5	2234.5	2234.5	1635.2	1635.2	122.35	122.35	122.35	122.35	1776	1776	1776	1776	1776	1776	2308.6	2308.6	2308.6	2308.6	2308.6	2311.8	2311.8	2311.8
149.26	1784	1784	1784	1433.9	1433.9	1433.9	1433.9	1747.2	1747.2	1747.2	1747.2	1641.8	1641.8	1641.8	1641.8	1753.9	1753.9	1753.9	1673.3	1673.3	1673.3	1673.3	1673.3	1673.3	1673.3	2060.6	2060.6	2060.6	2060.6	1451.5	1451.5	80.48	80.48	80.48	80.48	1592.8	1592.8	1592.8	1592.8	1592.8	1592.8	2176.7	2176.7	2176.7	2176.7	2176.7	2180.3	2180.3	2180.3
149.26	1784	1784	1784	1433.9	1433.9	1433.9	1433.9	1747.2	1747.2	1747.2	1747.2	1641.8	1641.8	1641.8	1641.8	1753.9	1753.9	1753.9	1673.3	1673.3	1673.3	1673.3	1673.3	1673.3	1673.3	2060.6	2060.6	2060.6	2060.6	1451.5	1451.5	80.48	80.48	80.48	80.48	1592.8	1592.8	1592.8	1592.8	1592.8	1592.8	2176.7	2176.7	2176.7	2176.7	2176.7	2180.3	2180.3	2180.3
149.26	1784	1784	1784	1433.9	1433.9	1433.9	1433.9	1747.2	1747.2	1747.2	1747.2	1641.8	1641.8	1641.8	1641.8	1753.9	1753.9	1753.9	1673.3	1673.3	1673.3	1673.3	1673.3	1673.3	1673.3	2060.6	2060.6	2060.6	2060.6	1451.5	1451.5	80.48	80.48	80.48	80.48	1592.8	1592.8	1592.8	1592.8	1592.8	1592.8	2176.7	2176.7	2176.7	2176.7	2176.7	2180.3	2180.3	2180.3
149.26	1784	1784	1784	1433.9	1433.9	1433.9	1433.9	1747.2	1747.2	1747.2	1747.2	1641.8	1641.8	1641.8	1641.8	1753.9	1753.9	1753.9	1673.3	1673.3	1673.3	1673.3	1673.3	1673.3	1673.3	2060.6	2060.6	2060.6	2060.6	1451.5	1451.5	80.48	80.48	80.48	80.48	1592.8	1592.8	1592.8	1592.8	1592.8	1592.8	2176.7	2176.7	2176.7	2176.7	2176.7	2180.3	2180.3	2180.3
60.836	1820.3	1820.3	1820.3	1498.6	1498.6	1498.6	1498.6	1781.7	1781.7	1781.7	1781.7	1695.3	1695.3	1695.3	1695.3	1788.6	1788.6	1788.6	1730.6	1730.6	1730.6	1730.6	1730.6	1730.6	1730.6	2099.3	2099.3	2099.3	2099.3	1519.1	1519.1	42.739	42.739	42.739	42.739	1670.9	1670.9	1670.9	1670.9	1670.9	1670.9	2166.7	2166.7	2166.7	2166.7	2166.7	2170	2170	2170
60.836	1820.3	1820.3	1820.3	1498.6	1498.6	1498.6	1498.6	1781.7	1781.7	1781.7	1781.7	1695.3	1695.3	1695.3	1695.3	1788.6	1788.6	1788.6	1730.6	1730.6	1730.6	1730.6	1730.6	1730.6	1730.6	2099.3	2099.3	2099.3	2099.3	1519.1	1519.1	42.739	42.739	42.739	42.739	1670.9	1670.9	1670.9	1670.9	1670.9	1670.9	2166.7	2166.7	2166.7	2166.7	2166.7	2170	2170	2170
60.836	1820.3	1820.3	1820.3	1498.6	1498.6	1498.6	1498.6	1781.7	1781.7	1781.7	1781.7	1695.3	1695.3	1695.3	1695.3	1788.6	1788.6	1788.6	1730.6	1730.6	1730.6	1730.6	1730.6	1730.6	1730.6	2099.3	2099.3	2099.3	2099.3	1519.1	1519.1	42.739	42.739	42.739	42.739	1670.9	1670.9	1670.9	1670.9	1670.9	1670.9	2166.7	2166.7	2166.7	2166.7	2166.7	2170	2170	2170
60.836	1820.3	1820.3	1820.3	1498.6	1498.6	1498.6	1498.6	1781.7	1781.7	1781.7	1781.7	1695.3	1695.3	1695.3	1695.3	1788.6	1788.6	1788.6	1730.6	1730.6	1730.6	1730.6	1730.6	1730.6	1730.6	2099.3	2099.3	2099.3	2099.3	1519.1	1519.1	42.739	42.739	42.739	42.739	1670.9	1670.9	1670.9	1670.9	1670.9	1670.9	2166.7	2166.7	2166.7	2166.7	2166.7	2170	2170	2170
60.836	1820.3	1820.3	1820.3	1498.6	1498.6	1498.6	1498.6	1781.7	1781.7	1781.7	1781.7	1695.3	1695.3	1695.3	1695.3	1788.6	1788.6	1788.6	1730.6	1730.6	1730.6	1730.6	1730.6	1730.6	1730.6	2099.3	2099.3	2099.3	2099.3	1519.1	1519.1	42.739	42.739	42.739	42.739	1670.9	1670.9	1670.9	1670.9	1670.9	1670.9	2166.7	2166.7	2166.7	2166.7	2166.7	2170	2170	2170
60.836	1820.3	1820.3	1820.3	1498.6	1498.6	1498.6	1498.6	1781.7	1781.7	1781.7	1781.7	1695.3	1695.3	1695.3	1695.3	1788.6	1788.6	1788.6	1730.6	1730.6	1730.6	1730.6	1730.6	1730.6	1730.6	2099.3	2099.3	2099.3	2099.3	1519.1	1519.1	42.739	42.739	42.739	42.739	1670.9	1670.9	1670.9	1670.9	1670.9	1670.9	2166.7	2166.7	2166.7	2166.7	2166.7	2170	2170	2170
2357.2	1003.2	1003.2	1003.2	1551.3	1551.3	1551.3	1551.3	986.41	986.41	986.41	986.41	1328.9	1328.9	1328.9	1328.9	987.56	987.56	987.56	1390.1	1390.1	1390.1	1390.1	1390.1	1390.1	1390.1	1005.3	1005.3	1005.3	1005.3	1598.9	1598.9	2335.9	2335.9	2335.9	2335.9	1798.4	1798.4	1798.4	1798.4	1798.4	1798.4	140.02	140.02	140.02	140.02	140.02	137.16	137.16	137.16
2357.2	1003.2	1003.2	1003.2	1551.3	1551.3	1551.3	1551.3	986.41	986.41	986.41	986.41	1328.9	1328.9	1328.9	1328.9	987.56	987.56	987.56	1390.1	1390.1	1390.1	1390.1	1390.1	1390.1	1390.1	1005.3	1005.3	1005.3	1005.3	1598.9	1598.9	2335.9	2335.9	2335.9	2335.9	1798.4	1798.4	1798.4	1798.4	1798.4	1798.4	140.02	140.02	140.02	140.02	140.02	137.16	137.16	137.16
2357.2	1003.2	1003.2	1003.2	1551.3	1551.3	1551.3	1551.3	986.41	986.41	986.41	986.41	1328.9	1328.9	1328.9	1328.9	987.56	987.56	987.56	1390.1	1390.1	1390.1	1390.1	1390.1	1390.1	1390.1	1005.3	1005.3	1005.3	1005.3	1598.9	1598.9	2335.9	2335.9	2335.9	2335.9	1798.4	1798.4	1798.4	1798.4	1798.4	1798.4	140.02	140.02	140.02	140.02	140.02	137.16	137.16	137.16
2357.2	1003.2	1003.2	1003.2	1551.3	1551.3	1551.3	1551.3	986.41	986.41	986.41	986.41	1328.9	1328.9	1328.9	1328.9	987.56	987.56	987.56	1390.1	1390.1	1390.1	1390.1	1390.1	1390.1	1390.1	1005.3	1005.3	1005.3	1005.3	1598.9	1598.9	2335.9	2335.9	2335.9	2335.9	1798.4	1798.4	1798.4	1798.4	1798.4	1798.4	140.02	140.02	140.02	140.02	140.02	137.16	137.16	137.16
140.74	1795.6	1795.6	1795.6	1445.6	1445.6	1445.6	1445.6	1758.7	1758.7	1758.7	1758.7	1653.5	1653.5	1653.5	1653.5	1765.4	1765.4	1765.4	1685	1685	1685	1685	1685	1685	1685	2072.3	2072.3	2072.3	2072.3	1463.1	1463.1	72.313	72.313	72.313	72.313	1604.1	1604.1	1604.1	1604.1	1604.1	1604.1	2186.4	2186.4	2186.4	2186.4	2186.4	2190	2190	2190
140.74	1795.6	1795.6	1795.6	1445.6	1445.6	1445.6	1445.6	1758.7	1758.7	1758.7	1758.7	1653.5	1653.5	1653.5	1653.5	1765.4	1765.4	1765.4	1685	1685	1685	1685	1685	1685	1685	2072.3	2072.3	2072.3	2072.3	1463.1	1463.1	72.313	72.313	72.313	72.313	1604.1	1604.1	1604.1	1604.1	1604.1	1604.1	2186.4	2186.4	2186.4	2186.4	2186.4	2190	2190	2190
140.74	1795.6	1795.6	1795.6	1445.6	1445.6	1445.6	1445.6	1758.7	1758.7	1758.7	1758.7	1653.5	1653.5	1653.5	1653.5	1765.4	1765.4	1765.4	1685	1685	1685	1685	1685	1685	1685	2072.3	2072.3	2072.3	2072.3	1463.1	1463.1	72.313	72.313	72.313	72.313	1604.1	1604.1	1604.1	1604.1	1604.1	1604.1	2186.4	2186.4	2186.4	2186.4	2186.4	2190	2190	2190
140.74	1795.6	1795.6	1795.6	1445.6	1445.6	1445.6	1445.6	1758.7	1758.7	1758.7	1758.7	1653.5	1653.5	1653.5	1653.5	1765.4	1765.4	1765.4	1685	1685	1685	1685	1685	1685	1685	2072.3	2072.3	2072.3	2072.3	1463.1	1463.1	72.313	72.313	72.313	72.313	1604.1	1604.1	1604.1	1604.1	1604.1	1604.1	2186.4	2186.4	2186.4	2186.4	2186.4	2190	2190	2190
140.74	1795.6	1795.6	1795.6	1445.6	1445.6	1445.6	1445.6	1758.7	1758.7	1758.7	1758.7	1653.5	1653.5	1653.5	1653.5	1765.4	1765.4	1765.4	1685	1685	1685	1685	1685	1685	1685	2072.3	2072.3	2072.3	2072.3	1463.1	1463.1	72.313	72.313	72.313	72.313	1604.1	1604.1	1604.1	1604.1	1604.1	1604.1	2186.4	2186.4	2186.4	2186.4	2186.4	2190	2190	2190
140.74	1795.6	1795.6	1795.6	1445.6	1445.6	1445.6	1445.6	1758.7	1758.7	1758.7	1758.7	1653.5	1653.5	1653.5	1653.5	1765.4	1765.4	1765.4	1685	1685	1685	1685	1685	1685	1685	2072.3	2072.3	2072.3	2072.3	1463.1	1463.1	72.313	72.313	72.313	72.313	1604.1	1604.1	1604.1	1604.1	1604.1	1604.1	2186.4	2186.4	2186.4	2186.4	2186.4	2190	2190	2190
1831.9	240.25	240.25	240.25	383.28	383.28	383.28	383.28	262.29	262.29	262.29	262.29	106.6	106.6	106.6	106.6	259.58	259.58	259.58	148.62	148.62	148.62	148.62	148.62	148.62	148.62	392.66	392.66	392.66	392.66	411.94	411.94	1779.4	1779.4	1779.4	1779.4	562.15	562.15	562.15	562.15	562.15	562.15	1163.3	1163.3	1163.3	1163.3	1163.3	1169.7	1169.7	1169.7
1831.9	240.25	240.25	240.25	383.28	383.28	383.28	383.28	262.29	262.29	262.29	262.29	106.6	106.6	106.6	106.6	259.58	259.58	259.58	148.62	148.62	148.62	148.62	148.62	148.62	148.62	392.66	392.66	392.66	392.66	411.94	411.94	1779.4	1779.4	1779.4	1779.4	562.15	562.15	562.15	562.15	562.15	562.15	1163.3	1163.3	1163.3	1163.3	1163.3	1169.7	1169.7	1169.7
1831.9	240.25	240.25	240.25	383.28	383.28	383.28	383.28	262.29	262.29	262.29	262.29	106.6	106.6	106.6	106.6	259.58	259.58	259.58	148.62	148.62	148.62	148.62	148.62	148.62	148.62	392.66	392.66	392.66	392.66	411.94	411.94	1779.4	1779.4	1779.4	1779.4	562.15	562.15	562.15	562.15	562.15	562.15	1163.3	1163.3	1163.3	1163.3	1163.3	1169.7	1169.7	1169.7
1831.9	240.25	240.25	240.25	383.28	383.28	383.28	383.28	262.29	262.29	262.29	262.29	106.6	106.6	106.6	106.6	259.58	259.58	259.58	148.62	148.62	148.62	148.62	148.62	148.62	148.62	392.66	392.66	392.66	392.66	411.94	411.94	1779.4	1779.4	1779.4	1779.4	562.15	562.15	562.15	562.15	562.15	562.15	1163.3	1163.3	1163.3	1163.3	1163.3	1169.7	1169.7	1169.7
1831.9	240.25	240.25	240.25	383.28	383.28	383.28	383.28	262.29	262.29	262.29	262.29	106.6	106.6	106.6	106.6	259.58	259.58	259.58	148.62	148.62	148.62	148.62	148.62	148.62	148.62	392.66	392.66	392.66	392.66	411.94	411.94	1779.4	1779.4	1779.4	1779.4	562.15	562.15	562.15	562.15	562.15	562.15	1163.3	1163.3	1163.3	1163.3	1163.3	1169.7	1169.7	1169.7
66.026	1838.7	1838.7	1838.7	1504.4	1504.4	1504.4	1504.4	1800.7	1800.7	1800.7	1800.7	1706.4	1706.4	1706.4	1706.4	1807.6	1807.6	1807.6	1740	1740	1740	1740	1740	1740	1740	2116.8	2116.8	2116.8	2116.8	1523.4	1523.4	4.5916	4.5916	4.5916	4.5916	1669.6	1669.6	1669.6	1669.6	1669.6	1669.6	2200.4	2200.4	2200.4	2200.4	2200.4	2203.8	2203.8	2203.8
66.026	1838.7	1838.7	1838.7	1504.4	1504.4	1504.4	1504.4	1800.7	1800.7	1800.7	1800.7	1706.4	1706.4	1706.4	1706.4	1807.6	1807.6	1807.6	1740	1740	1740	1740	1740	1740	1740	2116.8	2116.8	2116.8	2116.8	1523.4	1523.4	4.5916	4.5916	4.5916	4.5916	1669.6	1669.6	1669.6	1669.6	1669.6	1669.6	2200.4	2200.4	2200.4	2200.4	2200.4	2203.8	2203.8	2203.8
66.026	1838.7	1838.7	1838.7	1504.4	1504.4	1504.4	1504.4	1800.7	1800.7	1800.7	1800.7	1706.4	1706.4	1706.4	1706.4	1807.6	1807.6	1807.6	1740	1740	1740	1740	1740	1740	1740	2116.8	2116.8	2116.8	2116.8	1523.4	1523.4	4.5916	4.5916	4.5916	4.5916	1669.6	1669.6	1669.6	1669.6	1669.6	1669.6	2200.4	2200.4	2200.4	2200.4	2200.4	2203.8	2203.8	2203.8
66.026	1838.7	1838.7	1838.7	1504.4	1504.4	1504.4	1504.4	1800.7	1800.7	1800.7	1800.7	1706.4	1706.4	1706.4	1706.4	1807.6	1807.6	1807.6	1740	1740	1740	1740	1740	1740	1740	2116.8	2116.8	2116.8	2116.8	1523.4	1523.4	4.5916	4.5916	4.5916	4.5916	1669.6	1669.6	1669.6	1669.6	1669.6	1669.6	2200.4	2200.4	2200.4	2200.4	2200.4	2203.8	2203.8	2203.8
1603.1	628.5	628.5	628.5	77.25	77.25	77.25	77.25	631.96	631.96	631.96	631.96	305.29	305.29	305.29	305.29	632.59	632.59	632.59	277.64	277.64	277.64	277.64	277.64	277.64	277.64	797.52	797.52	797.52	797.52	27.03	27.03	1542.8	1542.8	1542.8	1542.8	225.55	225.55	225.55	225.55	225.55	225.55	1513.1	1513.1	1513.1	1513.1	1513.1	1519.3	1519.3	1519.3
1603.1	628.5	628.5	628.5	77.25	77.25	77.25	77.25	631.96	631.96	631.96	631.96	305.29	305.29	305.29	305.29	632.59	632.59	632.59	277.64	277.64	277.64	277.64	277.64	277.64	277.64	797.52	797.52	797.52	797.52	27.03	27.03	1542.8	1542.8	1542.8	1542.8	225.55	225.55	225.55	225.55	225.55	225.55	1513.1	1513.1	1513.1	1513.1	1513.1	1519.3	1519.3	1519.3
1603.1	628.5	628.5	628.5	77.25	77.25	77.25	77.25	631.96	631.96	631.96	631.96	305.29	305.29	305.29	305.29	632.59	632.59	632.59	277.64	277.64	277.64	277.64	277.64	277.64	277.64	797.52	797.52	797.52	797.52	27.03	27.03	1542.8	1542.8	1542.8	1542.8	225.55	225.55	225.55	225.55	225.55	225.55	1513.1	1513.1	1513.1	1513.1	1513.1	1519.3	1519.3	1519.3
1549.9	592.83	592.83	592.83	10.146	10.146	10.146	10.146	590.78	590.78	590.78	590.78	286.48	286.48	286.48	286.48	592.26	592.26	592.26	278.64	278.64	278.64	278.64	278.64	278.64	278.64	785.14	785.14	785.14	785.14	54.11	54.11	1491	1491	1491	1491	303.03	303.03	303.03	303.03	303.03	303.03	1457.5	1457.5	1457.5	1457.5	1457.5	1463.6	1463.6	1463.6
1549.9	592.83	592.83	592.83	10.146	10.146	10.146	10.146	590.78	590.78	590.78	590.78	286.48	286.48	286.48	286.48	592.26	592.26	592.26	278.64	278.64	278.64	278.64	278.64	278.64	278.64	785.14	785.14	785.14	785.14	54.11	54.11	1491	1491	1491	1491	303.03	303.03	303.03	303.03	303.03	303.03	1457.5	1457.5	1457.5	1457.5	1457.5	1463.6	1463.6	1463.6
1549.9	592.83	592.83	592.83	10.146	10.146	10.146	10.146	590.78	590.78	590.78	590.78	286.48	286.48	286.48	286.48	592.26	592.26	592.26	278.64	278.64	278.64	278.64	278.64	278.64	278.64	785.14	785.14	785.14	785.14	54.11	54.11	1491	1491	1491	1491	303.03	303.03	303.03	303.03	303.03	303.03	1457.5	1457.5	1457.5	1457.5	1457.5	1463.6	1463.6	1463.6
1549.9	592.83	592.83	592.83	10.146	10.146	10.146	10.146	590.78	590.78	590.78	590.78	286.48	286.48	286.48	286.48	592.26	592.26	592.26	278.64	278.64	278.64	278.64	278.64	278.64	278.64	785.14	785.14	785.14	785.14	54.11	54.11	1491	1491	1491	1491	303.03	303.03	303.03	303.03	303.03	303.03	1457.5	1457.5	1457.5	1457.5	1457.5	1463.6	1463.6	1463.6
1549.9	592.83	592.83	592.83	10.146	10.146	10.146	10.146	590.78	590.78	590.78	590.78	286.48	286.48	286.48	286.48	592.26	592.26	592.26	278.64	278.64	278.64	278.64	278.64	278.64	278.64	785.14	785.14	785.14	785.14	54.11	54.11	1491	1491	1491	1491	303.03	303.03	303.03	303.03	303.03	303.03	1457.5	1457.5	1457.5	1457.5	1457.5	1463.6	1463.6	1463.6
228.55	2027.2	2027.2	2027.2	1654.5	1654.5	1654.5	1654.5	1991.3	1991.3	1991.3	1991.3	1873.4	1873.4	1873.4	1873.4	1997.9	1997.9	1997.9	1901.3	1901.3	1901.3	1901.3	1901.3	1901.3	1901.3	2302.3	2302.3	2302.3	2302.3	1668.1	1668.1	227.46	227.46	227.46	227.46	1791.7	1791.7	1791.7	1791.7	1791.7	1791.7	2420.9	2420.9	2420.9	2420.9	2420.9	2424.4	2424.4	2424.4
228.55	2027.2	2027.2	2027.2	1654.5	1654.5	1654.5	1654.5	1991.3	1991.3	1991.3	1991.3	1873.4	1873.4	1873.4	1873.4	1997.9	1997.9	1997.9	1901.3	1901.3	1901.3	1901.3	1901.3	1901.3	1901.3	2302.3	2302.3	2302.3	2302.3	1668.1	1668.1	227.46	227.46	227.46	227.46	1791.7	1791.7	1791.7	1791.7	1791.7	1791.7	2420.9	2420.9	2420.9	2420.9	2420.9	2424.4	2424.4	2424.4
1709.8	799.03	799.03	799.03	291.11	291.11	291.11	291.11	810.92	810.92	810.92	810.92	468.99	468.99	468.99	468.99	810.24	810.24	810.24	415.02	415.02	415.02	415.02	415.02	415.02	415.02	920.09	920.09	920.09	920.09	237.03	237.03	1646.1	1646.1	1646.1	1646.1	19.457	19.457	19.457	19.457	19.457	19.457	1706.9	1706.9	1706.9	1706.9	1706.9	1713.1	1713.1	1713.1
1709.8	799.03	799.03	799.03	291.11	291.11	291.11	291.11	810.92	810.92	810.92	810.92	468.99	468.99	468.99	468.99	810.24	810.24	810.24	415.02	415.02	415.02	415.02	415.02	415.02	415.02	920.09	920.09	920.09	920.09	237.03	237.03	1646.1	1646.1	1646.1	1646.1	19.457	19.457	19.457	19.457	19.457	19.457	1706.9	1706.9	1706.9	1706.9	1706.9	1713.1	1713.1	1713.1
1709.8	799.03	799.03	799.03	291.11	291.11	291.11	291.11	810.92	810.92	810.92	810.92	468.99	468.99	468.99	468.99	810.24	810.24	810.24	415.02	415.02	415.02	415.02	415.02	415.02	415.02	920.09	920.09	920.09	920.09	237.03	237.03	1646.1	1646.1	1646.1	1646.1	19.457	19.457	19.457	19.457	19.457	19.457	1706.9	1706.9	1706.9	1706.9	1706.9	1713.1	1713.1	1713.1
1709.8	799.03	799.03	799.03	291.11	291.11	291.11	291.11	810.92	810.92	810.92	810.92	468.99	468.99	468.99	468.99	810.24	810.24	810.24	415.02	415.02	415.02	415.02	415.02	415.02	415.02	920.09	920.09	920.09	920.09	237.03	237.03	1646.1	1646.1	1646.1	1646.1	19.457	19.457	19.457	19.457	19.457	19.457	1706.9	1706.9	1706.9	1706.9	1706.9	1713.1	1713.1	1713.1
1709.8	799.03	799.03	799.03	291.11	291.11	291.11	291.11	810.92	810.92	810.92	810.92	468.99	468.99	468.99	468.99	810.24	810.24	810.24	415.02	415.02	415.02	415.02	415.02	415.02	415.02	920.09	920.09	920.09	920.09	237.03	237.03	1646.1	1646.1	1646.1	1646.1	19.457	19.457	19.457	19.457	19.457	19.457	1706.9	1706.9	1706.9	1706.9	1706.9	1713.1	1713.1	1713.1
1574.5	637.83	637.83	637.83	65.352	65.352	65.352	65.352	639.18	639.18	639.18	639.18	319.21	319.21	319.21	319.21	640.14	640.14	640.14	297	297	297	297	297	297	297	814.69	814.69	814.69	814.69	13.899	13.899	1514.3	1514.3	1514.3	1514.3	240.85	240.85	240.85	240.85	240.85	240.85	1514.4	1514.4	1514.4	1514.4	1514.4	1520.6	1520.6	1520.6
1574.5	637.83	637.83	637.83	65.352	65.352	65.352	65.352	639.18	639.18	639.18	639.18	319.21	319.21	319.21	319.21	640.14	640.14	640.14	297	297	297	297	297	297	297	814.69	814.69	814.69	814.69	13.899	13.899	1514.3	1514.3	1514.3	1514.3	240.85	240.85	240.85	240.85	240.85	240.85	1514.4	1514.4	1514.4	1514.4	1514.4	1520.6	1520.6	1520.6
219.37	1729.8	1729.8	1729.8	1368.6	1368.6	1368.6	1368.6	1693.8	1693.8	1693.8	1693.8	1580.3	1580.3	1580.3	1580.3	1700.4	1700.4	1700.4	1610.4	1610.4	1610.4	1610.4	1610.4	1610.4	1610.4	2005.1	2005.1	2005.1	2005.1	1385.2	1385.2	150.69	150.69	150.69	150.69	1523.6	1523.6	1523.6	1523.6	1523.6	1523.6	2146.6	2146.6	2146.6	2146.6	2146.6	2150.3	2150.3	2150.3
219.37	1729.8	1729.8	1729.8	1368.6	1368.6	1368.6	1368.6	1693.8	1693.8	1693.8	1693.8	1580.3	1580.3	1580.3	1580.3	1700.4	1700.4	1700.4	1610.4	1610.4	1610.4	1610.4	1610.4	1610.4	1610.4	2005.1	2005.1	2005.1	2005.1	1385.2	1385.2	150.69	150.69	150.69	150.69	1523.6	1523.6	1523.6	1523.6	1523.6	1523.6	2146.6	2146.6	2146.6	2146.6	2146.6	2150.3	2150.3	2150.3
219.37	1729.8	1729.8	1729.8	1368.6	1368.6	1368.6	1368.6	1693.8	1693.8	1693.8	1693.8	1580.3	1580.3	1580.3	1580.3	1700.4	1700.4	1700.4	1610.4	1610.4	1610.4	1610.4	1610.4	1610.4	1610.4	2005.1	2005.1	2005.1	2005.1	1385.2	1385.2	150.69	150.69	150.69	150.69	1523.6	1523.6	1523.6	1523.6	1523.6	1523.6	2146.6	2146.6	2146.6	2146.6	2146.6	2150.3	2150.3	2150.3
219.37	1729.8	1729.8	1729.8	1368.6	1368.6	1368.6	1368.6	1693.8	1693.8	1693.8	1693.8	1580.3	1580.3	1580.3	1580.3	1700.4	1700.4	1700.4	1610.4	1610.4	1610.4	1610.4	1610.4	1610.4	1610.4	2005.1	2005.1	2005.1	2005.1	1385.2	1385.2	150.69	150.69	150.69	150.69	1523.6	1523.6	1523.6	1523.6	1523.6	1523.6	2146.6	2146.6	2146.6	2146.6	2146.6	2150.3	2150.3	2150.3
219.37	1729.8	1729.8	1729.8	1368.6	1368.6	1368.6	1368.6	1693.8	1693.8	1693.8	1693.8	1580.3	1580.3	1580.3	1580.3	1700.4	1700.4	1700.4	1610.4	1610.4	1610.4	1610.4	1610.4	1610.4	1610.4	2005.1	2005.1	2005.1	2005.1	1385.2	1385.2	150.69	150.69	150.69	150.69	1523.6	1523.6	1523.6	1523.6	1523.6	1523.6	2146.6	2146.6	2146.6	2146.6	2146.6	2150.3	2150.3	2150.3
219.37	1729.8	1729.8	1729.8	1368.6	1368.6	1368.6	1368.6	1693.8	1693.8	1693.8	1693.8	1580.3	1580.3	1580.3	1580.3	1700.4	1700.4	1700.4	1610.4	1610.4	1610.4	1610.4	1610.4	1610.4	1610.4	2005.1	2005.1	2005.1	2005.1	1385.2	1385.2	150.69	150.69	150.69	150.69	1523.6	1523.6	1523.6	1523.6	1523.6	1523.6	2146.6	2146.6	2146.6	2146.6	2146.6	2150.3	2150.3	2150.3
219.37	1729.8	1729.8	1729.8	1368.6	1368.6	1368.6	1368.6	1693.8	1693.8	1693.8	1693.8	1580.3	1580.3	1580.3	1580.3	1700.4	1700.4	1700.4	1610.4	1610.4	1610.4	1610.4	1610.4	1610.4	1610.4	2005.1	2005.1	2005.1	2005.1	1385.2	1385.2	150.69	150.69	150.69	150.69	1523.6	1523.6	1523.6	1523.6	1523.6	1523.6	2146.6	2146.6	2146.6	2146.6	2146.6	2150.3	2150.3	2150.3
1806.7	289.67	289.67	289.67	334.66	334.66	334.66	334.66	308.25	308.25	308.25	308.25	58.551	58.551	58.551	58.551	306.18	306.18	306.18	97.777	97.777	97.777	97.777	97.777	97.777	97.777	441.07	441.07	441.07	441.07	361.25	361.25	1753.2	1753.2	1753.2	1753.2	510.63	510.63	510.63	510.63	510.63	510.63	1210.4	1210.4	1210.4	1210.4	1210.4	1216.7	1216.7	1216.7
1806.7	289.67	289.67	289.67	334.66	334.66	334.66	334.66	308.25	308.25	308.25	308.25	58.551	58.551	58.551	58.551	306.18	306.18	306.18	97.777	97.777	97.777	97.777	97.777	97.777	97.777	441.07	441.07	441.07	441.07	361.25	361.25	1753.2	1753.2	1753.2	1753.2	510.63	510.63	510.63	510.63	510.63	510.63	1210.4	1210.4	1210.4	1210.4	1210.4	1216.7	1216.7	1216.7
1806.7	289.67	289.67	289.67	334.66	334.66	334.66	334.66	308.25	308.25	308.25	308.25	58.551	58.551	58.551	58.551	306.18	306.18	306.18	97.777	97.777	97.777	97.777	97.777	97.777	97.777	441.07	441.07	441.07	441.07	361.25	361.25	1753.2	1753.2	1753.2	1753.2	510.63	510.63	510.63	510.63	510.63	510.63	1210.4	1210.4	1210.4	1210.4	1210.4	1216.7	1216.7	1216.7
98.414	1874.4	1874.4	1874.4	1581.3	1581.3	1581.3	1581.3	1834.1	1834.1	1834.1	1834.1	1766.9	1766.9	1766.9	1766.9	1841.2	1841.2	1841.2	1805.7	1805.7	1805.7	1805.7	1805.7	1805.7	1805.7	2155	2155	2155	2155	1604.6	1604.6	153.21	153.21	153.21	153.21	1765.6	1765.6	1765.6	1765.6	1765.6	1765.6	2170.8	2170.8	2170.8	2170.8	2170.8	2173.8	2173.8	2173.8
98.414	1874.4	1874.4	1874.4	1581.3	1581.3	1581.3	1581.3	1834.1	1834.1	1834.1	1834.1	1766.9	1766.9	1766.9	1766.9	1841.2	1841.2	1841.2	1805.7	1805.7	1805.7	1805.7	1805.7	1805.7	1805.7	2155	2155	2155	2155	1604.6	1604.6	153.21	153.21	153.21	153.21	1765.6	1765.6	1765.6	1765.6	1765.6	1765.6	2170.8	2170.8	2170.8	2170.8	2170.8	2173.8	2173.8	2173.8
98.414	1874.4	1874.4	1874.4	1581.3	1581.3	1581.3	1581.3	1834.1	1834.1	1834.1	1834.1	1766.9	1766.9	1766.9	1766.9	1841.2	1841.2	1841.2	1805.7	1805.7	1805.7	1805.7	1805.7	1805.7	1805.7	2155	2155	2155	2155	1604.6	1604.6	153.21	153.21	153.21	153.21	1765.6	1765.6	1765.6	1765.6	1765.6	1765.6	2170.8	2170.8	2170.8	2170.8	2170.8	2173.8	2173.8	2173.8
98.414	1874.4	1874.4	1874.4	1581.3	1581.3	1581.3	1581.3	1834.1	1834.1	1834.1	1834.1	1766.9	1766.9	1766.9	1766.9	1841.2	1841.2	1841.2	1805.7	1805.7	1805.7	1805.7	1805.7	1805.7	1805.7	2155	2155	2155	2155	1604.6	1604.6	153.21	153.21	153.21	153.21	1765.6	1765.6	1765.6	1765.6	1765.6	1765.6	2170.8	2170.8	2170.8	2170.8	2170.8	2173.8	2173.8	2173.8
98.414	1874.4	1874.4	1874.4	1581.3	1581.3	1581.3	1581.3	1834.1	1834.1	1834.1	1834.1	1766.9	1766.9	1766.9	1766.9	1841.2	1841.2	1841.2	1805.7	1805.7	1805.7	1805.7	1805.7	1805.7	1805.7	2155	2155	2155	2155	1604.6	1604.6	153.21	153.21	153.21	153.21	1765.6	1765.6	1765.6	1765.6	1765.6	1765.6	2170.8	2170.8	2170.8	2170.8	2170.8	2173.8	2173.8	2173.8
2455.1	589.98	589.98	589.98	1123.7	1123.7	1123.7	1123.7	621.28	621.28	621.28	621.28	846.81	846.81	846.81	846.81	615.15	615.15	615.15	868.46	868.46	868.46	868.46	868.46	868.46	868.46	348.33	348.33	348.33	348.33	1149.7	1149.7	2411.9	2411.9	2411.9	2411.9	1252.7	1252.7	1252.7	1252.7	1252.7	1252.7	874.45	874.45	874.45	874.45	874.45	879.68	879.68	879.68
2455.1	589.98	589.98	589.98	1123.7	1123.7	1123.7	1123.7	621.28	621.28	621.28	621.28	846.81	846.81	846.81	846.81	615.15	615.15	615.15	868.46	868.46	868.46	868.46	868.46	868.46	868.46	348.33	348.33	348.33	348.33	1149.7	1149.7	2411.9	2411.9	2411.9	2411.9	1252.7	1252.7	1252.7	1252.7	1252.7	1252.7	874.45	874.45	874.45	874.45	874.45	879.68	879.68	879.68
2455.1	589.98	589.98	589.98	1123.7	1123.7	1123.7	1123.7	621.28	621.28	621.28	621.28	846.81	846.81	846.81	846.81	615.15	615.15	615.15	868.46	868.46	868.46	868.46	868.46	868.46	868.46	348.33	348.33	348.33	348.33	1149.7	1149.7	2411.9	2411.9	2411.9	2411.9	1252.7	1252.7	1252.7	1252.7	1252.7	1252.7	874.45	874.45	874.45	874.45	874.45	879.68	879.68	879.68
2455.1	589.98	589.98	589.98	1123.7	1123.7	1123.7	1123.7	621.28	621.28	621.28	621.28	846.81	846.81	846.81	846.81	615.15	615.15	615.15	868.46	868.46	868.46	868.46	868.46	868.46	868.46	348.33	348.33	348.33	348.33	1149.7	1149.7	2411.9	2411.9	2411.9	2411.9	1252.7	1252.7	1252.7	1252.7	1252.7	1252.7	874.45	874.45	874.45	874.45	874.45	879.68	879.68	879.68
2455.1	589.98	589.98	589.98	1123.7	1123.7	1123.7	1123.7	621.28	621.28	621.28	621.28	846.81	846.81	846.81	846.81	615.15	615.15	615.15	868.46	868.46	868.46	868.46	868.46	868.46	868.46	348.33	348.33	348.33	348.33	1149.7	1149.7	2411.9	2411.9	2411.9	2411.9	1252.7	1252.7	1252.7	1252.7	1252.7	1252.7	874.45	874.45	874.45	874.45	874.45	879.68	879.68	879.68
1736.3	253.27	253.27	253.27	332.17	332.17	332.17	332.17	257.18	257.18	257.18	257.18	95.274	95.274	95.274	95.274	257.36	257.36	257.36	168.73	168.73	168.73	168.73	168.73	168.73	168.73	463.26	463.26	463.26	463.26	370.66	370.66	1684.5	1684.5	1684.5	1684.5	557.84	557.84	557.84	557.84	557.84	557.84	1152	1152	1152	1152	1152	1158.3	1158.3	1158.3
1736.3	253.27	253.27	253.27	332.17	332.17	332.17	332.17	257.18	257.18	257.18	257.18	95.274	95.274	95.274	95.274	257.36	257.36	257.36	168.73	168.73	168.73	168.73	168.73	168.73	168.73	463.26	463.26	463.26	463.26	370.66	370.66	1684.5	1684.5	1684.5	1684.5	557.84	557.84	557.84	557.84	557.84	557.84	1152	1152	1152	1152	1152	1158.3	1158.3	1158.3
1736.3	253.27	253.27	253.27	332.17	332.17	332.17	332.17	257.18	257.18	257.18	257.18	95.274	95.274	95.274	95.274	257.36	257.36	257.36	168.73	168.73	168.73	168.73	168.73	168.73	168.73	463.26	463.26	463.26	463.26	370.66	370.66	1684.5	1684.5	1684.5	1684.5	557.84	557.84	557.84	557.84	557.84	557.84	1152	1152	1152	1152	1152	1158.3	1158.3	1158.3
1628.8	835.03	835.03	835.03	283.66	283.66	283.66	283.66	842.2	842.2	842.2	842.2	505.51	505.51	505.51	505.51	842.29	842.29	842.29	460.92	460.92	460.92	460.92	460.92	460.92	460.92	977.05	977.05	977.05	977.05	230.64	230.64	1564.6	1564.6	1564.6	1564.6	106.12	106.12	106.12	106.12	106.12	106.12	1728.5	1728.5	1728.5	1728.5	1728.5	1734.7	1734.7	1734.7
1628.8	835.03	835.03	835.03	283.66	283.66	283.66	283.66	842.2	842.2	842.2	842.2	505.51	505.51	505.51	505.51	842.29	842.29	842.29	460.92	460.92	460.92	460.92	460.92	460.92	460.92	977.05	977.05	977.05	977.05	230.64	230.64	1564.6	1564.6	1564.6	1564.6	106.12	106.12	106.12	106.12	106.12	106.12	1728.5	1728.5	1728.5	1728.5	1728.5	1734.7	1734.7	1734.7
1911.8	99.389	99.389	99.389	538.96	538.96	538.96	538.96	141.84	141.84	141.84	141.84	267.77	267.77	267.77	267.77	135.51	135.51	135.51	312.69	312.69	312.69	312.69	312.69	312.69	312.69	255.99	255.99	255.99	255.99	572.11	572.11	1863	1863	1863	1863	726.04	726.04	726.04	726.04	726.04	726.04	1014.7	1014.7	1014.7	1014.7	1014.7	1021.1	1021.1	1021.1
1911.8	99.389	99.389	99.389	538.96	538.96	538.96	538.96	141.84	141.84	141.84	141.84	267.77	267.77	267.77	267.77	135.51	135.51	135.51	312.69	312.69	312.69	312.69	312.69	312.69	312.69	255.99	255.99	255.99	255.99	572.11	572.11	1863	1863	1863	1863	726.04	726.04	726.04	726.04	726.04	726.04	1014.7	1014.7	1014.7	1014.7	1014.7	1021.1	1021.1	1021.1
1911.8	99.389	99.389	99.389	538.96	538.96	538.96	538.96	141.84	141.84	141.84	141.84	267.77	267.77	267.77	267.77	135.51	135.51	135.51	312.69	312.69	312.69	312.69	312.69	312.69	312.69	255.99	255.99	255.99	255.99	572.11	572.11	1863	1863	1863	1863	726.04	726.04	726.04	726.04	726.04	726.04	1014.7	1014.7	1014.7	1014.7	1014.7	1021.1	1021.1	1021.1
1911.8	99.389	99.389	99.389	538.96	538.96	538.96	538.96	141.84	141.84	141.84	141.84	267.77	267.77	267.77	267.77	135.51	135.51	135.51	312.69	312.69	312.69	312.69	312.69	312.69	312.69	255.99	255.99	255.99	255.99	572.11	572.11	1863	1863	1863	1863	726.04	726.04	726.04	726.04	726.04	726.04	1014.7	1014.7	1014.7	1014.7	1014.7	1021.1	1021.1	1021.1
1911.8	99.389	99.389	99.389	538.96	538.96	538.96	538.96	141.84	141.84	141.84	141.84	267.77	267.77	267.77	267.77	135.51	135.51	135.51	312.69	312.69	312.69	312.69	312.69	312.69	312.69	255.99	255.99	255.99	255.99	572.11	572.11	1863	1863	1863	1863	726.04	726.04	726.04	726.04	726.04	726.04	1014.7	1014.7	1014.7	1014.7	1014.7	1021.1	1021.1	1021.1
2379.8	1145.5	1145.5	1145.5	1676.7	1676.7	1676.7	1676.7	1124.9	1124.9	1124.9	1124.9	1466.1	1466.1	1466.1	1466.1	1126.7	1126.7	1126.7	1530	1530	1530	1530	1530	1530	1530	1165.4	1165.4	1165.4	1165.4	1725.9	1725.9	2363.1	2363.1	2363.1	2363.1	1933.8	1933.8	1933.8	1933.8	1933.8	1933.8	224.74	224.74	224.74	224.74	224.74	218.56	218.56	218.56
2379.8	1145.5	1145.5	1145.5	1676.7	1676.7	1676.7	1676.7	1124.9	1124.9	1124.9	1124.9	1466.1	1466.1	1466.1	1466.1	1126.7	1126.7	1126.7	1530	1530	1530	1530	1530	1530	1530	1165.4	1165.4	1165.4	1165.4	1725.9	1725.9	2363.1	2363.1	2363.1	2363.1	1933.8	1933.8	1933.8	1933.8	1933.8	1933.8	224.74	224.74	224.74	224.74	224.74	218.56	218.56	218.56
2379.8	1145.5	1145.5	1145.5	1676.7	1676.7	1676.7	1676.7	1124.9	1124.9	1124.9	1124.9	1466.1	1466.1	1466.1	1466.1	1126.7	1126.7	1126.7	1530	1530	1530	1530	1530	1530	1530	1165.4	1165.4	1165.4	1165.4	1725.9	1725.9	2363.1	2363.1	2363.1	2363.1	1933.8	1933.8	1933.8	1933.8	1933.8	1933.8	224.74	224.74	224.74	224.74	224.74	218.56	218.56	218.56
2379.8	1145.5	1145.5	1145.5	1676.7	1676.7	1676.7	1676.7	1124.9	1124.9	1124.9	1124.9	1466.1	1466.1	1466.1	1466.1	1126.7	1126.7	1126.7	1530	1530	1530	1530	1530	1530	1530	1165.4	1165.4	1165.4	1165.4	1725.9	1725.9	2363.1	2363.1	2363.1	2363.1	1933.8	1933.8	1933.8	1933.8	1933.8	1933.8	224.74	224.74	224.74	224.74	224.74	218.56	218.56	218.56
1881.4	20.858	20.858	20.858	601.13	601.13	601.13	601.13	40.8	40.8	40.8	40.8	349.57	349.57	349.57	349.57	33.303	33.303	33.303	407.48	407.48	407.48	407.48	407.48	407.48	407.48	284.31	284.31	284.31	284.31	641.09	641.09	1835.6	1835.6	1835.6	1835.6	818.64	818.64	818.64	818.64	818.64	818.64	903.55	903.55	903.55	903.55	903.55	909.93	909.93	909.93
1881.4	20.858	20.858	20.858	601.13	601.13	601.13	601.13	40.8	40.8	40.8	40.8	349.57	349.57	349.57	349.57	33.303	33.303	33.303	407.48	407.48	407.48	407.48	407.48	407.48	407.48	284.31	284.31	284.31	284.31	641.09	641.09	1835.6	1835.6	1835.6	1835.6	818.64	818.64	818.64	818.64	818.64	818.64	903.55	903.55	903.55	903.55	903.55	909.93	909.93	909.93
1881.4	20.858	20.858	20.858	601.13	601.13	601.13	601.13	40.8	40.8	40.8	40.8	349.57	349.57	349.57	349.57	33.303	33.303	33.303	407.48	407.48	407.48	407.48	407.48	407.48	407.48	284.31	284.31	284.31	284.31	641.09	641.09	1835.6	1835.6	1835.6	1835.6	818.64	818.64	818.64	818.64	818.64	818.64	903.55	903.55	903.55	903.55	903.55	909.93	909.93	909.93
1887	43.372	43.372	43.372	557.4	557.4	557.4	557.4	85.255	85.255	85.255	85.255	295.96	295.96	295.96	295.96	78.716	78.716	78.716	349.45	349.45	349.45	349.45	349.45	349.45	349.45	272.74	272.74	272.74	272.74	594.45	594.45	1839.5	1839.5	1839.5	1839.5	762.39	762.39	762.39	762.39	762.39	762.39	965.87	965.87	965.87	965.87	965.87	972.25	972.25	972.25
1887	43.372	43.372	43.372	557.4	557.4	557.4	557.4	85.255	85.255	85.255	85.255	295.96	295.96	295.96	295.96	78.716	78.716	78.716	349.45	349.45	349.45	349.45	349.45	349.45	349.45	272.74	272.74	272.74	272.74	594.45	594.45	1839.5	1839.5	1839.5	1839.5	762.39	762.39	762.39	762.39	762.39	762.39	965.87	965.87	965.87	965.87	965.87	972.25	972.25	972.25
1887	43.372	43.372	43.372	557.4	557.4	557.4	557.4	85.255	85.255	85.255	85.255	295.96	295.96	295.96	295.96	78.716	78.716	78.716	349.45	349.45	349.45	349.45	349.45	349.45	349.45	272.74	272.74	272.74	272.74	594.45	594.45	1839.5	1839.5	1839.5	1839.5	762.39	762.39	762.39	762.39	762.39	762.39	965.87	965.87	965.87	965.87	965.87	972.25	972.25	972.25
1887	43.372	43.372	43.372	557.4	557.4	557.4	557.4	85.255	85.255	85.255	85.255	295.96	295.96	295.96	295.96	78.716	78.716	78.716	349.45	349.45	349.45	349.45	349.45	349.45	349.45	272.74	272.74	272.74	272.74	594.45	594.45	1839.5	1839.5	1839.5	1839.5	762.39	762.39	762.39	762.39	762.39	762.39	965.87	965.87	965.87	965.87	965.87	972.25	972.25	972.25
1887	43.372	43.372	43.372	557.4	557.4	557.4	557.4	85.255	85.255	85.255	85.255	295.96	295.96	295.96	295.96	78.716	78.716	78.716	349.45	349.45	349.45	349.45	349.45	349.45	349.45	272.74	272.74	272.74	272.74	594.45	594.45	1839.5	1839.5	1839.5	1839.5	762.39	762.39	762.39	762.39	762.39	762.39	965.87	965.87	965.87	965.87	965.87	972.25	972.25	972.25
2223.6	343.5	343.5	343.5	858.48	858.48	858.48	858.48	382.48	382.48	382.48	382.48	581.56	581.56	581.56	581.56	375.39	375.39	375.39	604.89	604.89	604.89	604.89	604.89	604.89	604.89	83.772	83.772	83.772	83.772	884.88	884.88	2177.5	2177.5	2177.5	2177.5	997.1	997.1	997.1	997.1	997.1	997.1	921.64	921.64	921.64	921.64	921.64	927.7	927.7	927.7
2223.6	343.5	343.5	343.5	858.48	858.48	858.48	858.48	382.48	382.48	382.48	382.48	581.56	581.56	581.56	581.56	375.39	375.39	375.39	604.89	604.89	604.89	604.89	604.89	604.89	604.89	83.772	83.772	83.772	83.772	884.88	884.88	2177.5	2177.5	2177.5	2177.5	997.1	997.1	997.1	997.1	997.1	997.1	921.64	921.64	921.64	921.64	921.64	927.7	927.7	927.7
2223.6	343.5	343.5	343.5	858.48	858.48	858.48	858.48	382.48	382.48	382.48	382.48	581.56	581.56	581.56	581.56	375.39	375.39	375.39	604.89	604.89	604.89	604.89	604.89	604.89	604.89	83.772	83.772	83.772	83.772	884.88	884.88	2177.5	2177.5	2177.5	2177.5	997.1	997.1	997.1	997.1	997.1	997.1	921.64	921.64	921.64	921.64	921.64	927.7	927.7	927.7
178.68	1752.5	1752.5	1752.5	1400.4	1400.4	1400.4	1400.4	1715.9	1715.9	1715.9	1715.9	1608.7	1608.7	1608.7	1608.7	1722.5	1722.5	1722.5	1640	1640	1640	1640	1640	1640	1640	2028.8	2028.8	2028.8	2028.8	1418	1418	110.24	110.24	110.24	110.24	1559.5	1559.5	1559.5	1559.5	1559.5	1559.5	2152.9	2152.9	2152.9	2152.9	2152.9	2156.5	2156.5	2156.5
178.68	1752.5	1752.5	1752.5	1400.4	1400.4	1400.4	1400.4	1715.9	1715.9	1715.9	1715.9	1608.7	1608.7	1608.7	1608.7	1722.5	1722.5	1722.5	1640	1640	1640	1640	1640	1640	1640	2028.8	2028.8	2028.8	2028.8	1418	1418	110.24	110.24	110.24	110.24	1559.5	1559.5	1559.5	1559.5	1559.5	1559.5	2152.9	2152.9	2152.9	2152.9	2152.9	2156.5	2156.5	2156.5
178.68	1752.5	1752.5	1752.5	1400.4	1400.4	1400.4	1400.4	1715.9	1715.9	1715.9	1715.9	1608.7	1608.7	1608.7	1608.7	1722.5	1722.5	1722.5	1640	1640	1640	1640	1640	1640	1640	2028.8	2028.8	2028.8	2028.8	1418	1418	110.24	110.24	110.24	110.24	1559.5	1559.5	1559.5	1559.5	1559.5	1559.5	2152.9	2152.9	2152.9	2152.9	2152.9	2156.5	2156.5	2156.5
178.68	1752.5	1752.5	1752.5	1400.4	1400.4	1400.4	1400.4	1715.9	1715.9	1715.9	1715.9	1608.7	1608.7	1608.7	1608.7	1722.5	1722.5	1722.5	1640	1640	1640	1640	1640	1640	1640	2028.8	2028.8	2028.8	2028.8	1418	1418	110.24	110.24	110.24	110.24	1559.5	1559.5	1559.5	1559.5	1559.5	1559.5	2152.9	2152.9	2152.9	2152.9	2152.9	2156.5	2156.5	2156.5
38.118	1850.7	1850.7	1850.7	1537.3	1537.3	1537.3	1537.3	1811.6	1811.6	1811.6	1811.6	1731	1731	1731	1731	1818.5	1818.5	1818.5	1767.3	1767.3	1767.3	1767.3	1767.3	1767.3	1767.3	2130.3	2130.3	2130.3	2130.3	1558.6	1558.6	75.998	75.998	75.998	75.998	1712.7	1712.7	1712.7	1712.7	1712.7	1712.7	2180.3	2180.3	2180.3	2180.3	2180.3	2183.5	2183.5	2183.5
38.118	1850.7	1850.7	1850.7	1537.3	1537.3	1537.3	1537.3	1811.6	1811.6	1811.6	1811.6	1731	1731	1731	1731	1818.5	1818.5	1818.5	1767.3	1767.3	1767.3	1767.3	1767.3	1767.3	1767.3	2130.3	2130.3	2130.3	2130.3	1558.6	1558.6	75.998	75.998	75.998	75.998	1712.7	1712.7	1712.7	1712.7	1712.7	1712.7	2180.3	2180.3	2180.3	2180.3	2180.3	2183.5	2183.5	2183.5
38.118	1850.7	1850.7	1850.7	1537.3	1537.3	1537.3	1537.3	1811.6	1811.6	1811.6	1811.6	1731	1731	1731	1731	1818.5	1818.5	1818.5	1767.3	1767.3	1767.3	1767.3	1767.3	1767.3	1767.3	2130.3	2130.3	2130.3	2130.3	1558.6	1558.6	75.998	75.998	75.998	75.998	1712.7	1712.7	1712.7	1712.7	1712.7	1712.7	2180.3	2180.3	2180.3	2180.3	2180.3	2183.5	2183.5	2183.5
38.118	1850.7	1850.7	1850.7	1537.3	1537.3	1537.3	1537.3	1811.6	1811.6	1811.6	1811.6	1731	1731	1731	1731	1818.5	1818.5	1818.5	1767.3	1767.3	1767.3	1767.3	1767.3	1767.3	1767.3	2130.3	2130.3	2130.3	2130.3	1558.6	1558.6	75.998	75.998	75.998	75.998	1712.7	1712.7	1712.7	1712.7	1712.7	1712.7	2180.3	2180.3	2180.3	2180.3	2180.3	2183.5	2183.5	2183.5
38.118	1850.7	1850.7	1850.7	1537.3	1537.3	1537.3	1537.3	1811.6	1811.6	1811.6	1811.6	1731	1731	1731	1731	1818.5	1818.5	1818.5	1767.3	1767.3	1767.3	1767.3	1767.3	1767.3	1767.3	2130.3	2130.3	2130.3	2130.3	1558.6	1558.6	75.998	75.998	75.998	75.998	1712.7	1712.7	1712.7	1712.7	1712.7	1712.7	2180.3	2180.3	2180.3	2180.3	2180.3	2183.5	2183.5	2183.5
38.118	1850.7	1850.7	1850.7	1537.3	1537.3	1537.3	1537.3	1811.6	1811.6	1811.6	1811.6	1731	1731	1731	1731	1818.5	1818.5	1818.5	1767.3	1767.3	1767.3	1767.3	1767.3	1767.3	1767.3	2130.3	2130.3	2130.3	2130.3	1558.6	1558.6	75.998	75.998	75.998	75.998	1712.7	1712.7	1712.7	1712.7	1712.7	1712.7	2180.3	2180.3	2180.3	2180.3	2180.3	2183.5	2183.5	2183.5
284.86	2158.2	2158.2	2158.2	1811.1	1811.1	1811.1	1811.1	2120.4	2120.4	2120.4	2120.4	2020.9	2020.9	2020.9	2020.9	2127.2	2127.2	2127.2	2052.2	2052.2	2052.2	2052.2	2052.2	2052.2	2052.2	2436.2	2436.2	2436.2	2436.2	1827.2	1827.2	324.22	324.22	324.22	324.22	1959.4	1959.4	1959.4	1959.4	1959.4	1959.4	2497.8	2497.8	2497.8	2497.8	2497.8	2500.9	2500.9	2500.9
284.86	2158.2	2158.2	2158.2	1811.1	1811.1	1811.1	1811.1	2120.4	2120.4	2120.4	2120.4	2020.9	2020.9	2020.9	2020.9	2127.2	2127.2	2127.2	2052.2	2052.2	2052.2	2052.2	2052.2	2052.2	2052.2	2436.2	2436.2	2436.2	2436.2	1827.2	1827.2	324.22	324.22	324.22	324.22	1959.4	1959.4	1959.4	1959.4	1959.4	1959.4	2497.8	2497.8	2497.8	2497.8	2497.8	2500.9	2500.9	2500.9
284.86	2158.2	2158.2	2158.2	1811.1	1811.1	1811.1	1811.1	2120.4	2120.4	2120.4	2120.4	2020.9	2020.9	2020.9	2020.9	2127.2	2127.2	2127.2	2052.2	2052.2	2052.2	2052.2	2052.2	2052.2	2052.2	2436.2	2436.2	2436.2	2436.2	1827.2	1827.2	324.22	324.22	324.22	324.22	1959.4	1959.4	1959.4	1959.4	1959.4	1959.4	2497.8	2497.8	2497.8	2497.8	2497.8	2500.9	2500.9	2500.9
284.86	2158.2	2158.2	2158.2	1811.1	1811.1	1811.1	1811.1	2120.4	2120.4	2120.4	2120.4	2020.9	2020.9	2020.9	2020.9	2127.2	2127.2	2127.2	2052.2	2052.2	2052.2	2052.2	2052.2	2052.2	2052.2	2436.2	2436.2	2436.2	2436.2	1827.2	1827.2	324.22	324.22	324.22	324.22	1959.4	1959.4	1959.4	1959.4	1959.4	1959.4	2497.8	2497.8	2497.8	2497.8	2497.8	2500.9	2500.9	2500.9
284.86	2158.2	2158.2	2158.2	1811.1	1811.1	1811.1	1811.1	2120.4	2120.4	2120.4	2120.4	2020.9	2020.9	2020.9	2020.9	2127.2	2127.2	2127.2	2052.2	2052.2	2052.2	2052.2	2052.2	2052.2	2052.2	2436.2	2436.2	2436.2	2436.2	1827.2	1827.2	324.22	324.22	324.22	324.22	1959.4	1959.4	1959.4	1959.4	1959.4	1959.4	2497.8	2497.8	2497.8	2497.8	2497.8	2500.9	2500.9	2500.9
284.86	2158.2	2158.2	2158.2	1811.1	1811.1	1811.1	1811.1	2120.4	2120.4	2120.4	2120.4	2020.9	2020.9	2020.9	2020.9	2127.2	2127.2	2127.2	2052.2	2052.2	2052.2	2052.2	2052.2	2052.2	2052.2	2436.2	2436.2	2436.2	2436.2	1827.2	1827.2	324.22	324.22	324.22	324.22	1959.4	1959.4	1959.4	1959.4	1959.4	1959.4	2497.8	2497.8	2497.8	2497.8	2497.8	2500.9	2500.9	2500.9
284.86	2158.2	2158.2	2158.2	1811.1	1811.1	1811.1	1811.1	2120.4	2120.4	2120.4	2120.4	2020.9	2020.9	2020.9	2020.9	2127.2	2127.2	2127.2	2052.2	2052.2	2052.2	2052.2	2052.2	2052.2	2052.2	2436.2	2436.2	2436.2	2436.2	1827.2	1827.2	324.22	324.22	324.22	324.22	1959.4	1959.4	1959.4	1959.4	1959.4	1959.4	2497.8	2497.8	2497.8	2497.8	2497.8	2500.9	2500.9	2500.9
1801	250.32	250.32	250.32	357.49	357.49	357.49	357.49	267.04	267.04	267.04	267.04	83.514	83.514	83.514	83.514	265.19	265.19	265.19	138.13	138.13	138.13	138.13	138.13	138.13	138.13	420.11	420.11	420.11	420.11	388.4	388.4	1748.5	1748.5	1748.5	1748.5	548.85	548.85	548.85	548.85	548.85	548.85	1169.2	1169.2	1169.2	1169.2	1169.2	1175.5	1175.5	1175.5
1801	250.32	250.32	250.32	357.49	357.49	357.49	357.49	267.04	267.04	267.04	267.04	83.514	83.514	83.514	83.514	265.19	265.19	265.19	138.13	138.13	138.13	138.13	138.13	138.13	138.13	420.11	420.11	420.11	420.11	388.4	388.4	1748.5	1748.5	1748.5	1748.5	548.85	548.85	548.85	548.85	548.85	548.85	1169.2	1169.2	1169.2	1169.2	1169.2	1175.5	1175.5	1175.5
1801	250.32	250.32	250.32	357.49	357.49	357.49	357.49	267.04	267.04	267.04	267.04	83.514	83.514	83.514	83.514	265.19	265.19	265.19	138.13	138.13	138.13	138.13	138.13	138.13	138.13	420.11	420.11	420.11	420.11	388.4	388.4	1748.5	1748.5	1748.5	1748.5	548.85	548.85	548.85	548.85	548.85	548.85	1169.2	1169.2	1169.2	1169.2	1169.2	1175.5	1175.5	1175.5
1801	250.32	250.32	250.32	357.49	357.49	357.49	357.49	267.04	267.04	267.04	267.04	83.514	83.514	83.514	83.514	265.19	265.19	265.19	138.13	138.13	138.13	138.13	138.13	138.13	138.13	420.11	420.11	420.11	420.11	388.4	388.4	1748.5	1748.5	1748.5	1748.5	548.85	548.85	548.85	548.85	548.85	548.85	1169.2	1169.2	1169.2	1169.2	1169.2	1175.5	1175.5	1175.5
1801	250.32	250.32	250.32	357.49	357.49	357.49	357.49	267.04	267.04	267.04	267.04	83.514	83.514	83.514	83.514	265.19	265.19	265.19	138.13	138.13	138.13	138.13	138.13	138.13	138.13	420.11	420.11	420.11	420.11	388.4	388.4	1748.5	1748.5	1748.5	1748.5	548.85	548.85	548.85	548.85	548.85	548.85	1169.2	1169.2	1169.2	1169.2	1169.2	1175.5	1175.5	1175.5
1801	250.32	250.32	250.32	357.49	357.49	357.49	357.49	267.04	267.04	267.04	267.04	83.514	83.514	83.514	83.514	265.19	265.19	265.19	138.13	138.13	138.13	138.13	138.13	138.13	138.13	420.11	420.11	420.11	420.11	388.4	388.4	1748.5	1748.5	1748.5	1748.5	548.85	548.85	548.85	548.85	548.85	548.85	1169.2	1169.2	1169.2	1169.2	1169.2	1175.5	1175.5	1175.5
1801	250.32	250.32	250.32	357.49	357.49	357.49	357.49	267.04	267.04	267.04	267.04	83.514	83.514	83.514	83.514	265.19	265.19	265.19	138.13	138.13	138.13	138.13	138.13	138.13	138.13	420.11	420.11	420.11	420.11	388.4	388.4	1748.5	1748.5	1748.5	1748.5	548.85	548.85	548.85	548.85	548.85	548.85	1169.2	1169.2	1169.2	1169.2	1169.2	1175.5	1175.5	1175.5
1801	250.32	250.32	250.32	357.49	357.49	357.49	357.49	267.04	267.04	267.04	267.04	83.514	83.514	83.514	83.514	265.19	265.19	265.19	138.13	138.13	138.13	138.13	138.13	138.13	138.13	420.11	420.11	420.11	420.11	388.4	388.4	1748.5	1748.5	1748.5	1748.5	548.85	548.85	548.85	548.85	548.85	548.85	1169.2	1169.2	1169.2	1169.2	1169.2	1175.5	1175.5	1175.5
1801	250.32	250.32	250.32	357.49	357.49	357.49	357.49	267.04	267.04	267.04	267.04	83.514	83.514	83.514	83.514	265.19	265.19	265.19	138.13	138.13	138.13	138.13	138.13	138.13	138.13	420.11	420.11	420.11	420.11	388.4	388.4	1748.5	1748.5	1748.5	1748.5	548.85	548.85	548.85	548.85	548.85	548.85	1169.2	1169.2	1169.2	1169.2	1169.2	1175.5	1175.5	1175.5
1801	250.32	250.32	250.32	357.49	357.49	357.49	357.49	267.04	267.04	267.04	267.04	83.514	83.514	83.514	83.514	265.19	265.19	265.19	138.13	138.13	138.13	138.13	138.13	138.13	138.13	420.11	420.11	420.11	420.11	388.4	388.4	1748.5	1748.5	1748.5	1748.5	548.85	548.85	548.85	548.85	548.85	548.85	1169.2	1169.2	1169.2	1169.2	1169.2	1175.5	1175.5	1175.5
1801	250.32	250.32	250.32	357.49	357.49	357.49	357.49	267.04	267.04	267.04	267.04	83.514	83.514	83.514	83.514	265.19	265.19	265.19	138.13	138.13	138.13	138.13	138.13	138.13	138.13	420.11	420.11	420.11	420.11	388.4	388.4	1748.5	1748.5	1748.5	1748.5	548.85	548.85	548.85	548.85	548.85	548.85	1169.2	1169.2	1169.2	1169.2	1169.2	1175.5	1175.5	1175.5
282.49	1683.3	1683.3	1683.3	1311.4	1311.4	1311.4	1311.4	1648.3	1648.3	1648.3	1648.3	1526.8	1526.8	1526.8	1526.8	1654.7	1654.7	1654.7	1555.5	1555.5	1555.5	1555.5	1555.5	1555.5	1555.5	1957.2	1957.2	1957.2	1957.2	1326.9	1326.9	213.96	213.96	213.96	213.96	1462.3	1462.3	1462.3	1462.3	1462.3	1462.3	2122.6	2122.6	2122.6	2122.6	2122.6	2126.5	2126.5	2126.5
282.49	1683.3	1683.3	1683.3	1311.4	1311.4	1311.4	1311.4	1648.3	1648.3	1648.3	1648.3	1526.8	1526.8	1526.8	1526.8	1654.7	1654.7	1654.7	1555.5	1555.5	1555.5	1555.5	1555.5	1555.5	1555.5	1957.2	1957.2	1957.2	1957.2	1326.9	1326.9	213.96	213.96	213.96	213.96	1462.3	1462.3	1462.3	1462.3	1462.3	1462.3	2122.6	2122.6	2122.6	2122.6	2122.6	2126.5	2126.5	2126.5
282.49	1683.3	1683.3	1683.3	1311.4	1311.4	1311.4	1311.4	1648.3	1648.3	1648.3	1648.3	1526.8	1526.8	1526.8	1526.8	1654.7	1654.7	1654.7	1555.5	1555.5	1555.5	1555.5	1555.5	1555.5	1555.5	1957.2	1957.2	1957.2	1957.2	1326.9	1326.9	213.96	213.96	213.96	213.96	1462.3	1462.3	1462.3	1462.3	1462.3	1462.3	2122.6	2122.6	2122.6	2122.6	2122.6	2126.5	2126.5	2126.5
282.49	1683.3	1683.3	1683.3	1311.4	1311.4	1311.4	1311.4	1648.3	1648.3	1648.3	1648.3	1526.8	1526.8	1526.8	1526.8	1654.7	1654.7	1654.7	1555.5	1555.5	1555.5	1555.5	1555.5	1555.5	1555.5	1957.2	1957.2	1957.2	1957.2	1326.9	1326.9	213.96	213.96	213.96	213.96	1462.3	1462.3	1462.3	1462.3	1462.3	1462.3	2122.6	2122.6	2122.6	2122.6	2122.6	2126.5	2126.5	2126.5
282.49	1683.3	1683.3	1683.3	1311.4	1311.4	1311.4	1311.4	1648.3	1648.3	1648.3	1648.3	1526.8	1526.8	1526.8	1526.8	1654.7	1654.7	1654.7	1555.5	1555.5	1555.5	1555.5	1555.5	1555.5	1555.5	1957.2	1957.2	1957.2	1957.2	1326.9	1326.9	213.96	213.96	213.96	213.96	1462.3	1462.3	1462.3	1462.3	1462.3	1462.3	2122.6	2122.6	2122.6	2122.6	2122.6	2126.5	2126.5	2126.5
282.49	1683.3	1683.3	1683.3	1311.4	1311.4	1311.4	1311.4	1648.3	1648.3	1648.3	1648.3	1526.8	1526.8	1526.8	1526.8	1654.7	1654.7	1654.7	1555.5	1555.5	1555.5	1555.5	1555.5	1555.5	1555.5	1957.2	1957.2	1957.2	1957.2	1326.9	1326.9	213.96	213.96	213.96	213.96	1462.3	1462.3	1462.3	1462.3	1462.3	1462.3	2122.6	2122.6	2122.6	2122.6	2122.6	2126.5	2126.5	2126.5
1801	254.67	254.67	254.67	354.47	354.47	354.47	354.47	271.53	271.53	271.53	271.53	79.824	79.824	79.824	79.824	269.67	269.67	269.67	133.65	133.65	133.65	133.65	133.65	133.65	133.65	422.65	422.65	422.65	422.65	384.99	384.99	1748.4	1748.4	1748.4	1748.4	544.54	544.54	544.54	544.54	544.54	544.54	1173.7	1173.7	1173.7	1173.7	1173.7	1180	1180	1180
1801	254.67	254.67	254.67	354.47	354.47	354.47	354.47	271.53	271.53	271.53	271.53	79.824	79.824	79.824	79.824	269.67	269.67	269.67	133.65	133.65	133.65	133.65	133.65	133.65	133.65	422.65	422.65	422.65	422.65	384.99	384.99	1748.4	1748.4	1748.4	1748.4	544.54	544.54	544.54	544.54	544.54	544.54	1173.7	1173.7	1173.7	1173.7	1173.7	1180	1180	1180
2378	1075.3	1075.3	1075.3	1617	1617	1617	1617	1057	1057	1057	1057	1399.3	1399.3	1399.3	1399.3	1058.5	1058.5	1058.5	1461.6	1461.6	1461.6	1461.6	1461.6	1461.6	1461.6	1083.6	1083.6	1083.6	1083.6	1665.3	1665.3	2358.8	2358.8	2358.8	2358.8	1868.2	1868.2	1868.2	1868.2	1868.2	1868.2	174.87	174.87	174.87	174.87	174.87	169.73	169.73	169.73
2378	1075.3	1075.3	1075.3	1617	1617	1617	1617	1057	1057	1057	1057	1399.3	1399.3	1399.3	1399.3	1058.5	1058.5	1058.5	1461.6	1461.6	1461.6	1461.6	1461.6	1461.6	1461.6	1083.6	1083.6	1083.6	1083.6	1665.3	1665.3	2358.8	2358.8	2358.8	2358.8	1868.2	1868.2	1868.2	1868.2	1868.2	1868.2	174.87	174.87	174.87	174.87	174.87	169.73	169.73	169.73
2378	1075.3	1075.3	1075.3	1617	1617	1617	1617	1057	1057	1057	1057	1399.3	1399.3	1399.3	1399.3	1058.5	1058.5	1058.5	1461.6	1461.6	1461.6	1461.6	1461.6	1461.6	1461.6	1083.6	1083.6	1083.6	1083.6	1665.3	1665.3	2358.8	2358.8	2358.8	2358.8	1868.2	1868.2	1868.2	1868.2	1868.2	1868.2	174.87	174.87	174.87	174.87	174.87	169.73	169.73	169.73
2378	1075.3	1075.3	1075.3	1617	1617	1617	1617	1057	1057	1057	1057	1399.3	1399.3	1399.3	1399.3	1058.5	1058.5	1058.5	1461.6	1461.6	1461.6	1461.6	1461.6	1461.6	1461.6	1083.6	1083.6	1083.6	1083.6	1665.3	1665.3	2358.8	2358.8	2358.8	2358.8	1868.2	1868.2	1868.2	1868.2	1868.2	1868.2	174.87	174.87	174.87	174.87	174.87	169.73	169.73	169.73
2378	1075.3	1075.3	1075.3	1617	1617	1617	1617	1057	1057	1057	1057	1399.3	1399.3	1399.3	1399.3	1058.5	1058.5	1058.5	1461.6	1461.6	1461.6	1461.6	1461.6	1461.6	1461.6	1083.6	1083.6	1083.6	1083.6	1665.3	1665.3	2358.8	2358.8	2358.8	2358.8	1868.2	1868.2	1868.2	1868.2	1868.2	1868.2	174.87	174.87	174.87	174.87	174.87	169.73	169.73	169.73
2378	1075.3	1075.3	1075.3	1617	1617	1617	1617	1057	1057	1057	1057	1399.3	1399.3	1399.3	1399.3	1058.5	1058.5	1058.5	1461.6	1461.6	1461.6	1461.6	1461.6	1461.6	1461.6	1083.6	1083.6	1083.6	1083.6	1665.3	1665.3	2358.8	2358.8	2358.8	2358.8	1868.2	1868.2	1868.2	1868.2	1868.2	1868.2	174.87	174.87	174.87	174.87	174.87	169.73	169.73	169.73
2378	1075.3	1075.3	1075.3	1617	1617	1617	1617	1057	1057	1057	1057	1399.3	1399.3	1399.3	1399.3	1058.5	1058.5	1058.5	1461.6	1461.6	1461.6	1461.6	1461.6	1461.6	1461.6	1083.6	1083.6	1083.6	1083.6	1665.3	1665.3	2358.8	2358.8	2358.8	2358.8	1868.2	1868.2	1868.2	1868.2	1868.2	1868.2	174.87	174.87	174.87	174.87	174.87	169.73	169.73	169.73
2378	1075.3	1075.3	1075.3	1617	1617	1617	1617	1057	1057	1057	1057	1399.3	1399.3	1399.3	1399.3	1058.5	1058.5	1058.5	1461.6	1461.6	1461.6	1461.6	1461.6	1461.6	1461.6	1083.6	1083.6	1083.6	1083.6	1665.3	1665.3	2358.8	2358.8	2358.8	2358.8	1868.2	1868.2	1868.2	1868.2	1868.2	1868.2	174.87	174.87	174.87	174.87	174.87	169.73	169.73	169.73
2378	1075.3	1075.3	1075.3	1617	1617	1617	1617	1057	1057	1057	1057	1399.3	1399.3	1399.3	1399.3	1058.5	1058.5	1058.5	1461.6	1461.6	1461.6	1461.6	1461.6	1461.6	1461.6	1083.6	1083.6	1083.6	1083.6	1665.3	1665.3	2358.8	2358.8	2358.8	2358.8	1868.2	1868.2	1868.2	1868.2	1868.2	1868.2	174.87	174.87	174.87	174.87	174.87	169.73	169.73	169.73
2196.4	951.69	951.69	951.69	1469.3	1469.3	1469.3	1469.3	927.6	927.6	927.6	927.6	1266.3	1266.3	1266.3	1266.3	930	930	930	1332.1	1332.1	1332.1	1332.1	1332.1	1332.1	1332.1	1001	1001	1001	1001	1519.3	1519.3	2176.7	2176.7	2176.7	2176.7	1731.6	1731.6	1731.6	1731.6	1731.6	1731.6	50.163	50.163	50.163	50.163	50.163	46.814	46.814	46.814
2196.4	951.69	951.69	951.69	1469.3	1469.3	1469.3	1469.3	927.6	927.6	927.6	927.6	1266.3	1266.3	1266.3	1266.3	930	930	930	1332.1	1332.1	1332.1	1332.1	1332.1	1332.1	1332.1	1001	1001	1001	1001	1519.3	1519.3	2176.7	2176.7	2176.7	2176.7	1731.6	1731.6	1731.6	1731.6	1731.6	1731.6	50.163	50.163	50.163	50.163	50.163	46.814	46.814	46.814
2196.4	951.69	951.69	951.69	1469.3	1469.3	1469.3	1469.3	927.6	927.6	927.6	927.6	1266.3	1266.3	1266.3	1266.3	930	930	930	1332.1	1332.1	1332.1	1332.1	1332.1	1332.1	1332.1	1001	1001	1001	1001	1519.3	1519.3	2176.7	2176.7	2176.7	2176.7	1731.6	1731.6	1731.6	1731.6	1731.6	1731.6	50.163	50.163	50.163	50.163	50.163	46.814	46.814	46.814
2196.4	951.69	951.69	951.69	1469.3	1469.3	1469.3	1469.3	927.6	927.6	927.6	927.6	1266.3	1266.3	1266.3	1266.3	930	930	930	1332.1	1332.1	1332.1	1332.1	1332.1	1332.1	1332.1	1001	1001	1001	1001	1519.3	1519.3	2176.7	2176.7	2176.7	2176.7	1731.6	1731.6	1731.6	1731.6	1731.6	1731.6	50.163	50.163	50.163	50.163	50.163	46.814	46.814	46.814
2196.4	951.69	951.69	951.69	1469.3	1469.3	1469.3	1469.3	927.6	927.6	927.6	927.6	1266.3	1266.3	1266.3	1266.3	930	930	930	1332.1	1332.1	1332.1	1332.1	1332.1	1332.1	1332.1	1001	1001	1001	1001	1519.3	1519.3	2176.7	2176.7	2176.7	2176.7	1731.6	1731.6	1731.6	1731.6	1731.6	1731.6	50.163	50.163	50.163	50.163	50.163	46.814	46.814	46.814
126.1	1843	1843	1843	1489.2	1489.2	1489.2	1489.2	1806.2	1806.2	1806.2	1806.2	1699.1	1699.1	1699.1	1699.1	1812.9	1812.9	1812.9	1730.1	1730.1	1730.1	1730.1	1730.1	1730.1	1730.1	2119.5	2119.5	2119.5	2119.5	1506	1506	69.149	69.149	69.149	69.149	1643.8	1643.8	1643.8	1643.8	1643.8	1643.8	2232.4	2232.4	2232.4	2232.4	2232.4	2235.9	2235.9	2235.9
126.1	1843	1843	1843	1489.2	1489.2	1489.2	1489.2	1806.2	1806.2	1806.2	1806.2	1699.1	1699.1	1699.1	1699.1	1812.9	1812.9	1812.9	1730.1	1730.1	1730.1	1730.1	1730.1	1730.1	1730.1	2119.5	2119.5	2119.5	2119.5	1506	1506	69.149	69.149	69.149	69.149	1643.8	1643.8	1643.8	1643.8	1643.8	1643.8	2232.4	2232.4	2232.4	2232.4	2232.4	2235.9	2235.9	2235.9
126.1	1843	1843	1843	1489.2	1489.2	1489.2	1489.2	1806.2	1806.2	1806.2	1806.2	1699.1	1699.1	1699.1	1699.1	1812.9	1812.9	1812.9	1730.1	1730.1	1730.1	1730.1	1730.1	1730.1	1730.1	2119.5	2119.5	2119.5	2119.5	1506	1506	69.149	69.149	69.149	69.149	1643.8	1643.8	1643.8	1643.8	1643.8	1643.8	2232.4	2232.4	2232.4	2232.4	2232.4	2235.9	2235.9	2235.9
126.1	1843	1843	1843	1489.2	1489.2	1489.2	1489.2	1806.2	1806.2	1806.2	1806.2	1699.1	1699.1	1699.1	1699.1	1812.9	1812.9	1812.9	1730.1	1730.1	1730.1	1730.1	1730.1	1730.1	1730.1	2119.5	2119.5	2119.5	2119.5	1506	1506	69.149	69.149	69.149	69.149	1643.8	1643.8	1643.8	1643.8	1643.8	1643.8	2232.4	2232.4	2232.4	2232.4	2232.4	2235.9	2235.9	2235.9
126.1	1843	1843	1843	1489.2	1489.2	1489.2	1489.2	1806.2	1806.2	1806.2	1806.2	1699.1	1699.1	1699.1	1699.1	1812.9	1812.9	1812.9	1730.1	1730.1	1730.1	1730.1	1730.1	1730.1	1730.1	2119.5	2119.5	2119.5	2119.5	1506	1506	69.149	69.149	69.149	69.149	1643.8	1643.8	1643.8	1643.8	1643.8	1643.8	2232.4	2232.4	2232.4	2232.4	2232.4	2235.9	2235.9	2235.9
126.1	1843	1843	1843	1489.2	1489.2	1489.2	1489.2	1806.2	1806.2	1806.2	1806.2	1699.1	1699.1	1699.1	1699.1	1812.9	1812.9	1812.9	1730.1	1730.1	1730.1	1730.1	1730.1	1730.1	1730.1	2119.5	2119.5	2119.5	2119.5	1506	1506	69.149	69.149	69.149	69.149	1643.8	1643.8	1643.8	1643.8	1643.8	1643.8	2232.4	2232.4	2232.4	2232.4	2232.4	2235.9	2235.9	2235.9
126.1	1843	1843	1843	1489.2	1489.2	1489.2	1489.2	1806.2	1806.2	1806.2	1806.2	1699.1	1699.1	1699.1	1699.1	1812.9	1812.9	1812.9	1730.1	1730.1	1730.1	1730.1	1730.1	1730.1	1730.1	2119.5	2119.5	2119.5	2119.5	1506	1506	69.149	69.149	69.149	69.149	1643.8	1643.8	1643.8	1643.8	1643.8	1643.8	2232.4	2232.4	2232.4	2232.4	2232.4	2235.9	2235.9	2235.9
1553.3	606.18	606.18	606.18	21.746	21.746	21.746	21.746	604.88	604.88	604.88	604.88	296.53	296.53	296.53	296.53	606.24	606.24	606.24	284.99	284.99	284.99	284.99	284.99	284.99	284.99	794.99	794.99	794.99	794.99	39.071	39.071	1493.9	1493.9	1493.9	1493.9	287.62	287.62	287.62	287.62	287.62	287.62	1473.3	1473.3	1473.3	1473.3	1473.3	1479.5	1479.5	1479.5
1553.3	606.18	606.18	606.18	21.746	21.746	21.746	21.746	604.88	604.88	604.88	604.88	296.53	296.53	296.53	296.53	606.24	606.24	606.24	284.99	284.99	284.99	284.99	284.99	284.99	284.99	794.99	794.99	794.99	794.99	39.071	39.071	1493.9	1493.9	1493.9	1493.9	287.62	287.62	287.62	287.62	287.62	287.62	1473.3	1473.3	1473.3	1473.3	1473.3	1479.5	1479.5	1479.5
1553.3	606.18	606.18	606.18	21.746	21.746	21.746	21.746	604.88	604.88	604.88	604.88	296.53	296.53	296.53	296.53	606.24	606.24	606.24	284.99	284.99	284.99	284.99	284.99	284.99	284.99	794.99	794.99	794.99	794.99	39.071	39.071	1493.9	1493.9	1493.9	1493.9	287.62	287.62	287.62	287.62	287.62	287.62	1473.3	1473.3	1473.3	1473.3	1473.3	1479.5	1479.5	1479.5
1553.3	606.18	606.18	606.18	21.746	21.746	21.746	21.746	604.88	604.88	604.88	604.88	296.53	296.53	296.53	296.53	606.24	606.24	606.24	284.99	284.99	284.99	284.99	284.99	284.99	284.99	794.99	794.99	794.99	794.99	39.071	39.071	1493.9	1493.9	1493.9	1493.9	287.62	287.62	287.62	287.62	287.62	287.62	1473.3	1473.3	1473.3	1473.3	1473.3	1479.5	1479.5	1479.5
85.943	1871.1	1871.1	1871.1	1574.5	1574.5	1574.5	1574.5	1831	1831	1831	1831	1761.5	1761.5	1761.5	1761.5	1838.1	1838.1	1838.1	1799.9	1799.9	1799.9	1799.9	1799.9	1799.9	1799.9	2151.6	2151.6	2151.6	2151.6	1597.4	1597.4	140.12	140.12	140.12	140.12	1757.2	1757.2	1757.2	1757.2	1757.2	1757.2	2173.2	2173.2	2173.2	2173.2	2173.2	2176.2	2176.2	2176.2
85.943	1871.1	1871.1	1871.1	1574.5	1574.5	1574.5	1574.5	1831	1831	1831	1831	1761.5	1761.5	1761.5	1761.5	1838.1	1838.1	1838.1	1799.9	1799.9	1799.9	1799.9	1799.9	1799.9	1799.9	2151.6	2151.6	2151.6	2151.6	1597.4	1597.4	140.12	140.12	140.12	140.12	1757.2	1757.2	1757.2	1757.2	1757.2	1757.2	2173.2	2173.2	2173.2	2173.2	2173.2	2176.2	2176.2	2176.2
85.943	1871.1	1871.1	1871.1	1574.5	1574.5	1574.5	1574.5	1831	1831	1831	1831	1761.5	1761.5	1761.5	1761.5	1838.1	1838.1	1838.1	1799.9	1799.9	1799.9	1799.9	1799.9	1799.9	1799.9	2151.6	2151.6	2151.6	2151.6	1597.4	1597.4	140.12	140.12	140.12	140.12	1757.2	1757.2	1757.2	1757.2	1757.2	1757.2	2173.2	2173.2	2173.2	2173.2	2173.2	2176.2	2176.2	2176.2
1804.7	961.25	961.25	961.25	1348.2	1348.2	1348.2	1348.2	920.95	920.95	920.95	920.95	1213.5	1213.5	1213.5	1213.5	926.41	926.41	926.41	1287.2	1287.2	1287.2	1287.2	1287.2	1287.2	1287.2	1119	1119	1119	1119	1402.2	1402.2	1790.6	1790.6	1790.6	1790.6	1641	1641	1641	1641	1641	1641	459.79	459.79	459.79	459.79	459.79	460.57	460.57	460.57
1804.7	961.25	961.25	961.25	1348.2	1348.2	1348.2	1348.2	920.95	920.95	920.95	920.95	1213.5	1213.5	1213.5	1213.5	926.41	926.41	926.41	1287.2	1287.2	1287.2	1287.2	1287.2	1287.2	1287.2	1119	1119	1119	1119	1402.2	1402.2	1790.6	1790.6	1790.6	1790.6	1641	1641	1641	1641	1641	1641	459.79	459.79	459.79	459.79	459.79	460.57	460.57	460.57
1804.7	961.25	961.25	961.25	1348.2	1348.2	1348.2	1348.2	920.95	920.95	920.95	920.95	1213.5	1213.5	1213.5	1213.5	926.41	926.41	926.41	1287.2	1287.2	1287.2	1287.2	1287.2	1287.2	1287.2	1119	1119	1119	1119	1402.2	1402.2	1790.6	1790.6	1790.6	1790.6	1641	1641	1641	1641	1641	1641	459.79	459.79	459.79	459.79	459.79	460.57	460.57	460.57
1804.7	961.25	961.25	961.25	1348.2	1348.2	1348.2	1348.2	920.95	920.95	920.95	920.95	1213.5	1213.5	1213.5	1213.5	926.41	926.41	926.41	1287.2	1287.2	1287.2	1287.2	1287.2	1287.2	1287.2	1119	1119	1119	1119	1402.2	1402.2	1790.6	1790.6	1790.6	1790.6	1641	1641	1641	1641	1641	1641	459.79	459.79	459.79	459.79	459.79	460.57	460.57	460.57
1804.7	961.25	961.25	961.25	1348.2	1348.2	1348.2	1348.2	920.95	920.95	920.95	920.95	1213.5	1213.5	1213.5	1213.5	926.41	926.41	926.41	1287.2	1287.2	1287.2	1287.2	1287.2	1287.2	1287.2	1119	1119	1119	1119	1402.2	1402.2	1790.6	1790.6	1790.6	1790.6	1641	1641	1641	1641	1641	1641	459.79	459.79	459.79	459.79	459.79	460.57	460.57	460.57
1750.3	305.2	305.2	305.2	292.42	292.42	292.42	292.42	315.31	315.31	315.31	315.31	29.301	29.301	29.301	29.301	314.61	314.61	314.61	103.19	103.19	103.19	103.19	103.19	103.19	103.19	485.31	485.31	485.31	485.31	324.62	324.62	1696.8	1696.8	1696.8	1696.8	496.88	496.88	496.88	496.88	496.88	496.88	1214.4	1214.4	1214.4	1214.4	1214.4	1220.8	1220.8	1220.8
1750.3	305.2	305.2	305.2	292.42	292.42	292.42	292.42	315.31	315.31	315.31	315.31	29.301	29.301	29.301	29.301	314.61	314.61	314.61	103.19	103.19	103.19	103.19	103.19	103.19	103.19	485.31	485.31	485.31	485.31	324.62	324.62	1696.8	1696.8	1696.8	1696.8	496.88	496.88	496.88	496.88	496.88	496.88	1214.4	1214.4	1214.4	1214.4	1214.4	1220.8	1220.8	1220.8
1750.3	305.2	305.2	305.2	292.42	292.42	292.42	292.42	315.31	315.31	315.31	315.31	29.301	29.301	29.301	29.301	314.61	314.61	314.61	103.19	103.19	103.19	103.19	103.19	103.19	103.19	485.31	485.31	485.31	485.31	324.62	324.62	1696.8	1696.8	1696.8	1696.8	496.88	496.88	496.88	496.88	496.88	496.88	1214.4	1214.4	1214.4	1214.4	1214.4	1220.8	1220.8	1220.8
1750.3	305.2	305.2	305.2	292.42	292.42	292.42	292.42	315.31	315.31	315.31	315.31	29.301	29.301	29.301	29.301	314.61	314.61	314.61	103.19	103.19	103.19	103.19	103.19	103.19	103.19	485.31	485.31	485.31	485.31	324.62	324.62	1696.8	1696.8	1696.8	1696.8	496.88	496.88	496.88	496.88	496.88	496.88	1214.4	1214.4	1214.4	1214.4	1214.4	1220.8	1220.8	1220.8
1750.3	305.2	305.2	305.2	292.42	292.42	292.42	292.42	315.31	315.31	315.31	315.31	29.301	29.301	29.301	29.301	314.61	314.61	314.61	103.19	103.19	103.19	103.19	103.19	103.19	103.19	485.31	485.31	485.31	485.31	324.62	324.62	1696.8	1696.8	1696.8	1696.8	496.88	496.88	496.88	496.88	496.88	496.88	1214.4	1214.4	1214.4	1214.4	1214.4	1220.8	1220.8	1220.8
1818.3	80.05	80.05	80.05	586.4	586.4	586.4	586.4	31.25	31.25	31.25	31.25	355.36	355.36	355.36	355.36	38.855	38.855	38.855	420.81	420.81	420.81	420.81	420.81	420.81	420.81	352.87	352.87	352.87	352.87	630.24	630.24	1773.5	1773.5	1773.5	1773.5	823.79	823.79	823.79	823.79	823.79	823.79	887.29	887.29	887.29	887.29	887.29	893.62	893.62	893.62
1818.3	80.05	80.05	80.05	586.4	586.4	586.4	586.4	31.25	31.25	31.25	31.25	355.36	355.36	355.36	355.36	38.855	38.855	38.855	420.81	420.81	420.81	420.81	420.81	420.81	420.81	352.87	352.87	352.87	352.87	630.24	630.24	1773.5	1773.5	1773.5	1773.5	823.79	823.79	823.79	823.79	823.79	823.79	887.29	887.29	887.29	887.29	887.29	893.62	893.62	893.62
1818.3	80.05	80.05	80.05	586.4	586.4	586.4	586.4	31.25	31.25	31.25	31.25	355.36	355.36	355.36	355.36	38.855	38.855	38.855	420.81	420.81	420.81	420.81	420.81	420.81	420.81	352.87	352.87	352.87	352.87	630.24	630.24	1773.5	1773.5	1773.5	1773.5	823.79	823.79	823.79	823.79	823.79	823.79	887.29	887.29	887.29	887.29	887.29	893.62	893.62	893.62
2364.8	1062	1062	1062	1602.8	1602.8	1602.8	1602.8	1043.4	1043.4	1043.4	1043.4	1385.6	1385.6	1385.6	1385.6	1044.9	1044.9	1044.9	1448	1448	1448	1448	1448	1448	1448	1072.3	1072.3	1072.3	1072.3	1651.2	1651.2	2345.4	2345.4	2345.4	2345.4	1854.5	1854.5	1854.5	1854.5	1854.5	1854.5	160.23	160.23	160.23	160.23	160.23	155.12	155.12	155.12
2364.8	1062	1062	1062	1602.8	1602.8	1602.8	1602.8	1043.4	1043.4	1043.4	1043.4	1385.6	1385.6	1385.6	1385.6	1044.9	1044.9	1044.9	1448	1448	1448	1448	1448	1448	1448	1072.3	1072.3	1072.3	1072.3	1651.2	1651.2	2345.4	2345.4	2345.4	2345.4	1854.5	1854.5	1854.5	1854.5	1854.5	1854.5	160.23	160.23	160.23	160.23	160.23	155.12	155.12	155.12
2364.8	1062	1062	1062	1602.8	1602.8	1602.8	1602.8	1043.4	1043.4	1043.4	1043.4	1385.6	1385.6	1385.6	1385.6	1044.9	1044.9	1044.9	1448	1448	1448	1448	1448	1448	1448	1072.3	1072.3	1072.3	1072.3	1651.2	1651.2	2345.4	2345.4	2345.4	2345.4	1854.5	1854.5	1854.5	1854.5	1854.5	1854.5	160.23	160.23	160.23	160.23	160.23	155.12	155.12	155.12
2364.8	1062	1062	1062	1602.8	1602.8	1602.8	1602.8	1043.4	1043.4	1043.4	1043.4	1385.6	1385.6	1385.6	1385.6	1044.9	1044.9	1044.9	1448	1448	1448	1448	1448	1448	1448	1072.3	1072.3	1072.3	1072.3	1651.2	1651.2	2345.4	2345.4	2345.4	2345.4	1854.5	1854.5	1854.5	1854.5	1854.5	1854.5	160.23	160.23	160.23	160.23	160.23	155.12	155.12	155.12
2364.8	1062	1062	1062	1602.8	1602.8	1602.8	1602.8	1043.4	1043.4	1043.4	1043.4	1385.6	1385.6	1385.6	1385.6	1044.9	1044.9	1044.9	1448	1448	1448	1448	1448	1448	1448	1072.3	1072.3	1072.3	1072.3	1651.2	1651.2	2345.4	2345.4	2345.4	2345.4	1854.5	1854.5	1854.5	1854.5	1854.5	1854.5	160.23	160.23	160.23	160.23	160.23	155.12	155.12	155.12
2364.8	1062	1062	1062	1602.8	1602.8	1602.8	1602.8	1043.4	1043.4	1043.4	1043.4	1385.6	1385.6	1385.6	1385.6	1044.9	1044.9	1044.9	1448	1448	1448	1448	1448	1448	1448	1072.3	1072.3	1072.3	1072.3	1651.2	1651.2	2345.4	2345.4	2345.4	2345.4	1854.5	1854.5	1854.5	1854.5	1854.5	1854.5	160.23	160.23	160.23	160.23	160.23	155.12	155.12	155.12
2364.8	1062	1062	1062	1602.8	1602.8	1602.8	1602.8	1043.4	1043.4	1043.4	1043.4	1385.6	1385.6	1385.6	1385.6	1044.9	1044.9	1044.9	1448	1448	1448	1448	1448	1448	1448	1072.3	1072.3	1072.3	1072.3	1651.2	1651.2	2345.4	2345.4	2345.4	2345.4	1854.5	1854.5	1854.5	1854.5	1854.5	1854.5	160.23	160.23	160.23	160.23	160.23	155.12	155.12	155.12
1792.4	181.04	181.04	181.04	407.38	407.38	407.38	407.38	191.98	191.98	191.98	191.98	150.75	150.75	150.75	150.75	190.82	190.82	190.82	214.19	214.19	214.19	214.19	214.19	214.19	214.19	390.86	390.86	390.86	390.86	444.32	444.32	1741.9	1741.9	1741.9	1741.9	620.51	620.51	620.51	620.51	620.51	620.51	1093.4	1093.4	1093.4	1093.4	1093.4	1099.8	1099.8	1099.8
1792.4	181.04	181.04	181.04	407.38	407.38	407.38	407.38	191.98	191.98	191.98	191.98	150.75	150.75	150.75	150.75	190.82	190.82	190.82	214.19	214.19	214.19	214.19	214.19	214.19	214.19	390.86	390.86	390.86	390.86	444.32	444.32	1741.9	1741.9	1741.9	1741.9	620.51	620.51	620.51	620.51	620.51	620.51	1093.4	1093.4	1093.4	1093.4	1093.4	1099.8	1099.8	1099.8
1792.4	181.04	181.04	181.04	407.38	407.38	407.38	407.38	191.98	191.98	191.98	191.98	150.75	150.75	150.75	150.75	190.82	190.82	190.82	214.19	214.19	214.19	214.19	214.19	214.19	214.19	390.86	390.86	390.86	390.86	444.32	444.32	1741.9	1741.9	1741.9	1741.9	620.51	620.51	620.51	620.51	620.51	620.51	1093.4	1093.4	1093.4	1093.4	1093.4	1099.8	1099.8	1099.8
1792.4	181.04	181.04	181.04	407.38	407.38	407.38	407.38	191.98	191.98	191.98	191.98	150.75	150.75	150.75	150.75	190.82	190.82	190.82	214.19	214.19	214.19	214.19	214.19	214.19	214.19	390.86	390.86	390.86	390.86	444.32	444.32	1741.9	1741.9	1741.9	1741.9	620.51	620.51	620.51	620.51	620.51	620.51	1093.4	1093.4	1093.4	1093.4	1093.4	1099.8	1099.8	1099.8
1792.4	181.04	181.04	181.04	407.38	407.38	407.38	407.38	191.98	191.98	191.98	191.98	150.75	150.75	150.75	150.75	190.82	190.82	190.82	214.19	214.19	214.19	214.19	214.19	214.19	214.19	390.86	390.86	390.86	390.86	444.32	444.32	1741.9	1741.9	1741.9	1741.9	620.51	620.51	620.51	620.51	620.51	620.51	1093.4	1093.4	1093.4	1093.4	1093.4	1099.8	1099.8	1099.8
1792.4	181.04	181.04	181.04	407.38	407.38	407.38	407.38	191.98	191.98	191.98	191.98	150.75	150.75	150.75	150.75	190.82	190.82	190.82	214.19	214.19	214.19	214.19	214.19	214.19	214.19	390.86	390.86	390.86	390.86	444.32	444.32	1741.9	1741.9	1741.9	1741.9	620.51	620.51	620.51	620.51	620.51	620.51	1093.4	1093.4	1093.4	1093.4	1093.4	1099.8	1099.8	1099.8
1792.4	181.04	181.04	181.04	407.38	407.38	407.38	407.38	191.98	191.98	191.98	191.98	150.75	150.75	150.75	150.75	190.82	190.82	190.82	214.19	214.19	214.19	214.19	214.19	214.19	214.19	390.86	390.86	390.86	390.86	444.32	444.32	1741.9	1741.9	1741.9	1741.9	620.51	620.51	620.51	620.51	620.51	620.51	1093.4	1093.4	1093.4	1093.4	1093.4	1099.8	1099.8	1099.8
1792.4	181.04	181.04	181.04	407.38	407.38	407.38	407.38	191.98	191.98	191.98	191.98	150.75	150.75	150.75	150.75	190.82	190.82	190.82	214.19	214.19	214.19	214.19	214.19	214.19	214.19	390.86	390.86	390.86	390.86	444.32	444.32	1741.9	1741.9	1741.9	1741.9	620.51	620.51	620.51	620.51	620.51	620.51	1093.4	1093.4	1093.4	1093.4	1093.4	1099.8	1099.8	1099.8
1304.4	974.82	974.82	974.82	404.95	404.95	404.95	404.95	965.48	965.48	965.48	965.48	681.65	681.65	681.65	681.65	968.19	968.19	968.19	669.57	669.57	669.57	669.57	669.57	669.57	669.57	1180.3	1180.3	1180.3	1180.3	385.98	385.98	1239.1	1239.1	1239.1	1239.1	437.26	437.26	437.26	437.26	437.26	437.26	1780.6	1780.6	1780.6	1780.6	1780.6	1786.4	1786.4	1786.4
1304.4	974.82	974.82	974.82	404.95	404.95	404.95	404.95	965.48	965.48	965.48	965.48	681.65	681.65	681.65	681.65	968.19	968.19	968.19	669.57	669.57	669.57	669.57	669.57	669.57	669.57	1180.3	1180.3	1180.3	1180.3	385.98	385.98	1239.1	1239.1	1239.1	1239.1	437.26	437.26	437.26	437.26	437.26	437.26	1780.6	1780.6	1780.6	1780.6	1780.6	1786.4	1786.4	1786.4
1304.4	974.82	974.82	974.82	404.95	404.95	404.95	404.95	965.48	965.48	965.48	965.48	681.65	681.65	681.65	681.65	968.19	968.19	968.19	669.57	669.57	669.57	669.57	669.57	669.57	669.57	1180.3	1180.3	1180.3	1180.3	385.98	385.98	1239.1	1239.1	1239.1	1239.1	437.26	437.26	437.26	437.26	437.26	437.26	1780.6	1780.6	1780.6	1780.6	1780.6	1786.4	1786.4	1786.4
1304.4	974.82	974.82	974.82	404.95	404.95	404.95	404.95	965.48	965.48	965.48	965.48	681.65	681.65	681.65	681.65	968.19	968.19	968.19	669.57	669.57	669.57	669.57	669.57	669.57	669.57	1180.3	1180.3	1180.3	1180.3	385.98	385.98	1239.1	1239.1	1239.1	1239.1	437.26	437.26	437.26	437.26	437.26	437.26	1780.6	1780.6	1780.6	1780.6	1780.6	1786.4	1786.4	1786.4
1304.4	974.82	974.82	974.82	404.95	404.95	404.95	404.95	965.48	965.48	965.48	965.48	681.65	681.65	681.65	681.65	968.19	968.19	968.19	669.57	669.57	669.57	669.57	669.57	669.57	669.57	1180.3	1180.3	1180.3	1180.3	385.98	385.98	1239.1	1239.1	1239.1	1239.1	437.26	437.26	437.26	437.26	437.26	437.26	1780.6	1780.6	1780.6	1780.6	1780.6	1786.4	1786.4	1786.4
1304.4	974.82	974.82	974.82	404.95	404.95	404.95	404.95	965.48	965.48	965.48	965.48	681.65	681.65	681.65	681.65	968.19	968.19	968.19	669.57	669.57	669.57	669.57	669.57	669.57	669.57	1180.3	1180.3	1180.3	1180.3	385.98	385.98	1239.1	1239.1	1239.1	1239.1	437.26	437.26	437.26	437.26	437.26	437.26	1780.6	1780.6	1780.6	1780.6	1780.6	1786.4	1786.4	1786.4
1304.4	974.82	974.82	974.82	404.95	404.95	404.95	404.95	965.48	965.48	965.48	965.48	681.65	681.65	681.65	681.65	968.19	968.19	968.19	669.57	669.57	669.57	669.57	669.57	669.57	669.57	1180.3	1180.3	1180.3	1180.3	385.98	385.98	1239.1	1239.1	1239.1	1239.1	437.26	437.26	437.26	437.26	437.26	437.26	1780.6	1780.6	1780.6	1780.6	1780.6	1786.4	1786.4	1786.4
2367.9	1094.8	1094.8	1094.8	1631.3	1631.3	1631.3	1631.3	1075.3	1075.3	1075.3	1075.3	1417.1	1417.1	1417.1	1417.1	1076.9	1076.9	1076.9	1480.2	1480.2	1480.2	1480.2	1480.2	1480.2	1480.2	1109.9	1109.9	1109.9	1109.9	1680	1680	2349.6	2349.6	2349.6	2349.6	1885.5	1885.5	1885.5	1885.5	1885.5	1885.5	181.42	181.42	181.42	181.42	181.42	175.64	175.64	175.64
2367.9	1094.8	1094.8	1094.8	1631.3	1631.3	1631.3	1631.3	1075.3	1075.3	1075.3	1075.3	1417.1	1417.1	1417.1	1417.1	1076.9	1076.9	1076.9	1480.2	1480.2	1480.2	1480.2	1480.2	1480.2	1480.2	1109.9	1109.9	1109.9	1109.9	1680	1680	2349.6	2349.6	2349.6	2349.6	1885.5	1885.5	1885.5	1885.5	1885.5	1885.5	181.42	181.42	181.42	181.42	181.42	175.64	175.64	175.64
2367.9	1094.8	1094.8	1094.8	1631.3	1631.3	1631.3	1631.3	1075.3	1075.3	1075.3	1075.3	1417.1	1417.1	1417.1	1417.1	1076.9	1076.9	1076.9	1480.2	1480.2	1480.2	1480.2	1480.2	1480.2	1480.2	1109.9	1109.9	1109.9	1109.9	1680	1680	2349.6	2349.6	2349.6	2349.6	1885.5	1885.5	1885.5	1885.5	1885.5	1885.5	181.42	181.42	181.42	181.42	181.42	175.64	175.64	175.64
1565.6	620.95	620.95	620.95	42.715	42.715	42.715	42.715	621.14	621.14	621.14	621.14	306	306	306	306	622.28	622.28	622.28	288.61	288.61	288.61	288.61	288.61	288.61	288.61	803.28	803.28	803.28	803.28	15.805	15.805	1505.8	1505.8	1505.8	1505.8	263.27	263.27	263.27	263.27	263.27	263.27	1493.6	1493.6	1493.6	1493.6	1493.6	1499.8	1499.8	1499.8
1565.6	620.95	620.95	620.95	42.715	42.715	42.715	42.715	621.14	621.14	621.14	621.14	306	306	306	306	622.28	622.28	622.28	288.61	288.61	288.61	288.61	288.61	288.61	288.61	803.28	803.28	803.28	803.28	15.805	15.805	1505.8	1505.8	1505.8	1505.8	263.27	263.27	263.27	263.27	263.27	263.27	1493.6	1493.6	1493.6	1493.6	1493.6	1499.8	1499.8	1499.8
1565.6	620.95	620.95	620.95	42.715	42.715	42.715	42.715	621.14	621.14	621.14	621.14	306	306	306	306	622.28	622.28	622.28	288.61	288.61	288.61	288.61	288.61	288.61	288.61	803.28	803.28	803.28	803.28	15.805	15.805	1505.8	1505.8	1505.8	1505.8	263.27	263.27	263.27	263.27	263.27	263.27	1493.6	1493.6	1493.6	1493.6	1493.6	1499.8	1499.8	1499.8
1565.6	620.95	620.95	620.95	42.715	42.715	42.715	42.715	621.14	621.14	621.14	621.14	306	306	306	306	622.28	622.28	622.28	288.61	288.61	288.61	288.61	288.61	288.61	288.61	803.28	803.28	803.28	803.28	15.805	15.805	1505.8	1505.8	1505.8	1505.8	263.27	263.27	263.27	263.27	263.27	263.27	1493.6	1493.6	1493.6	1493.6	1493.6	1499.8	1499.8	1499.8
1565.6	620.95	620.95	620.95	42.715	42.715	42.715	42.715	621.14	621.14	621.14	621.14	306	306	306	306	622.28	622.28	622.28	288.61	288.61	288.61	288.61	288.61	288.61	288.61	803.28	803.28	803.28	803.28	15.805	15.805	1505.8	1505.8	1505.8	1505.8	263.27	263.27	263.27	263.27	263.27	263.27	1493.6	1493.6	1493.6	1493.6	1493.6	1499.8	1499.8	1499.8
1565.6	620.95	620.95	620.95	42.715	42.715	42.715	42.715	621.14	621.14	621.14	621.14	306	306	306	306	622.28	622.28	622.28	288.61	288.61	288.61	288.61	288.61	288.61	288.61	803.28	803.28	803.28	803.28	15.805	15.805	1505.8	1505.8	1505.8	1505.8	263.27	263.27	263.27	263.27	263.27	263.27	1493.6	1493.6	1493.6	1493.6	1493.6	1499.8	1499.8	1499.8
1565.6	620.95	620.95	620.95	42.715	42.715	42.715	42.715	621.14	621.14	621.14	621.14	306	306	306	306	622.28	622.28	622.28	288.61	288.61	288.61	288.61	288.61	288.61	288.61	803.28	803.28	803.28	803.28	15.805	15.805	1505.8	1505.8	1505.8	1505.8	263.27	263.27	263.27	263.27	263.27	263.27	1493.6	1493.6	1493.6	1493.6	1493.6	1499.8	1499.8	1499.8
2093.2	1020.2	1020.2	1020.2	1496.5	1496.5	1496.5	1496.5	989.53	989.53	989.53	989.53	1317.3	1317.3	1317.3	1317.3	993.12	993.12	993.12	1387	1387	1387	1387	1387	1387	1387	1108.3	1108.3	1108.3	1108.3	1548.6	1548.6	2077.7	2077.7	2077.7	2077.7	1772.9	1772.9	1772.9	1772.9	1772.9	1772.9	218.71	218.71	218.71	218.71	218.71	216.3	216.3	216.3
2093.2	1020.2	1020.2	1020.2	1496.5	1496.5	1496.5	1496.5	989.53	989.53	989.53	989.53	1317.3	1317.3	1317.3	1317.3	993.12	993.12	993.12	1387	1387	1387	1387	1387	1387	1387	1108.3	1108.3	1108.3	1108.3	1548.6	1548.6	2077.7	2077.7	2077.7	2077.7	1772.9	1772.9	1772.9	1772.9	1772.9	1772.9	218.71	218.71	218.71	218.71	218.71	216.3	216.3	216.3
2093.2	1020.2	1020.2	1020.2	1496.5	1496.5	1496.5	1496.5	989.53	989.53	989.53	989.53	1317.3	1317.3	1317.3	1317.3	993.12	993.12	993.12	1387	1387	1387	1387	1387	1387	1387	1108.3	1108.3	1108.3	1108.3	1548.6	1548.6	2077.7	2077.7	2077.7	2077.7	1772.9	1772.9	1772.9	1772.9	1772.9	1772.9	218.71	218.71	218.71	218.71	218.71	216.3	216.3	216.3
2093.2	1020.2	1020.2	1020.2	1496.5	1496.5	1496.5	1496.5	989.53	989.53	989.53	989.53	1317.3	1317.3	1317.3	1317.3	993.12	993.12	993.12	1387	1387	1387	1387	1387	1387	1387	1108.3	1108.3	1108.3	1108.3	1548.6	1548.6	2077.7	2077.7	2077.7	2077.7	1772.9	1772.9	1772.9	1772.9	1772.9	1772.9	218.71	218.71	218.71	218.71	218.71	216.3	216.3	216.3
2093.2	1020.2	1020.2	1020.2	1496.5	1496.5	1496.5	1496.5	989.53	989.53	989.53	989.53	1317.3	1317.3	1317.3	1317.3	993.12	993.12	993.12	1387	1387	1387	1387	1387	1387	1387	1108.3	1108.3	1108.3	1108.3	1548.6	1548.6	2077.7	2077.7	2077.7	2077.7	1772.9	1772.9	1772.9	1772.9	1772.9	1772.9	218.71	218.71	218.71	218.71	218.71	216.3	216.3	216.3
2093.2	1020.2	1020.2	1020.2	1496.5	1496.5	1496.5	1496.5	989.53	989.53	989.53	989.53	1317.3	1317.3	1317.3	1317.3	993.12	993.12	993.12	1387	1387	1387	1387	1387	1387	1387	1108.3	1108.3	1108.3	1108.3	1548.6	1548.6	2077.7	2077.7	2077.7	2077.7	1772.9	1772.9	1772.9	1772.9	1772.9	1772.9	218.71	218.71	218.71	218.71	218.71	216.3	216.3	216.3
2195.1	950.38	950.38	950.38	1467.9	1467.9	1467.9	1467.9	926.25	926.25	926.25	926.25	1264.9	1264.9	1264.9	1264.9	928.66	928.66	928.66	1330.7	1330.7	1330.7	1330.7	1330.7	1330.7	1330.7	999.94	999.94	999.94	999.94	1517.8	1517.8	2175.3	2175.3	2175.3	2175.3	1730.2	1730.2	1730.2	1730.2	1730.2	1730.2	50.115	50.115	50.115	50.115	50.115	46.941	46.941	46.941
2195.1	950.38	950.38	950.38	1467.9	1467.9	1467.9	1467.9	926.25	926.25	926.25	926.25	1264.9	1264.9	1264.9	1264.9	928.66	928.66	928.66	1330.7	1330.7	1330.7	1330.7	1330.7	1330.7	1330.7	999.94	999.94	999.94	999.94	1517.8	1517.8	2175.3	2175.3	2175.3	2175.3	1730.2	1730.2	1730.2	1730.2	1730.2	1730.2	50.115	50.115	50.115	50.115	50.115	46.941	46.941	46.941
2195.1	950.38	950.38	950.38	1467.9	1467.9	1467.9	1467.9	926.25	926.25	926.25	926.25	1264.9	1264.9	1264.9	1264.9	928.66	928.66	928.66	1330.7	1330.7	1330.7	1330.7	1330.7	1330.7	1330.7	999.94	999.94	999.94	999.94	1517.8	1517.8	2175.3	2175.3	2175.3	2175.3	1730.2	1730.2	1730.2	1730.2	1730.2	1730.2	50.115	50.115	50.115	50.115	50.115	46.941	46.941	46.941
2195.1	950.38	950.38	950.38	1467.9	1467.9	1467.9	1467.9	926.25	926.25	926.25	926.25	1264.9	1264.9	1264.9	1264.9	928.66	928.66	928.66	1330.7	1330.7	1330.7	1330.7	1330.7	1330.7	1330.7	999.94	999.94	999.94	999.94	1517.8	1517.8	2175.3	2175.3	2175.3	2175.3	1730.2	1730.2	1730.2	1730.2	1730.2	1730.2	50.115	50.115	50.115	50.115	50.115	46.941	46.941	46.941
2195.1	950.38	950.38	950.38	1467.9	1467.9	1467.9	1467.9	926.25	926.25	926.25	926.25	1264.9	1264.9	1264.9	1264.9	928.66	928.66	928.66	1330.7	1330.7	1330.7	1330.7	1330.7	1330.7	1330.7	999.94	999.94	999.94	999.94	1517.8	1517.8	2175.3	2175.3	2175.3	2175.3	1730.2	1730.2	1730.2	1730.2	1730.2	1730.2	50.115	50.115	50.115	50.115	50.115	46.941	46.941	46.941
2195.1	950.38	950.38	950.38	1467.9	1467.9	1467.9	1467.9	926.25	926.25	926.25	926.25	1264.9	1264.9	1264.9	1264.9	928.66	928.66	928.66	1330.7	1330.7	1330.7	1330.7	1330.7	1330.7	1330.7	999.94	999.94	999.94	999.94	1517.8	1517.8	2175.3	2175.3	2175.3	2175.3	1730.2	1730.2	1730.2	1730.2	1730.2	1730.2	50.115	50.115	50.115	50.115	50.115	46.941	46.941	46.941
1836.7	901.2	901.2	901.2	1309.4	1309.4	1309.4	1309.4	862.32	862.32	862.32	862.32	1163.3	1163.3	1163.3	1163.3	867.49	867.49	867.49	1236.4	1236.4	1236.4	1236.4	1236.4	1236.4	1236.4	1050.3	1050.3	1050.3	1050.3	1363	1363	1820.1	1820.1	1820.1	1820.1	1598.6	1598.6	1598.6	1598.6	1598.6	1598.6	402.2	402.2	402.2	402.2	402.2	403.68	403.68	403.68
1836.7	901.2	901.2	901.2	1309.4	1309.4	1309.4	1309.4	862.32	862.32	862.32	862.32	1163.3	1163.3	1163.3	1163.3	867.49	867.49	867.49	1236.4	1236.4	1236.4	1236.4	1236.4	1236.4	1236.4	1050.3	1050.3	1050.3	1050.3	1363	1363	1820.1	1820.1	1820.1	1820.1	1598.6	1598.6	1598.6	1598.6	1598.6	1598.6	402.2	402.2	402.2	402.2	402.2	403.68	403.68	403.68
1836.7	901.2	901.2	901.2	1309.4	1309.4	1309.4	1309.4	862.32	862.32	862.32	862.32	1163.3	1163.3	1163.3	1163.3	867.49	867.49	867.49	1236.4	1236.4	1236.4	1236.4	1236.4	1236.4	1236.4	1050.3	1050.3	1050.3	1050.3	1363	1363	1820.1	1820.1	1820.1	1820.1	1598.6	1598.6	1598.6	1598.6	1598.6	1598.6	402.2	402.2	402.2	402.2	402.2	403.68	403.68	403.68
1836.7	901.2	901.2	901.2	1309.4	1309.4	1309.4	1309.4	862.32	862.32	862.32	862.32	1163.3	1163.3	1163.3	1163.3	867.49	867.49	867.49	1236.4	1236.4	1236.4	1236.4	1236.4	1236.4	1236.4	1050.3	1050.3	1050.3	1050.3	1363	1363	1820.1	1820.1	1820.1	1820.1	1598.6	1598.6	1598.6	1598.6	1598.6	1598.6	402.2	402.2	402.2	402.2	402.2	403.68	403.68	403.68
1836.7	901.2	901.2	901.2	1309.4	1309.4	1309.4	1309.4	862.32	862.32	862.32	862.32	1163.3	1163.3	1163.3	1163.3	867.49	867.49	867.49	1236.4	1236.4	1236.4	1236.4	1236.4	1236.4	1236.4	1050.3	1050.3	1050.3	1050.3	1363	1363	1820.1	1820.1	1820.1	1820.1	1598.6	1598.6	1598.6	1598.6	1598.6	1598.6	402.2	402.2	402.2	402.2	402.2	403.68	403.68	403.68
2195.6	964.59	964.59	964.59	1479.8	1479.8	1479.8	1479.8	940.07	940.07	940.07	940.07	1278.3	1278.3	1278.3	1278.3	942.56	942.56	942.56	1344.4	1344.4	1344.4	1344.4	1344.4	1344.4	1344.4	1015.9	1015.9	1015.9	1015.9	1529.9	1529.9	2176.3	2176.3	2176.3	2176.3	1743.1	1743.1	1743.1	1743.1	1743.1	1743.1	65.104	65.104	65.104	65.104	65.104	61.228	61.228	61.228
2195.6	964.59	964.59	964.59	1479.8	1479.8	1479.8	1479.8	940.07	940.07	940.07	940.07	1278.3	1278.3	1278.3	1278.3	942.56	942.56	942.56	1344.4	1344.4	1344.4	1344.4	1344.4	1344.4	1344.4	1015.9	1015.9	1015.9	1015.9	1529.9	1529.9	2176.3	2176.3	2176.3	2176.3	1743.1	1743.1	1743.1	1743.1	1743.1	1743.1	65.104	65.104	65.104	65.104	65.104	61.228	61.228	61.228
2195.6	964.59	964.59	964.59	1479.8	1479.8	1479.8	1479.8	940.07	940.07	940.07	940.07	1278.3	1278.3	1278.3	1278.3	942.56	942.56	942.56	1344.4	1344.4	1344.4	1344.4	1344.4	1344.4	1344.4	1015.9	1015.9	1015.9	1015.9	1529.9	1529.9	2176.3	2176.3	2176.3	2176.3	1743.1	1743.1	1743.1	1743.1	1743.1	1743.1	65.104	65.104	65.104	65.104	65.104	61.228	61.228	61.228
2195.6	964.59	964.59	964.59	1479.8	1479.8	1479.8	1479.8	940.07	940.07	940.07	940.07	1278.3	1278.3	1278.3	1278.3	942.56	942.56	942.56	1344.4	1344.4	1344.4	1344.4	1344.4	1344.4	1344.4	1015.9	1015.9	1015.9	1015.9	1529.9	1529.9	2176.3	2176.3	2176.3	2176.3	1743.1	1743.1	1743.1	1743.1	1743.1	1743.1	65.104	65.104	65.104	65.104	65.104	61.228	61.228	61.228
2195.6	964.59	964.59	964.59	1479.8	1479.8	1479.8	1479.8	940.07	940.07	940.07	940.07	1278.3	1278.3	1278.3	1278.3	942.56	942.56	942.56	1344.4	1344.4	1344.4	1344.4	1344.4	1344.4	1344.4	1015.9	1015.9	1015.9	1015.9	1529.9	1529.9	2176.3	2176.3	2176.3	2176.3	1743.1	1743.1	1743.1	1743.1	1743.1	1743.1	65.104	65.104	65.104	65.104	65.104	61.228	61.228	61.228
2036.6	872.74	872.74	872.74	1356.6	1356.6	1356.6	1356.6	842.44	842.44	842.44	842.44	1171.9	1171.9	1171.9	1171.9	845.96	845.96	845.96	1241	1241	1241	1241	1241	1241	1241	964.91	964.91	964.91	964.91	1408.1	1408.1	2016.8	2016.8	2016.8	2016.8	1629.7	1629.7	1629.7	1629.7	1629.7	1629.7	184.5	184.5	184.5	184.5	184.5	186.66	186.66	186.66
2036.6	872.74	872.74	872.74	1356.6	1356.6	1356.6	1356.6	842.44	842.44	842.44	842.44	1171.9	1171.9	1171.9	1171.9	845.96	845.96	845.96	1241	1241	1241	1241	1241	1241	1241	964.91	964.91	964.91	964.91	1408.1	1408.1	2016.8	2016.8	2016.8	2016.8	1629.7	1629.7	1629.7	1629.7	1629.7	1629.7	184.5	184.5	184.5	184.5	184.5	186.66	186.66	186.66
2036.6	872.74	872.74	872.74	1356.6	1356.6	1356.6	1356.6	842.44	842.44	842.44	842.44	1171.9	1171.9	1171.9	1171.9	845.96	845.96	845.96	1241	1241	1241	1241	1241	1241	1241	964.91	964.91	964.91	964.91	1408.1	1408.1	2016.8	2016.8	2016.8	2016.8	1629.7	1629.7	1629.7	1629.7	1629.7	1629.7	184.5	184.5	184.5	184.5	184.5	186.66	186.66	186.66
2036.6	872.74	872.74	872.74	1356.6	1356.6	1356.6	1356.6	842.44	842.44	842.44	842.44	1171.9	1171.9	1171.9	1171.9	845.96	845.96	845.96	1241	1241	1241	1241	1241	1241	1241	964.91	964.91	964.91	964.91	1408.1	1408.1	2016.8	2016.8	2016.8	2016.8	1629.7	1629.7	1629.7	1629.7	1629.7	1629.7	184.5	184.5	184.5	184.5	184.5	186.66	186.66	186.66
2036.6	872.74	872.74	872.74	1356.6	1356.6	1356.6	1356.6	842.44	842.44	842.44	842.44	1171.9	1171.9	1171.9	1171.9	845.96	845.96	845.96	1241	1241	1241	1241	1241	1241	1241	964.91	964.91	964.91	964.91	1408.1	1408.1	2016.8	2016.8	2016.8	2016.8	1629.7	1629.7	1629.7	1629.7	1629.7	1629.7	184.5	184.5	184.5	184.5	184.5	186.66	186.66	186.66
2036.6	872.74	872.74	872.74	1356.6	1356.6	1356.6	1356.6	842.44	842.44	842.44	842.44	1171.9	1171.9	1171.9	1171.9	845.96	845.96	845.96	1241	1241	1241	1241	1241	1241	1241	964.91	964.91	964.91	964.91	1408.1	1408.1	2016.8	2016.8	2016.8	2016.8	1629.7	1629.7	1629.7	1629.7	1629.7	1629.7	184.5	184.5	184.5	184.5	184.5	186.66	186.66	186.66
2362.7	1076.3	1076.3	1076.3	1614.5	1614.5	1614.5	1614.5	1057.1	1057.1	1057.1	1057.1	1399.1	1399.1	1399.1	1399.1	1058.7	1058.7	1058.7	1462	1462	1462	1462	1462	1462	1462	1089.9	1089.9	1089.9	1089.9	1663.1	1663.1	2343.9	2343.9	2343.9	2343.9	1867.7	1867.7	1867.7	1867.7	1867.7	1867.7	166.97	166.97	166.97	166.97	166.97	161.44	161.44	161.44
2362.7	1076.3	1076.3	1076.3	1614.5	1614.5	1614.5	1614.5	1057.1	1057.1	1057.1	1057.1	1399.1	1399.1	1399.1	1399.1	1058.7	1058.7	1058.7	1462	1462	1462	1462	1462	1462	1462	1089.9	1089.9	1089.9	1089.9	1663.1	1663.1	2343.9	2343.9	2343.9	2343.9	1867.7	1867.7	1867.7	1867.7	1867.7	1867.7	166.97	166.97	166.97	166.97	166.97	161.44	161.44	161.44
1854	43.613	43.613	43.613	594.64	594.64	594.64	594.64	13.322	13.322	13.322	13.322	351.41	351.41	351.41	351.41	10.094	10.094	10.094	412.92	412.92	412.92	412.92	412.92	412.92	412.92	314.24	314.24	314.24	314.24	636.37	636.37	1808.7	1808.7	1808.7	1808.7	821.17	821.17	821.17	821.17	821.17	821.17	894.79	894.79	894.79	894.79	894.79	901.15	901.15	901.15
1854	43.613	43.613	43.613	594.64	594.64	594.64	594.64	13.322	13.322	13.322	13.322	351.41	351.41	351.41	351.41	10.094	10.094	10.094	412.92	412.92	412.92	412.92	412.92	412.92	412.92	314.24	314.24	314.24	314.24	636.37	636.37	1808.7	1808.7	1808.7	1808.7	821.17	821.17	821.17	821.17	821.17	821.17	894.79	894.79	894.79	894.79	894.79	901.15	901.15	901.15
1854	43.613	43.613	43.613	594.64	594.64	594.64	594.64	13.322	13.322	13.322	13.322	351.41	351.41	351.41	351.41	10.094	10.094	10.094	412.92	412.92	412.92	412.92	412.92	412.92	412.92	314.24	314.24	314.24	314.24	636.37	636.37	1808.7	1808.7	1808.7	1808.7	821.17	821.17	821.17	821.17	821.17	821.17	894.79	894.79	894.79	894.79	894.79	901.15	901.15	901.15
1477.9	915.38	915.38	915.38	331.36	331.36	331.36	331.36	914.55	914.55	914.55	914.55	597.38	597.38	597.38	597.38	915.93	915.93	915.93	568.48	568.48	568.48	568.48	568.48	568.48	568.48	1089.4	1089.4	1089.4	1089.4	292.54	292.54	1412.8	1412.8	1412.8	1412.8	268.86	268.86	268.86	268.86	268.86	268.86	1773.7	1773.7	1773.7	1773.7	1773.7	1779.7	1779.7	1779.7
1477.9	915.38	915.38	915.38	331.36	331.36	331.36	331.36	914.55	914.55	914.55	914.55	597.38	597.38	597.38	597.38	915.93	915.93	915.93	568.48	568.48	568.48	568.48	568.48	568.48	568.48	1089.4	1089.4	1089.4	1089.4	292.54	292.54	1412.8	1412.8	1412.8	1412.8	268.86	268.86	268.86	268.86	268.86	268.86	1773.7	1773.7	1773.7	1773.7	1773.7	1779.7	1779.7	1779.7
1706.2	474.38	474.38	474.38	160.61	160.61	160.61	160.61	484.06	484.06	484.06	484.06	144.35	144.35	144.35	144.35	483.61	483.61	483.61	111.51	111.51	111.51	111.51	111.51	111.51	111.51	630.73	630.73	630.73	630.73	172.87	172.87	1648.8	1648.8	1648.8	1648.8	329.57	329.57	329.57	329.57	329.57	329.57	1380.1	1380.1	1380.1	1380.1	1380.1	1386.4	1386.4	1386.4
1706.2	474.38	474.38	474.38	160.61	160.61	160.61	160.61	484.06	484.06	484.06	484.06	144.35	144.35	144.35	144.35	483.61	483.61	483.61	111.51	111.51	111.51	111.51	111.51	111.51	111.51	630.73	630.73	630.73	630.73	172.87	172.87	1648.8	1648.8	1648.8	1648.8	329.57	329.57	329.57	329.57	329.57	329.57	1380.1	1380.1	1380.1	1380.1	1380.1	1386.4	1386.4	1386.4
1706.2	474.38	474.38	474.38	160.61	160.61	160.61	160.61	484.06	484.06	484.06	484.06	144.35	144.35	144.35	144.35	483.61	483.61	483.61	111.51	111.51	111.51	111.51	111.51	111.51	111.51	630.73	630.73	630.73	630.73	172.87	172.87	1648.8	1648.8	1648.8	1648.8	329.57	329.57	329.57	329.57	329.57	329.57	1380.1	1380.1	1380.1	1380.1	1380.1	1386.4	1386.4	1386.4
1706.2	474.38	474.38	474.38	160.61	160.61	160.61	160.61	484.06	484.06	484.06	484.06	144.35	144.35	144.35	144.35	483.61	483.61	483.61	111.51	111.51	111.51	111.51	111.51	111.51	111.51	630.73	630.73	630.73	630.73	172.87	172.87	1648.8	1648.8	1648.8	1648.8	329.57	329.57	329.57	329.57	329.57	329.57	1380.1	1380.1	1380.1	1380.1	1380.1	1386.4	1386.4	1386.4
1706.2	474.38	474.38	474.38	160.61	160.61	160.61	160.61	484.06	484.06	484.06	484.06	144.35	144.35	144.35	144.35	483.61	483.61	483.61	111.51	111.51	111.51	111.51	111.51	111.51	111.51	630.73	630.73	630.73	630.73	172.87	172.87	1648.8	1648.8	1648.8	1648.8	329.57	329.57	329.57	329.57	329.57	329.57	1380.1	1380.1	1380.1	1380.1	1380.1	1386.4	1386.4	1386.4
1706.2	474.38	474.38	474.38	160.61	160.61	160.61	160.61	484.06	484.06	484.06	484.06	144.35	144.35	144.35	144.35	483.61	483.61	483.61	111.51	111.51	111.51	111.51	111.51	111.51	111.51	630.73	630.73	630.73	630.73	172.87	172.87	1648.8	1648.8	1648.8	1648.8	329.57	329.57	329.57	329.57	329.57	329.57	1380.1	1380.1	1380.1	1380.1	1380.1	1386.4	1386.4	1386.4
1706.2	474.38	474.38	474.38	160.61	160.61	160.61	160.61	484.06	484.06	484.06	484.06	144.35	144.35	144.35	144.35	483.61	483.61	483.61	111.51	111.51	111.51	111.51	111.51	111.51	111.51	630.73	630.73	630.73	630.73	172.87	172.87	1648.8	1648.8	1648.8	1648.8	329.57	329.57	329.57	329.57	329.57	329.57	1380.1	1380.1	1380.1	1380.1	1380.1	1386.4	1386.4	1386.4
1706.2	474.38	474.38	474.38	160.61	160.61	160.61	160.61	484.06	484.06	484.06	484.06	144.35	144.35	144.35	144.35	483.61	483.61	483.61	111.51	111.51	111.51	111.51	111.51	111.51	111.51	630.73	630.73	630.73	630.73	172.87	172.87	1648.8	1648.8	1648.8	1648.8	329.57	329.57	329.57	329.57	329.57	329.57	1380.1	1380.1	1380.1	1380.1	1380.1	1386.4	1386.4	1386.4
1706.2	474.38	474.38	474.38	160.61	160.61	160.61	160.61	484.06	484.06	484.06	484.06	144.35	144.35	144.35	144.35	483.61	483.61	483.61	111.51	111.51	111.51	111.51	111.51	111.51	111.51	630.73	630.73	630.73	630.73	172.87	172.87	1648.8	1648.8	1648.8	1648.8	329.57	329.57	329.57	329.57	329.57	329.57	1380.1	1380.1	1380.1	1380.1	1380.1	1386.4	1386.4	1386.4
1706.2	474.38	474.38	474.38	160.61	160.61	160.61	160.61	484.06	484.06	484.06	484.06	144.35	144.35	144.35	144.35	483.61	483.61	483.61	111.51	111.51	111.51	111.51	111.51	111.51	111.51	630.73	630.73	630.73	630.73	172.87	172.87	1648.8	1648.8	1648.8	1648.8	329.57	329.57	329.57	329.57	329.57	329.57	1380.1	1380.1	1380.1	1380.1	1380.1	1386.4	1386.4	1386.4
2077.8	215.11	215.11	215.11	678.1	678.1	678.1	678.1	263.02	263.02	263.02	263.02	401.19	401.19	401.19	401.19	255.22	255.22	255.22	424.7	424.7	424.7	424.7	424.7	424.7	424.7	97.47	97.47	97.47	97.47	704.14	704.14	2029.3	2029.3	2029.3	2029.3	822.41	822.41	822.41	822.41	822.41	822.41	1004.8	1004.8	1004.8	1004.8	1004.8	1011.1	1011.1	1011.1
2077.8	215.11	215.11	215.11	678.1	678.1	678.1	678.1	263.02	263.02	263.02	263.02	401.19	401.19	401.19	401.19	255.22	255.22	255.22	424.7	424.7	424.7	424.7	424.7	424.7	424.7	97.47	97.47	97.47	97.47	704.14	704.14	2029.3	2029.3	2029.3	2029.3	822.41	822.41	822.41	822.41	822.41	822.41	1004.8	1004.8	1004.8	1004.8	1004.8	1011.1	1011.1	1011.1
1589.6	600.01	600.01	600.01	42.3	42.3	42.3	42.3	601.69	601.69	601.69	601.69	281.65	281.65	281.65	281.65	602.58	602.58	602.58	261.86	261.86	261.86	261.86	261.86	261.86	261.86	777.9	777.9	777.9	777.9	24.051	24.051	1530	1530	1530	1530	262.19	262.19	262.19	262.19	262.19	262.19	1479.1	1479.1	1479.1	1479.1	1479.1	1485.3	1485.3	1485.3
1589.6	600.01	600.01	600.01	42.3	42.3	42.3	42.3	601.69	601.69	601.69	601.69	281.65	281.65	281.65	281.65	602.58	602.58	602.58	261.86	261.86	261.86	261.86	261.86	261.86	261.86	777.9	777.9	777.9	777.9	24.051	24.051	1530	1530	1530	1530	262.19	262.19	262.19	262.19	262.19	262.19	1479.1	1479.1	1479.1	1479.1	1479.1	1485.3	1485.3	1485.3
1589.6	600.01	600.01	600.01	42.3	42.3	42.3	42.3	601.69	601.69	601.69	601.69	281.65	281.65	281.65	281.65	602.58	602.58	602.58	261.86	261.86	261.86	261.86	261.86	261.86	261.86	777.9	777.9	777.9	777.9	24.051	24.051	1530	1530	1530	1530	262.19	262.19	262.19	262.19	262.19	262.19	1479.1	1479.1	1479.1	1479.1	1479.1	1485.3	1485.3	1485.3
1589.6	600.01	600.01	600.01	42.3	42.3	42.3	42.3	601.69	601.69	601.69	601.69	281.65	281.65	281.65	281.65	602.58	602.58	602.58	261.86	261.86	261.86	261.86	261.86	261.86	261.86	777.9	777.9	777.9	777.9	24.051	24.051	1530	1530	1530	1530	262.19	262.19	262.19	262.19	262.19	262.19	1479.1	1479.1	1479.1	1479.1	1479.1	1485.3	1485.3	1485.3
1589.6	600.01	600.01	600.01	42.3	42.3	42.3	42.3	601.69	601.69	601.69	601.69	281.65	281.65	281.65	281.65	602.58	602.58	602.58	261.86	261.86	261.86	261.86	261.86	261.86	261.86	777.9	777.9	777.9	777.9	24.051	24.051	1530	1530	1530	1530	262.19	262.19	262.19	262.19	262.19	262.19	1479.1	1479.1	1479.1	1479.1	1479.1	1485.3	1485.3	1485.3
1589.6	600.01	600.01	600.01	42.3	42.3	42.3	42.3	601.69	601.69	601.69	601.69	281.65	281.65	281.65	281.65	602.58	602.58	602.58	261.86	261.86	261.86	261.86	261.86	261.86	261.86	777.9	777.9	777.9	777.9	24.051	24.051	1530	1530	1530	1530	262.19	262.19	262.19	262.19	262.19	262.19	1479.1	1479.1	1479.1	1479.1	1479.1	1485.3	1485.3	1485.3
1689.2	466.02	466.02	466.02	151.13	151.13	151.13	151.13	473.71	473.71	473.71	473.71	138.38	138.38	138.38	138.38	473.58	473.58	473.58	117.41	117.41	117.41	117.41	117.41	117.41	117.41	631.42	631.42	631.42	631.42	170.02	170.02	1632.1	1632.1	1632.1	1632.1	342.98	342.98	342.98	342.98	342.98	342.98	1367.2	1367.2	1367.2	1367.2	1367.2	1373.5	1373.5	1373.5
1689.2	466.02	466.02	466.02	151.13	151.13	151.13	151.13	473.71	473.71	473.71	473.71	138.38	138.38	138.38	138.38	473.58	473.58	473.58	117.41	117.41	117.41	117.41	117.41	117.41	117.41	631.42	631.42	631.42	631.42	170.02	170.02	1632.1	1632.1	1632.1	1632.1	342.98	342.98	342.98	342.98	342.98	342.98	1367.2	1367.2	1367.2	1367.2	1367.2	1373.5	1373.5	1373.5
1689.2	466.02	466.02	466.02	151.13	151.13	151.13	151.13	473.71	473.71	473.71	473.71	138.38	138.38	138.38	138.38	473.58	473.58	473.58	117.41	117.41	117.41	117.41	117.41	117.41	117.41	631.42	631.42	631.42	631.42	170.02	170.02	1632.1	1632.1	1632.1	1632.1	342.98	342.98	342.98	342.98	342.98	342.98	1367.2	1367.2	1367.2	1367.2	1367.2	1373.5	1373.5	1373.5
1689.2	466.02	466.02	466.02	151.13	151.13	151.13	151.13	473.71	473.71	473.71	473.71	138.38	138.38	138.38	138.38	473.58	473.58	473.58	117.41	117.41	117.41	117.41	117.41	117.41	117.41	631.42	631.42	631.42	631.42	170.02	170.02	1632.1	1632.1	1632.1	1632.1	342.98	342.98	342.98	342.98	342.98	342.98	1367.2	1367.2	1367.2	1367.2	1367.2	1373.5	1373.5	1373.5
1020	1186.7	1186.7	1186.7	666.88	666.88	666.88	666.88	1167.6	1167.6	1167.6	1167.6	931.98	931.98	931.98	931.98	1171.8	1171.8	1171.8	934.85	934.85	934.85	934.85	934.85	934.85	934.85	1421.8	1421.8	1421.8	1421.8	662.33	662.33	952.97	952.97	952.97	952.97	740.51	740.51	740.51	740.51	740.51	740.51	1898.4	1898.4	1898.4	1898.4	1898.4	1903.8	1903.8	1903.8
1020	1186.7	1186.7	1186.7	666.88	666.88	666.88	666.88	1167.6	1167.6	1167.6	1167.6	931.98	931.98	931.98	931.98	1171.8	1171.8	1171.8	934.85	934.85	934.85	934.85	934.85	934.85	934.85	1421.8	1421.8	1421.8	1421.8	662.33	662.33	952.97	952.97	952.97	952.97	740.51	740.51	740.51	740.51	740.51	740.51	1898.4	1898.4	1898.4	1898.4	1898.4	1903.8	1903.8	1903.8
1020	1186.7	1186.7	1186.7	666.88	666.88	666.88	666.88	1167.6	1167.6	1167.6	1167.6	931.98	931.98	931.98	931.98	1171.8	1171.8	1171.8	934.85	934.85	934.85	934.85	934.85	934.85	934.85	1421.8	1421.8	1421.8	1421.8	662.33	662.33	952.97	952.97	952.97	952.97	740.51	740.51	740.51	740.51	740.51	740.51	1898.4	1898.4	1898.4	1898.4	1898.4	1903.8	1903.8	1903.8
1020	1186.7	1186.7	1186.7	666.88	666.88	666.88	666.88	1167.6	1167.6	1167.6	1167.6	931.98	931.98	931.98	931.98	1171.8	1171.8	1171.8	934.85	934.85	934.85	934.85	934.85	934.85	934.85	1421.8	1421.8	1421.8	1421.8	662.33	662.33	952.97	952.97	952.97	952.97	740.51	740.51	740.51	740.51	740.51	740.51	1898.4	1898.4	1898.4	1898.4	1898.4	1903.8	1903.8	1903.8
2162.3	941.03	941.03	941.03	1451.1	1451.1	1451.1	1451.1	915.44	915.44	915.44	915.44	1252.4	1252.4	1252.4	1252.4	918.11	918.11	918.11	1319.1	1319.1	1319.1	1319.1	1319.1	1319.1	1319.1	1000.1	1000.1	1000.1	1000.1	1501.5	1501.5	2142.8	2142.8	2142.8	2142.8	1716.2	1716.2	1716.2	1716.2	1716.2	1716.2	76.503	76.503	76.503	76.503	76.503	75.291	75.291	75.291
1557.7	634.92	634.92	634.92	53.994	53.994	53.994	53.994	634.83	634.83	634.83	634.83	320.31	320.31	320.31	320.31	636.02	636.02	636.02	302.48	302.48	302.48	302.48	302.48	302.48	302.48	817.54	817.54	817.54	817.54	21.772	21.772	1497.7	1497.7	1497.7	1497.7	258.35	258.35	258.35	258.35	258.35	258.35	1505.9	1505.9	1505.9	1505.9	1505.9	1512.1	1512.1	1512.1
1557.7	634.92	634.92	634.92	53.994	53.994	53.994	53.994	634.83	634.83	634.83	634.83	320.31	320.31	320.31	320.31	636.02	636.02	636.02	302.48	302.48	302.48	302.48	302.48	302.48	302.48	817.54	817.54	817.54	817.54	21.772	21.772	1497.7	1497.7	1497.7	1497.7	258.35	258.35	258.35	258.35	258.35	258.35	1505.9	1505.9	1505.9	1505.9	1505.9	1512.1	1512.1	1512.1
1557.7	634.92	634.92	634.92	53.994	53.994	53.994	53.994	634.83	634.83	634.83	634.83	320.31	320.31	320.31	320.31	636.02	636.02	636.02	302.48	302.48	302.48	302.48	302.48	302.48	302.48	817.54	817.54	817.54	817.54	21.772	21.772	1497.7	1497.7	1497.7	1497.7	258.35	258.35	258.35	258.35	258.35	258.35	1505.9	1505.9	1505.9	1505.9	1505.9	1512.1	1512.1	1512.1
1557.7	634.92	634.92	634.92	53.994	53.994	53.994	53.994	634.83	634.83	634.83	634.83	320.31	320.31	320.31	320.31	636.02	636.02	636.02	302.48	302.48	302.48	302.48	302.48	302.48	302.48	817.54	817.54	817.54	817.54	21.772	21.772	1497.7	1497.7	1497.7	1497.7	258.35	258.35	258.35	258.35	258.35	258.35	1505.9	1505.9	1505.9	1505.9	1505.9	1512.1	1512.1	1512.1
1557.7	634.92	634.92	634.92	53.994	53.994	53.994	53.994	634.83	634.83	634.83	634.83	320.31	320.31	320.31	320.31	636.02	636.02	636.02	302.48	302.48	302.48	302.48	302.48	302.48	302.48	817.54	817.54	817.54	817.54	21.772	21.772	1497.7	1497.7	1497.7	1497.7	258.35	258.35	258.35	258.35	258.35	258.35	1505.9	1505.9	1505.9	1505.9	1505.9	1512.1	1512.1	1512.1
103.53	1881.7	1881.7	1881.7	1589.8	1589.8	1589.8	1589.8	1841.3	1841.3	1841.3	1841.3	1775	1775	1775	1775	1848.4	1848.4	1848.4	1813.9	1813.9	1813.9	1813.9	1813.9	1813.9	1813.9	2162.4	2162.4	2162.4	2162.4	1613.2	1613.2	160.37	160.37	160.37	160.37	1774.4	1774.4	1774.4	1774.4	1774.4	1774.4	2175.3	2175.3	2175.3	2175.3	2175.3	2178.2	2178.2	2178.2
103.53	1881.7	1881.7	1881.7	1589.8	1589.8	1589.8	1589.8	1841.3	1841.3	1841.3	1841.3	1775	1775	1775	1775	1848.4	1848.4	1848.4	1813.9	1813.9	1813.9	1813.9	1813.9	1813.9	1813.9	2162.4	2162.4	2162.4	2162.4	1613.2	1613.2	160.37	160.37	160.37	160.37	1774.4	1774.4	1774.4	1774.4	1774.4	1774.4	2175.3	2175.3	2175.3	2175.3	2175.3	2178.2	2178.2	2178.2
103.53	1881.7	1881.7	1881.7	1589.8	1589.8	1589.8	1589.8	1841.3	1841.3	1841.3	1841.3	1775	1775	1775	1775	1848.4	1848.4	1848.4	1813.9	1813.9	1813.9	1813.9	1813.9	1813.9	1813.9	2162.4	2162.4	2162.4	2162.4	1613.2	1613.2	160.37	160.37	160.37	160.37	1774.4	1774.4	1774.4	1774.4	1774.4	1774.4	2175.3	2175.3	2175.3	2175.3	2175.3	2178.2	2178.2	2178.2
103.53	1881.7	1881.7	1881.7	1589.8	1589.8	1589.8	1589.8	1841.3	1841.3	1841.3	1841.3	1775	1775	1775	1775	1848.4	1848.4	1848.4	1813.9	1813.9	1813.9	1813.9	1813.9	1813.9	1813.9	2162.4	2162.4	2162.4	2162.4	1613.2	1613.2	160.37	160.37	160.37	160.37	1774.4	1774.4	1774.4	1774.4	1774.4	1774.4	2175.3	2175.3	2175.3	2175.3	2175.3	2178.2	2178.2	2178.2
103.53	1881.7	1881.7	1881.7	1589.8	1589.8	1589.8	1589.8	1841.3	1841.3	1841.3	1841.3	1775	1775	1775	1775	1848.4	1848.4	1848.4	1813.9	1813.9	1813.9	1813.9	1813.9	1813.9	1813.9	2162.4	2162.4	2162.4	2162.4	1613.2	1613.2	160.37	160.37	160.37	160.37	1774.4	1774.4	1774.4	1774.4	1774.4	1774.4	2175.3	2175.3	2175.3	2175.3	2175.3	2178.2	2178.2	2178.2
145.08	1792.2	1792.2	1792.2	1441.5	1441.5	1441.5	1441.5	1755.4	1755.4	1755.4	1755.4	1649.7	1649.7	1649.7	1649.7	1762.1	1762.1	1762.1	1681.2	1681.2	1681.2	1681.2	1681.2	1681.2	1681.2	2068.8	2068.8	2068.8	2068.8	1459	1459	76.579	76.579	76.579	76.579	1599.8	1599.8	1599.8	1599.8	1599.8	1599.8	2184.6	2184.6	2184.6	2184.6	2184.6	2188.2	2188.2	2188.2
145.08	1792.2	1792.2	1792.2	1441.5	1441.5	1441.5	1441.5	1755.4	1755.4	1755.4	1755.4	1649.7	1649.7	1649.7	1649.7	1762.1	1762.1	1762.1	1681.2	1681.2	1681.2	1681.2	1681.2	1681.2	1681.2	2068.8	2068.8	2068.8	2068.8	1459	1459	76.579	76.579	76.579	76.579	1599.8	1599.8	1599.8	1599.8	1599.8	1599.8	2184.6	2184.6	2184.6	2184.6	2184.6	2188.2	2188.2	2188.2
145.08	1792.2	1792.2	1792.2	1441.5	1441.5	1441.5	1441.5	1755.4	1755.4	1755.4	1755.4	1649.7	1649.7	1649.7	1649.7	1762.1	1762.1	1762.1	1681.2	1681.2	1681.2	1681.2	1681.2	1681.2	1681.2	2068.8	2068.8	2068.8	2068.8	1459	1459	76.579	76.579	76.579	76.579	1599.8	1599.8	1599.8	1599.8	1599.8	1599.8	2184.6	2184.6	2184.6	2184.6	2184.6	2188.2	2188.2	2188.2
1492.6	912.01	912.01	912.01	328.93	328.93	328.93	328.93	911.95	911.95	911.95	911.95	592.33	592.33	592.33	592.33	913.21	913.21	913.21	561.84	561.84	561.84	561.84	561.84	561.84	561.84	1082.9	1082.9	1082.9	1082.9	288.38	288.38	1427.5	1427.5	1427.5	1427.5	255.02	255.02	255.02	255.02	255.02	255.02	1774.2	1774.2	1774.2	1774.2	1774.2	1780.3	1780.3	1780.3
1492.6	912.01	912.01	912.01	328.93	328.93	328.93	328.93	911.95	911.95	911.95	911.95	592.33	592.33	592.33	592.33	913.21	913.21	913.21	561.84	561.84	561.84	561.84	561.84	561.84	561.84	1082.9	1082.9	1082.9	1082.9	288.38	288.38	1427.5	1427.5	1427.5	1427.5	255.02	255.02	255.02	255.02	255.02	255.02	1774.2	1774.2	1774.2	1774.2	1774.2	1780.3	1780.3	1780.3
1492.6	912.01	912.01	912.01	328.93	328.93	328.93	328.93	911.95	911.95	911.95	911.95	592.33	592.33	592.33	592.33	913.21	913.21	913.21	561.84	561.84	561.84	561.84	561.84	561.84	561.84	1082.9	1082.9	1082.9	1082.9	288.38	288.38	1427.5	1427.5	1427.5	1427.5	255.02	255.02	255.02	255.02	255.02	255.02	1774.2	1774.2	1774.2	1774.2	1774.2	1780.3	1780.3	1780.3
1919.6	1068	1068	1068	1480.1	1480.1	1480.1	1480.1	1030.4	1030.4	1030.4	1030.4	1334.8	1334.8	1334.8	1334.8	1035.3	1035.3	1035.3	1407.8	1407.8	1407.8	1407.8	1407.8	1407.8	1407.8	1203.2	1203.2	1203.2	1203.2	1533.9	1533.9	1908.4	1908.4	1908.4	1908.4	1770.2	1770.2	1770.2	1770.2	1770.2	1770.2	421.42	421.42	421.42	421.42	421.42	420.25	420.25	420.25
1919.6	1068	1068	1068	1480.1	1480.1	1480.1	1480.1	1030.4	1030.4	1030.4	1030.4	1334.8	1334.8	1334.8	1334.8	1035.3	1035.3	1035.3	1407.8	1407.8	1407.8	1407.8	1407.8	1407.8	1407.8	1203.2	1203.2	1203.2	1203.2	1533.9	1533.9	1908.4	1908.4	1908.4	1908.4	1770.2	1770.2	1770.2	1770.2	1770.2	1770.2	421.42	421.42	421.42	421.42	421.42	420.25	420.25	420.25
1919.6	1068	1068	1068	1480.1	1480.1	1480.1	1480.1	1030.4	1030.4	1030.4	1030.4	1334.8	1334.8	1334.8	1334.8	1035.3	1035.3	1035.3	1407.8	1407.8	1407.8	1407.8	1407.8	1407.8	1407.8	1203.2	1203.2	1203.2	1203.2	1533.9	1533.9	1908.4	1908.4	1908.4	1908.4	1770.2	1770.2	1770.2	1770.2	1770.2	1770.2	421.42	421.42	421.42	421.42	421.42	420.25	420.25	420.25
1919.6	1068	1068	1068	1480.1	1480.1	1480.1	1480.1	1030.4	1030.4	1030.4	1030.4	1334.8	1334.8	1334.8	1334.8	1035.3	1035.3	1035.3	1407.8	1407.8	1407.8	1407.8	1407.8	1407.8	1407.8	1203.2	1203.2	1203.2	1203.2	1533.9	1533.9	1908.4	1908.4	1908.4	1908.4	1770.2	1770.2	1770.2	1770.2	1770.2	1770.2	421.42	421.42	421.42	421.42	421.42	420.25	420.25	420.25
1919.6	1068	1068	1068	1480.1	1480.1	1480.1	1480.1	1030.4	1030.4	1030.4	1030.4	1334.8	1334.8	1334.8	1334.8	1035.3	1035.3	1035.3	1407.8	1407.8	1407.8	1407.8	1407.8	1407.8	1407.8	1203.2	1203.2	1203.2	1203.2	1533.9	1533.9	1908.4	1908.4	1908.4	1908.4	1770.2	1770.2	1770.2	1770.2	1770.2	1770.2	421.42	421.42	421.42	421.42	421.42	420.25	420.25	420.25
1919.6	1068	1068	1068	1480.1	1480.1	1480.1	1480.1	1030.4	1030.4	1030.4	1030.4	1334.8	1334.8	1334.8	1334.8	1035.3	1035.3	1035.3	1407.8	1407.8	1407.8	1407.8	1407.8	1407.8	1407.8	1203.2	1203.2	1203.2	1203.2	1533.9	1533.9	1908.4	1908.4	1908.4	1908.4	1770.2	1770.2	1770.2	1770.2	1770.2	1770.2	421.42	421.42	421.42	421.42	421.42	420.25	420.25	420.25
1919.6	1068	1068	1068	1480.1	1480.1	1480.1	1480.1	1030.4	1030.4	1030.4	1030.4	1334.8	1334.8	1334.8	1334.8	1035.3	1035.3	1035.3	1407.8	1407.8	1407.8	1407.8	1407.8	1407.8	1407.8	1203.2	1203.2	1203.2	1203.2	1533.9	1533.9	1908.4	1908.4	1908.4	1908.4	1770.2	1770.2	1770.2	1770.2	1770.2	1770.2	421.42	421.42	421.42	421.42	421.42	420.25	420.25	420.25
1919.6	1068	1068	1068	1480.1	1480.1	1480.1	1480.1	1030.4	1030.4	1030.4	1030.4	1334.8	1334.8	1334.8	1334.8	1035.3	1035.3	1035.3	1407.8	1407.8	1407.8	1407.8	1407.8	1407.8	1407.8	1203.2	1203.2	1203.2	1203.2	1533.9	1533.9	1908.4	1908.4	1908.4	1908.4	1770.2	1770.2	1770.2	1770.2	1770.2	1770.2	421.42	421.42	421.42	421.42	421.42	420.25	420.25	420.25
1801.9	306.13	306.13	306.13	321.08	321.08	321.08	321.08	324.23	324.23	324.23	324.23	47.747	47.747	47.747	47.747	322.26	322.26	322.26	81.349	81.349	81.349	81.349	81.349	81.349	81.349	455.24	455.24	455.24	455.24	346.47	346.47	1747.9	1747.9	1747.9	1747.9	494.06	494.06	494.06	494.06	494.06	494.06	1226.4	1226.4	1226.4	1226.4	1226.4	1232.7	1232.7	1232.7
1801.9	306.13	306.13	306.13	321.08	321.08	321.08	321.08	324.23	324.23	324.23	324.23	47.747	47.747	47.747	47.747	322.26	322.26	322.26	81.349	81.349	81.349	81.349	81.349	81.349	81.349	455.24	455.24	455.24	455.24	346.47	346.47	1747.9	1747.9	1747.9	1747.9	494.06	494.06	494.06	494.06	494.06	494.06	1226.4	1226.4	1226.4	1226.4	1226.4	1232.7	1232.7	1232.7
1866.1	27.111	27.111	27.111	593.08	593.08	593.08	593.08	25.422	25.422	25.422	25.422	345.24	345.24	345.24	345.24	17.861	17.861	17.861	404.98	404.98	404.98	404.98	404.98	404.98	404.98	299.72	299.72	299.72	299.72	633.84	633.84	1820.4	1820.4	1820.4	1820.4	814.84	814.84	814.84	814.84	814.84	814.84	903.94	903.94	903.94	903.94	903.94	910.31	910.31	910.31
1866.1	27.111	27.111	27.111	593.08	593.08	593.08	593.08	25.422	25.422	25.422	25.422	345.24	345.24	345.24	345.24	17.861	17.861	17.861	404.98	404.98	404.98	404.98	404.98	404.98	404.98	299.72	299.72	299.72	299.72	633.84	633.84	1820.4	1820.4	1820.4	1820.4	814.84	814.84	814.84	814.84	814.84	814.84	903.94	903.94	903.94	903.94	903.94	910.31	910.31	910.31
1097.2	1058.6	1058.6	1058.6	540.22	540.22	540.22	540.22	1040.4	1040.4	1040.4	1040.4	803.24	803.24	803.24	803.24	1044.5	1044.5	1044.5	807.5	807.5	807.5	807.5	807.5	807.5	807.5	1292.6	1292.6	1292.6	1292.6	538.49	538.49	1032	1032	1032	1032	637.93	637.93	637.93	637.93	637.93	637.93	1787.5	1787.5	1787.5	1787.5	1787.5	1793	1793	1793
1097.2	1058.6	1058.6	1058.6	540.22	540.22	540.22	540.22	1040.4	1040.4	1040.4	1040.4	803.24	803.24	803.24	803.24	1044.5	1044.5	1044.5	807.5	807.5	807.5	807.5	807.5	807.5	807.5	1292.6	1292.6	1292.6	1292.6	538.49	538.49	1032	1032	1032	1032	637.93	637.93	637.93	637.93	637.93	637.93	1787.5	1787.5	1787.5	1787.5	1787.5	1793	1793	1793
1097.2	1058.6	1058.6	1058.6	540.22	540.22	540.22	540.22	1040.4	1040.4	1040.4	1040.4	803.24	803.24	803.24	803.24	1044.5	1044.5	1044.5	807.5	807.5	807.5	807.5	807.5	807.5	807.5	1292.6	1292.6	1292.6	1292.6	538.49	538.49	1032	1032	1032	1032	637.93	637.93	637.93	637.93	637.93	637.93	1787.5	1787.5	1787.5	1787.5	1787.5	1793	1793	1793
1842.1	925.97	925.97	925.97	1332.5	1332.5	1332.5	1332.5	887.09	887.09	887.09	887.09	1187.7	1187.7	1187.7	1187.7	892.25	892.25	892.25	1260.8	1260.8	1260.8	1260.8	1260.8	1260.8	1260.8	1074.3	1074.3	1074.3	1074.3	1386.2	1386.2	1826.4	1826.4	1826.4	1826.4	1622.2	1622.2	1622.2	1622.2	1622.2	1622.2	406.63	406.63	406.63	406.63	406.63	407.74	407.74	407.74
1842.1	925.97	925.97	925.97	1332.5	1332.5	1332.5	1332.5	887.09	887.09	887.09	887.09	1187.7	1187.7	1187.7	1187.7	892.25	892.25	892.25	1260.8	1260.8	1260.8	1260.8	1260.8	1260.8	1260.8	1074.3	1074.3	1074.3	1074.3	1386.2	1386.2	1826.4	1826.4	1826.4	1826.4	1622.2	1622.2	1622.2	1622.2	1622.2	1622.2	406.63	406.63	406.63	406.63	406.63	407.74	407.74	407.74
1842.1	925.97	925.97	925.97	1332.5	1332.5	1332.5	1332.5	887.09	887.09	887.09	887.09	1187.7	1187.7	1187.7	1187.7	892.25	892.25	892.25	1260.8	1260.8	1260.8	1260.8	1260.8	1260.8	1260.8	1074.3	1074.3	1074.3	1074.3	1386.2	1386.2	1826.4	1826.4	1826.4	1826.4	1622.2	1622.2	1622.2	1622.2	1622.2	1622.2	406.63	406.63	406.63	406.63	406.63	407.74	407.74	407.74
1842.1	925.97	925.97	925.97	1332.5	1332.5	1332.5	1332.5	887.09	887.09	887.09	887.09	1187.7	1187.7	1187.7	1187.7	892.25	892.25	892.25	1260.8	1260.8	1260.8	1260.8	1260.8	1260.8	1260.8	1074.3	1074.3	1074.3	1074.3	1386.2	1386.2	1826.4	1826.4	1826.4	1826.4	1622.2	1622.2	1622.2	1622.2	1622.2	1622.2	406.63	406.63	406.63	406.63	406.63	407.74	407.74	407.74
1842.1	925.97	925.97	925.97	1332.5	1332.5	1332.5	1332.5	887.09	887.09	887.09	887.09	1187.7	1187.7	1187.7	1187.7	892.25	892.25	892.25	1260.8	1260.8	1260.8	1260.8	1260.8	1260.8	1260.8	1074.3	1074.3	1074.3	1074.3	1386.2	1386.2	1826.4	1826.4	1826.4	1826.4	1622.2	1622.2	1622.2	1622.2	1622.2	1622.2	406.63	406.63	406.63	406.63	406.63	407.74	407.74	407.74
1842.1	925.97	925.97	925.97	1332.5	1332.5	1332.5	1332.5	887.09	887.09	887.09	887.09	1187.7	1187.7	1187.7	1187.7	892.25	892.25	892.25	1260.8	1260.8	1260.8	1260.8	1260.8	1260.8	1260.8	1074.3	1074.3	1074.3	1074.3	1386.2	1386.2	1826.4	1826.4	1826.4	1826.4	1622.2	1622.2	1622.2	1622.2	1622.2	1622.2	406.63	406.63	406.63	406.63	406.63	407.74	407.74	407.74
1842.1	925.97	925.97	925.97	1332.5	1332.5	1332.5	1332.5	887.09	887.09	887.09	887.09	1187.7	1187.7	1187.7	1187.7	892.25	892.25	892.25	1260.8	1260.8	1260.8	1260.8	1260.8	1260.8	1260.8	1074.3	1074.3	1074.3	1074.3	1386.2	1386.2	1826.4	1826.4	1826.4	1826.4	1622.2	1622.2	1622.2	1622.2	1622.2	1622.2	406.63	406.63	406.63	406.63	406.63	407.74	407.74	407.74
1842.1	925.97	925.97	925.97	1332.5	1332.5	1332.5	1332.5	887.09	887.09	887.09	887.09	1187.7	1187.7	1187.7	1187.7	892.25	892.25	892.25	1260.8	1260.8	1260.8	1260.8	1260.8	1260.8	1260.8	1074.3	1074.3	1074.3	1074.3	1386.2	1386.2	1826.4	1826.4	1826.4	1826.4	1622.2	1622.2	1622.2	1622.2	1622.2	1622.2	406.63	406.63	406.63	406.63	406.63	407.74	407.74	407.74
29.813	1850.5	1850.5	1850.5	1530.4	1530.4	1530.4	1530.4	1811.8	1811.8	1811.8	1811.8	1726.8	1726.8	1726.8	1726.8	1818.7	1818.7	1818.7	1762.3	1762.3	1762.3	1762.3	1762.3	1762.3	1762.3	2129.7	2129.7	2129.7	2129.7	1551	1551	53.376	53.376	53.376	53.376	1702.4	1702.4	1702.4	1702.4	1702.4	1702.4	2190	2190	2190	2190	2190	2193.3	2193.3	2193.3
29.813	1850.5	1850.5	1850.5	1530.4	1530.4	1530.4	1530.4	1811.8	1811.8	1811.8	1811.8	1726.8	1726.8	1726.8	1726.8	1818.7	1818.7	1818.7	1762.3	1762.3	1762.3	1762.3	1762.3	1762.3	1762.3	2129.7	2129.7	2129.7	2129.7	1551	1551	53.376	53.376	53.376	53.376	1702.4	1702.4	1702.4	1702.4	1702.4	1702.4	2190	2190	2190	2190	2190	2193.3	2193.3	2193.3
29.813	1850.5	1850.5	1850.5	1530.4	1530.4	1530.4	1530.4	1811.8	1811.8	1811.8	1811.8	1726.8	1726.8	1726.8	1726.8	1818.7	1818.7	1818.7	1762.3	1762.3	1762.3	1762.3	1762.3	1762.3	1762.3	2129.7	2129.7	2129.7	2129.7	1551	1551	53.376	53.376	53.376	53.376	1702.4	1702.4	1702.4	1702.4	1702.4	1702.4	2190	2190	2190	2190	2190	2193.3	2193.3	2193.3
29.813	1850.5	1850.5	1850.5	1530.4	1530.4	1530.4	1530.4	1811.8	1811.8	1811.8	1811.8	1726.8	1726.8	1726.8	1726.8	1818.7	1818.7	1818.7	1762.3	1762.3	1762.3	1762.3	1762.3	1762.3	1762.3	2129.7	2129.7	2129.7	2129.7	1551	1551	53.376	53.376	53.376	53.376	1702.4	1702.4	1702.4	1702.4	1702.4	1702.4	2190	2190	2190	2190	2190	2193.3	2193.3	2193.3
2413.5	1157.1	1157.1	1157.1	1693.9	1693.9	1693.9	1693.9	1137.8	1137.8	1137.8	1137.8	1479.7	1479.7	1479.7	1479.7	1139.4	1139.4	1139.4	1542.7	1542.7	1542.7	1542.7	1542.7	1542.7	1542.7	1168.4	1168.4	1168.4	1168.4	1742.7	1742.7	2396.5	2396.5	2396.5	2396.5	1948.1	1948.1	1948.1	1948.1	1948.1	1948.1	243.25	243.25	243.25	243.25	243.25	237.34	237.34	237.34
2413.5	1157.1	1157.1	1157.1	1693.9	1693.9	1693.9	1693.9	1137.8	1137.8	1137.8	1137.8	1479.7	1479.7	1479.7	1479.7	1139.4	1139.4	1139.4	1542.7	1542.7	1542.7	1542.7	1542.7	1542.7	1542.7	1168.4	1168.4	1168.4	1168.4	1742.7	1742.7	2396.5	2396.5	2396.5	2396.5	1948.1	1948.1	1948.1	1948.1	1948.1	1948.1	243.25	243.25	243.25	243.25	243.25	237.34	237.34	237.34
2413.5	1157.1	1157.1	1157.1	1693.9	1693.9	1693.9	1693.9	1137.8	1137.8	1137.8	1137.8	1479.7	1479.7	1479.7	1479.7	1139.4	1139.4	1139.4	1542.7	1542.7	1542.7	1542.7	1542.7	1542.7	1542.7	1168.4	1168.4	1168.4	1168.4	1742.7	1742.7	2396.5	2396.5	2396.5	2396.5	1948.1	1948.1	1948.1	1948.1	1948.1	1948.1	243.25	243.25	243.25	243.25	243.25	237.34	237.34	237.34
2413.5	1157.1	1157.1	1157.1	1693.9	1693.9	1693.9	1693.9	1137.8	1137.8	1137.8	1137.8	1479.7	1479.7	1479.7	1479.7	1139.4	1139.4	1139.4	1542.7	1542.7	1542.7	1542.7	1542.7	1542.7	1542.7	1168.4	1168.4	1168.4	1168.4	1742.7	1742.7	2396.5	2396.5	2396.5	2396.5	1948.1	1948.1	1948.1	1948.1	1948.1	1948.1	243.25	243.25	243.25	243.25	243.25	237.34	237.34	237.34
2413.5	1157.1	1157.1	1157.1	1693.9	1693.9	1693.9	1693.9	1137.8	1137.8	1137.8	1137.8	1479.7	1479.7	1479.7	1479.7	1139.4	1139.4	1139.4	1542.7	1542.7	1542.7	1542.7	1542.7	1542.7	1542.7	1168.4	1168.4	1168.4	1168.4	1742.7	1742.7	2396.5	2396.5	2396.5	2396.5	1948.1	1948.1	1948.1	1948.1	1948.1	1948.1	243.25	243.25	243.25	243.25	243.25	237.34	237.34	237.34
2413.5	1157.1	1157.1	1157.1	1693.9	1693.9	1693.9	1693.9	1137.8	1137.8	1137.8	1137.8	1479.7	1479.7	1479.7	1479.7	1139.4	1139.4	1139.4	1542.7	1542.7	1542.7	1542.7	1542.7	1542.7	1542.7	1168.4	1168.4	1168.4	1168.4	1742.7	1742.7	2396.5	2396.5	2396.5	2396.5	1948.1	1948.1	1948.1	1948.1	1948.1	1948.1	243.25	243.25	243.25	243.25	243.25	237.34	237.34	237.34
2212.8	930.38	930.38	930.38	1455.9	1455.9	1455.9	1455.9	907.82	907.82	907.82	907.82	1247.9	1247.9	1247.9	1247.9	909.95	909.95	909.95	1312.8	1312.8	1312.8	1312.8	1312.8	1312.8	1312.8	971.19	971.19	971.19	971.19	1505.3	1505.3	2192	2192	2192	2192	1714.7	1714.7	1714.7	1714.7	1714.7	1714.7	11.068	11.068	11.068	11.068	11.068	8.9379	8.9379	8.9379
2212.8	930.38	930.38	930.38	1455.9	1455.9	1455.9	1455.9	907.82	907.82	907.82	907.82	1247.9	1247.9	1247.9	1247.9	909.95	909.95	909.95	1312.8	1312.8	1312.8	1312.8	1312.8	1312.8	1312.8	971.19	971.19	971.19	971.19	1505.3	1505.3	2192	2192	2192	2192	1714.7	1714.7	1714.7	1714.7	1714.7	1714.7	11.068	11.068	11.068	11.068	11.068	8.9379	8.9379	8.9379
2212.8	930.38	930.38	930.38	1455.9	1455.9	1455.9	1455.9	907.82	907.82	907.82	907.82	1247.9	1247.9	1247.9	1247.9	909.95	909.95	909.95	1312.8	1312.8	1312.8	1312.8	1312.8	1312.8	1312.8	971.19	971.19	971.19	971.19	1505.3	1505.3	2192	2192	2192	2192	1714.7	1714.7	1714.7	1714.7	1714.7	1714.7	11.068	11.068	11.068	11.068	11.068	8.9379	8.9379	8.9379
2212.8	930.38	930.38	930.38	1455.9	1455.9	1455.9	1455.9	907.82	907.82	907.82	907.82	1247.9	1247.9	1247.9	1247.9	909.95	909.95	909.95	1312.8	1312.8	1312.8	1312.8	1312.8	1312.8	1312.8	971.19	971.19	971.19	971.19	1505.3	1505.3	2192	2192	2192	2192	1714.7	1714.7	1714.7	1714.7	1714.7	1714.7	11.068	11.068	11.068	11.068	11.068	8.9379	8.9379	8.9379
2185.6	954.24	954.24	954.24	1468.5	1468.5	1468.5	1468.5	929.5	929.5	929.5	929.5	1267.5	1267.5	1267.5	1267.5	932.02	932.02	932.02	1333.7	1333.7	1333.7	1333.7	1333.7	1333.7	1333.7	1007.4	1007.4	1007.4	1007.4	1518.7	1518.7	2166.2	2166.2	2166.2	2166.2	1732.1	1732.1	1732.1	1732.1	1732.1	1732.1	63.561	63.561	63.561	63.561	63.561	60.685	60.685	60.685
2185.6	954.24	954.24	954.24	1468.5	1468.5	1468.5	1468.5	929.5	929.5	929.5	929.5	1267.5	1267.5	1267.5	1267.5	932.02	932.02	932.02	1333.7	1333.7	1333.7	1333.7	1333.7	1333.7	1333.7	1007.4	1007.4	1007.4	1007.4	1518.7	1518.7	2166.2	2166.2	2166.2	2166.2	1732.1	1732.1	1732.1	1732.1	1732.1	1732.1	63.561	63.561	63.561	63.561	63.561	60.685	60.685	60.685
2185.6	954.24	954.24	954.24	1468.5	1468.5	1468.5	1468.5	929.5	929.5	929.5	929.5	1267.5	1267.5	1267.5	1267.5	932.02	932.02	932.02	1333.7	1333.7	1333.7	1333.7	1333.7	1333.7	1333.7	1007.4	1007.4	1007.4	1007.4	1518.7	1518.7	2166.2	2166.2	2166.2	2166.2	1732.1	1732.1	1732.1	1732.1	1732.1	1732.1	63.561	63.561	63.561	63.561	63.561	60.685	60.685	60.685
2185.6	954.24	954.24	954.24	1468.5	1468.5	1468.5	1468.5	929.5	929.5	929.5	929.5	1267.5	1267.5	1267.5	1267.5	932.02	932.02	932.02	1333.7	1333.7	1333.7	1333.7	1333.7	1333.7	1333.7	1007.4	1007.4	1007.4	1007.4	1518.7	1518.7	2166.2	2166.2	2166.2	2166.2	1732.1	1732.1	1732.1	1732.1	1732.1	1732.1	63.561	63.561	63.561	63.561	63.561	60.685	60.685	60.685
2179.1	1043.3	1043.3	1043.3	1540.7	1540.7	1540.7	1540.7	1016	1016	1016	1016	1350.1	1350.1	1350.1	1350.1	1019	1019	1019	1418	1418	1418	1418	1418	1418	1418	1109.3	1109.3	1109.3	1109.3	1591.9	1591.9	2163	2163	2163	2163	1811	1811	1811	1811	1811	1811	167.68	167.68	167.68	167.68	167.68	163.25	163.25	163.25
2179.1	1043.3	1043.3	1043.3	1540.7	1540.7	1540.7	1540.7	1016	1016	1016	1016	1350.1	1350.1	1350.1	1350.1	1019	1019	1019	1418	1418	1418	1418	1418	1418	1418	1109.3	1109.3	1109.3	1109.3	1591.9	1591.9	2163	2163	2163	2163	1811	1811	1811	1811	1811	1811	167.68	167.68	167.68	167.68	167.68	163.25	163.25	163.25
2179.1	1043.3	1043.3	1043.3	1540.7	1540.7	1540.7	1540.7	1016	1016	1016	1016	1350.1	1350.1	1350.1	1350.1	1019	1019	1019	1418	1418	1418	1418	1418	1418	1418	1109.3	1109.3	1109.3	1109.3	1591.9	1591.9	2163	2163	2163	2163	1811	1811	1811	1811	1811	1811	167.68	167.68	167.68	167.68	167.68	163.25	163.25	163.25
2179.1	1043.3	1043.3	1043.3	1540.7	1540.7	1540.7	1540.7	1016	1016	1016	1016	1350.1	1350.1	1350.1	1350.1	1019	1019	1019	1418	1418	1418	1418	1418	1418	1418	1109.3	1109.3	1109.3	1109.3	1591.9	1591.9	2163	2163	2163	2163	1811	1811	1811	1811	1811	1811	167.68	167.68	167.68	167.68	167.68	163.25	163.25	163.25
2179.1	1043.3	1043.3	1043.3	1540.7	1540.7	1540.7	1540.7	1016	1016	1016	1016	1350.1	1350.1	1350.1	1350.1	1019	1019	1019	1418	1418	1418	1418	1418	1418	1418	1109.3	1109.3	1109.3	1109.3	1591.9	1591.9	2163	2163	2163	2163	1811	1811	1811	1811	1811	1811	167.68	167.68	167.68	167.68	167.68	163.25	163.25	163.25
1860.4	27.985	27.985	27.985	586.88	586.88	586.88	586.88	21.372	21.372	21.372	21.372	339.89	339.89	339.89	339.89	13.576	13.576	13.576	400.14	400.14	400.14	400.14	400.14	400.14	400.14	304.56	304.56	304.56	304.56	627.78	627.78	1814.7	1814.7	1814.7	1814.7	809.57	809.57	809.57	809.57	809.57	809.57	908.3	908.3	908.3	908.3	908.3	914.67	914.67	914.67
1860.4	27.985	27.985	27.985	586.88	586.88	586.88	586.88	21.372	21.372	21.372	21.372	339.89	339.89	339.89	339.89	13.576	13.576	13.576	400.14	400.14	400.14	400.14	400.14	400.14	400.14	304.56	304.56	304.56	304.56	627.78	627.78	1814.7	1814.7	1814.7	1814.7	809.57	809.57	809.57	809.57	809.57	809.57	908.3	908.3	908.3	908.3	908.3	914.67	914.67	914.67
1860.4	27.985	27.985	27.985	586.88	586.88	586.88	586.88	21.372	21.372	21.372	21.372	339.89	339.89	339.89	339.89	13.576	13.576	13.576	400.14	400.14	400.14	400.14	400.14	400.14	400.14	304.56	304.56	304.56	304.56	627.78	627.78	1814.7	1814.7	1814.7	1814.7	809.57	809.57	809.57	809.57	809.57	809.57	908.3	908.3	908.3	908.3	908.3	914.67	914.67	914.67
1860.4	27.985	27.985	27.985	586.88	586.88	586.88	586.88	21.372	21.372	21.372	21.372	339.89	339.89	339.89	339.89	13.576	13.576	13.576	400.14	400.14	400.14	400.14	400.14	400.14	400.14	304.56	304.56	304.56	304.56	627.78	627.78	1814.7	1814.7	1814.7	1814.7	809.57	809.57	809.57	809.57	809.57	809.57	908.3	908.3	908.3	908.3	908.3	914.67	914.67	914.67
1801.7	294.79	294.79	294.79	328.06	328.06	328.06	328.06	312.69	312.69	312.69	312.69	52.067	52.067	52.067	52.067	310.73	310.73	310.73	92.764	92.764	92.764	92.764	92.764	92.764	92.764	447.67	447.67	447.67	447.67	354.68	354.68	1748	1748	1748	1748	505.11	505.11	505.11	505.11	505.11	505.11	1214.8	1214.8	1214.8	1214.8	1214.8	1221.2	1221.2	1221.2
1801.7	294.79	294.79	294.79	328.06	328.06	328.06	328.06	312.69	312.69	312.69	312.69	52.067	52.067	52.067	52.067	310.73	310.73	310.73	92.764	92.764	92.764	92.764	92.764	92.764	92.764	447.67	447.67	447.67	447.67	354.68	354.68	1748	1748	1748	1748	505.11	505.11	505.11	505.11	505.11	505.11	1214.8	1214.8	1214.8	1214.8	1214.8	1221.2	1221.2	1221.2
1801.7	294.79	294.79	294.79	328.06	328.06	328.06	328.06	312.69	312.69	312.69	312.69	52.067	52.067	52.067	52.067	310.73	310.73	310.73	92.764	92.764	92.764	92.764	92.764	92.764	92.764	447.67	447.67	447.67	447.67	354.68	354.68	1748	1748	1748	1748	505.11	505.11	505.11	505.11	505.11	505.11	1214.8	1214.8	1214.8	1214.8	1214.8	1221.2	1221.2	1221.2
1801.7	294.79	294.79	294.79	328.06	328.06	328.06	328.06	312.69	312.69	312.69	312.69	52.067	52.067	52.067	52.067	310.73	310.73	310.73	92.764	92.764	92.764	92.764	92.764	92.764	92.764	447.67	447.67	447.67	447.67	354.68	354.68	1748	1748	1748	1748	505.11	505.11	505.11	505.11	505.11	505.11	1214.8	1214.8	1214.8	1214.8	1214.8	1221.2	1221.2	1221.2
1801.7	294.79	294.79	294.79	328.06	328.06	328.06	328.06	312.69	312.69	312.69	312.69	52.067	52.067	52.067	52.067	310.73	310.73	310.73	92.764	92.764	92.764	92.764	92.764	92.764	92.764	447.67	447.67	447.67	447.67	354.68	354.68	1748	1748	1748	1748	505.11	505.11	505.11	505.11	505.11	505.11	1214.8	1214.8	1214.8	1214.8	1214.8	1221.2	1221.2	1221.2
2323.7	1055.7	1055.7	1055.7	1588.2	1588.2	1588.2	1588.2	1035.2	1035.2	1035.2	1035.2	1376.5	1376.5	1376.5	1376.5	1037	1037	1037	1440.3	1440.3	1440.3	1440.3	1440.3	1440.3	1440.3	1078.7	1078.7	1078.7	1078.7	1637.3	1637.3	2305	2305	2305	2305	1844.3	1844.3	1844.3	1844.3	1844.3	1844.3	136.67	136.67	136.67	136.67	136.67	130.68	130.68	130.68
2323.7	1055.7	1055.7	1055.7	1588.2	1588.2	1588.2	1588.2	1035.2	1035.2	1035.2	1035.2	1376.5	1376.5	1376.5	1376.5	1037	1037	1037	1440.3	1440.3	1440.3	1440.3	1440.3	1440.3	1440.3	1078.7	1078.7	1078.7	1078.7	1637.3	1637.3	2305	2305	2305	2305	1844.3	1844.3	1844.3	1844.3	1844.3	1844.3	136.67	136.67	136.67	136.67	136.67	130.68	130.68	130.68
2323.7	1055.7	1055.7	1055.7	1588.2	1588.2	1588.2	1588.2	1035.2	1035.2	1035.2	1035.2	1376.5	1376.5	1376.5	1376.5	1037	1037	1037	1440.3	1440.3	1440.3	1440.3	1440.3	1440.3	1440.3	1078.7	1078.7	1078.7	1078.7	1637.3	1637.3	2305	2305	2305	2305	1844.3	1844.3	1844.3	1844.3	1844.3	1844.3	136.67	136.67	136.67	136.67	136.67	130.68	130.68	130.68
2323.7	1055.7	1055.7	1055.7	1588.2	1588.2	1588.2	1588.2	1035.2	1035.2	1035.2	1035.2	1376.5	1376.5	1376.5	1376.5	1037	1037	1037	1440.3	1440.3	1440.3	1440.3	1440.3	1440.3	1440.3	1078.7	1078.7	1078.7	1078.7	1637.3	1637.3	2305	2305	2305	2305	1844.3	1844.3	1844.3	1844.3	1844.3	1844.3	136.67	136.67	136.67	136.67	136.67	130.68	130.68	130.68
298.78	1677.1	1677.1	1677.1	1300.6	1300.6	1300.6	1300.6	1642.3	1642.3	1642.3	1642.3	1517.8	1517.8	1517.8	1517.8	1648.7	1648.7	1648.7	1545.8	1545.8	1545.8	1545.8	1545.8	1545.8	1545.8	1950.3	1950.3	1950.3	1950.3	1315.6	1315.6	230.12	230.12	230.12	230.12	1449.1	1449.1	1449.1	1449.1	1449.1	1449.1	2123.6	2123.6	2123.6	2123.6	2123.6	2127.5	2127.5	2127.5
298.78	1677.1	1677.1	1677.1	1300.6	1300.6	1300.6	1300.6	1642.3	1642.3	1642.3	1642.3	1517.8	1517.8	1517.8	1517.8	1648.7	1648.7	1648.7	1545.8	1545.8	1545.8	1545.8	1545.8	1545.8	1545.8	1950.3	1950.3	1950.3	1950.3	1315.6	1315.6	230.12	230.12	230.12	230.12	1449.1	1449.1	1449.1	1449.1	1449.1	1449.1	2123.6	2123.6	2123.6	2123.6	2123.6	2127.5	2127.5	2127.5
298.78	1677.1	1677.1	1677.1	1300.6	1300.6	1300.6	1300.6	1642.3	1642.3	1642.3	1642.3	1517.8	1517.8	1517.8	1517.8	1648.7	1648.7	1648.7	1545.8	1545.8	1545.8	1545.8	1545.8	1545.8	1545.8	1950.3	1950.3	1950.3	1950.3	1315.6	1315.6	230.12	230.12	230.12	230.12	1449.1	1449.1	1449.1	1449.1	1449.1	1449.1	2123.6	2123.6	2123.6	2123.6	2123.6	2127.5	2127.5	2127.5
298.78	1677.1	1677.1	1677.1	1300.6	1300.6	1300.6	1300.6	1642.3	1642.3	1642.3	1642.3	1517.8	1517.8	1517.8	1517.8	1648.7	1648.7	1648.7	1545.8	1545.8	1545.8	1545.8	1545.8	1545.8	1545.8	1950.3	1950.3	1950.3	1950.3	1315.6	1315.6	230.12	230.12	230.12	230.12	1449.1	1449.1	1449.1	1449.1	1449.1	1449.1	2123.6	2123.6	2123.6	2123.6	2123.6	2127.5	2127.5	2127.5
298.78	1677.1	1677.1	1677.1	1300.6	1300.6	1300.6	1300.6	1642.3	1642.3	1642.3	1642.3	1517.8	1517.8	1517.8	1517.8	1648.7	1648.7	1648.7	1545.8	1545.8	1545.8	1545.8	1545.8	1545.8	1545.8	1950.3	1950.3	1950.3	1950.3	1315.6	1315.6	230.12	230.12	230.12	230.12	1449.1	1449.1	1449.1	1449.1	1449.1	1449.1	2123.6	2123.6	2123.6	2123.6	2123.6	2127.5	2127.5	2127.5
2200.9	320.65	320.65	320.65	825.83	825.83	825.83	825.83	361.71	361.71	361.71	361.71	548.91	548.91	548.91	548.91	354.4	354.4	354.4	571.29	571.29	571.29	571.29	571.29	571.29	571.29	50.322	50.322	50.322	50.322	851.74	851.74	2154.2	2154.2	2154.2	2154.2	963.04	963.04	963.04	963.04	963.04	963.04	941.79	941.79	941.79	941.79	941.79	947.91	947.91	947.91
2200.9	320.65	320.65	320.65	825.83	825.83	825.83	825.83	361.71	361.71	361.71	361.71	548.91	548.91	548.91	548.91	354.4	354.4	354.4	571.29	571.29	571.29	571.29	571.29	571.29	571.29	50.322	50.322	50.322	50.322	851.74	851.74	2154.2	2154.2	2154.2	2154.2	963.04	963.04	963.04	963.04	963.04	963.04	941.79	941.79	941.79	941.79	941.79	947.91	947.91	947.91
2200.9	320.65	320.65	320.65	825.83	825.83	825.83	825.83	361.71	361.71	361.71	361.71	548.91	548.91	548.91	548.91	354.4	354.4	354.4	571.29	571.29	571.29	571.29	571.29	571.29	571.29	50.322	50.322	50.322	50.322	851.74	851.74	2154.2	2154.2	2154.2	2154.2	963.04	963.04	963.04	963.04	963.04	963.04	941.79	941.79	941.79	941.79	941.79	947.91	947.91	947.91
2200.9	320.65	320.65	320.65	825.83	825.83	825.83	825.83	361.71	361.71	361.71	361.71	548.91	548.91	548.91	548.91	354.4	354.4	354.4	571.29	571.29	571.29	571.29	571.29	571.29	571.29	50.322	50.322	50.322	50.322	851.74	851.74	2154.2	2154.2	2154.2	2154.2	963.04	963.04	963.04	963.04	963.04	963.04	941.79	941.79	941.79	941.79	941.79	947.91	947.91	947.91
2200.9	320.65	320.65	320.65	825.83	825.83	825.83	825.83	361.71	361.71	361.71	361.71	548.91	548.91	548.91	548.91	354.4	354.4	354.4	571.29	571.29	571.29	571.29	571.29	571.29	571.29	50.322	50.322	50.322	50.322	851.74	851.74	2154.2	2154.2	2154.2	2154.2	963.04	963.04	963.04	963.04	963.04	963.04	941.79	941.79	941.79	941.79	941.79	947.91	947.91	947.91
2200.9	320.65	320.65	320.65	825.83	825.83	825.83	825.83	361.71	361.71	361.71	361.71	548.91	548.91	548.91	548.91	354.4	354.4	354.4	571.29	571.29	571.29	571.29	571.29	571.29	571.29	50.322	50.322	50.322	50.322	851.74	851.74	2154.2	2154.2	2154.2	2154.2	963.04	963.04	963.04	963.04	963.04	963.04	941.79	941.79	941.79	941.79	941.79	947.91	947.91	947.91
2200.9	320.65	320.65	320.65	825.83	825.83	825.83	825.83	361.71	361.71	361.71	361.71	548.91	548.91	548.91	548.91	354.4	354.4	354.4	571.29	571.29	571.29	571.29	571.29	571.29	571.29	50.322	50.322	50.322	50.322	851.74	851.74	2154.2	2154.2	2154.2	2154.2	963.04	963.04	963.04	963.04	963.04	963.04	941.79	941.79	941.79	941.79	941.79	947.91	947.91	947.91
2444.6	578.68	578.68	578.68	1112.1	1112.1	1112.1	1112.1	610.19	610.19	610.19	610.19	835.13	835.13	835.13	835.13	604.02	604.02	604.02	856.85	856.85	856.85	856.85	856.85	856.85	856.85	336.66	336.66	336.66	336.66	1138	1138	2401.3	2401.3	2401.3	2401.3	1241.4	1241.4	1241.4	1241.4	1241.4	1241.4	874.58	874.58	874.58	874.58	874.58	879.85	879.85	879.85
2444.6	578.68	578.68	578.68	1112.1	1112.1	1112.1	1112.1	610.19	610.19	610.19	610.19	835.13	835.13	835.13	835.13	604.02	604.02	604.02	856.85	856.85	856.85	856.85	856.85	856.85	856.85	336.66	336.66	336.66	336.66	1138	1138	2401.3	2401.3	2401.3	2401.3	1241.4	1241.4	1241.4	1241.4	1241.4	1241.4	874.58	874.58	874.58	874.58	874.58	879.85	879.85	879.85
2444.6	578.68	578.68	578.68	1112.1	1112.1	1112.1	1112.1	610.19	610.19	610.19	610.19	835.13	835.13	835.13	835.13	604.02	604.02	604.02	856.85	856.85	856.85	856.85	856.85	856.85	856.85	336.66	336.66	336.66	336.66	1138	1138	2401.3	2401.3	2401.3	2401.3	1241.4	1241.4	1241.4	1241.4	1241.4	1241.4	874.58	874.58	874.58	874.58	874.58	879.85	879.85	879.85
2444.6	578.68	578.68	578.68	1112.1	1112.1	1112.1	1112.1	610.19	610.19	610.19	610.19	835.13	835.13	835.13	835.13	604.02	604.02	604.02	856.85	856.85	856.85	856.85	856.85	856.85	856.85	336.66	336.66	336.66	336.66	1138	1138	2401.3	2401.3	2401.3	2401.3	1241.4	1241.4	1241.4	1241.4	1241.4	1241.4	874.58	874.58	874.58	874.58	874.58	879.85	879.85	879.85
2444.6	578.68	578.68	578.68	1112.1	1112.1	1112.1	1112.1	610.19	610.19	610.19	610.19	835.13	835.13	835.13	835.13	604.02	604.02	604.02	856.85	856.85	856.85	856.85	856.85	856.85	856.85	336.66	336.66	336.66	336.66	1138	1138	2401.3	2401.3	2401.3	2401.3	1241.4	1241.4	1241.4	1241.4	1241.4	1241.4	874.58	874.58	874.58	874.58	874.58	879.85	879.85	879.85
2444.6	578.68	578.68	578.68	1112.1	1112.1	1112.1	1112.1	610.19	610.19	610.19	610.19	835.13	835.13	835.13	835.13	604.02	604.02	604.02	856.85	856.85	856.85	856.85	856.85	856.85	856.85	336.66	336.66	336.66	336.66	1138	1138	2401.3	2401.3	2401.3	2401.3	1241.4	1241.4	1241.4	1241.4	1241.4	1241.4	874.58	874.58	874.58	874.58	874.58	879.85	879.85	879.85
2444.6	578.68	578.68	578.68	1112.1	1112.1	1112.1	1112.1	610.19	610.19	610.19	610.19	835.13	835.13	835.13	835.13	604.02	604.02	604.02	856.85	856.85	856.85	856.85	856.85	856.85	856.85	336.66	336.66	336.66	336.66	1138	1138	2401.3	2401.3	2401.3	2401.3	1241.4	1241.4	1241.4	1241.4	1241.4	1241.4	874.58	874.58	874.58	874.58	874.58	879.85	879.85	879.85
2265.1	1102.1	1102.1	1102.1	1612.6	1612.6	1612.6	1612.6	1077.2	1077.2	1077.2	1077.2	1414.7	1414.7	1414.7	1414.7	1079.8	1079.8	1079.8	1481.2	1481.2	1481.2	1481.2	1481.2	1481.2	1481.2	1150.2	1150.2	1150.2	1150.2	1663.1	1663.1	2249.4	2249.4	2249.4	2249.4	1878.6	1878.6	1878.6	1878.6	1878.6	1878.6	187.88	187.88	187.88	187.88	187.88	181.8	181.8	181.8
2265.1	1102.1	1102.1	1102.1	1612.6	1612.6	1612.6	1612.6	1077.2	1077.2	1077.2	1077.2	1414.7	1414.7	1414.7	1414.7	1079.8	1079.8	1079.8	1481.2	1481.2	1481.2	1481.2	1481.2	1481.2	1481.2	1150.2	1150.2	1150.2	1150.2	1663.1	1663.1	2249.4	2249.4	2249.4	2249.4	1878.6	1878.6	1878.6	1878.6	1878.6	1878.6	187.88	187.88	187.88	187.88	187.88	181.8	181.8	181.8
2265.1	1102.1	1102.1	1102.1	1612.6	1612.6	1612.6	1612.6	1077.2	1077.2	1077.2	1077.2	1414.7	1414.7	1414.7	1414.7	1079.8	1079.8	1079.8	1481.2	1481.2	1481.2	1481.2	1481.2	1481.2	1481.2	1150.2	1150.2	1150.2	1150.2	1663.1	1663.1	2249.4	2249.4	2249.4	2249.4	1878.6	1878.6	1878.6	1878.6	1878.6	1878.6	187.88	187.88	187.88	187.88	187.88	181.8	181.8	181.8
2265.1	1102.1	1102.1	1102.1	1612.6	1612.6	1612.6	1612.6	1077.2	1077.2	1077.2	1077.2	1414.7	1414.7	1414.7	1414.7	1079.8	1079.8	1079.8	1481.2	1481.2	1481.2	1481.2	1481.2	1481.2	1481.2	1150.2	1150.2	1150.2	1150.2	1663.1	1663.1	2249.4	2249.4	2249.4	2249.4	1878.6	1878.6	1878.6	1878.6	1878.6	1878.6	187.88	187.88	187.88	187.88	187.88	181.8	181.8	181.8
122.71	1864.5	1864.5	1864.5	1509.7	1509.7	1509.7	1509.7	1827.7	1827.7	1827.7	1827.7	1720.2	1720.2	1720.2	1720.2	1834.4	1834.4	1834.4	1751	1751	1751	1751	1751	1751	1751	2141	2141	2141	2141	1526.3	1526.3	75.862	75.862	75.862	75.862	1663	1663	1663	1663	1663	1663	2252.2	2252.2	2252.2	2252.2	2252.2	2255.7	2255.7	2255.7
122.71	1864.5	1864.5	1864.5	1509.7	1509.7	1509.7	1509.7	1827.7	1827.7	1827.7	1827.7	1720.2	1720.2	1720.2	1720.2	1834.4	1834.4	1834.4	1751	1751	1751	1751	1751	1751	1751	2141	2141	2141	2141	1526.3	1526.3	75.862	75.862	75.862	75.862	1663	1663	1663	1663	1663	1663	2252.2	2252.2	2252.2	2252.2	2252.2	2255.7	2255.7	2255.7
122.71	1864.5	1864.5	1864.5	1509.7	1509.7	1509.7	1509.7	1827.7	1827.7	1827.7	1827.7	1720.2	1720.2	1720.2	1720.2	1834.4	1834.4	1834.4	1751	1751	1751	1751	1751	1751	1751	2141	2141	2141	2141	1526.3	1526.3	75.862	75.862	75.862	75.862	1663	1663	1663	1663	1663	1663	2252.2	2252.2	2252.2	2252.2	2252.2	2255.7	2255.7	2255.7
122.71	1864.5	1864.5	1864.5	1509.7	1509.7	1509.7	1509.7	1827.7	1827.7	1827.7	1827.7	1720.2	1720.2	1720.2	1720.2	1834.4	1834.4	1834.4	1751	1751	1751	1751	1751	1751	1751	2141	2141	2141	2141	1526.3	1526.3	75.862	75.862	75.862	75.862	1663	1663	1663	1663	1663	1663	2252.2	2252.2	2252.2	2252.2	2252.2	2255.7	2255.7	2255.7
122.71	1864.5	1864.5	1864.5	1509.7	1509.7	1509.7	1509.7	1827.7	1827.7	1827.7	1827.7	1720.2	1720.2	1720.2	1720.2	1834.4	1834.4	1834.4	1751	1751	1751	1751	1751	1751	1751	2141	2141	2141	2141	1526.3	1526.3	75.862	75.862	75.862	75.862	1663	1663	1663	1663	1663	1663	2252.2	2252.2	2252.2	2252.2	2252.2	2255.7	2255.7	2255.7
22.887	1858.1	1858.1	1858.1	1539	1539	1539	1539	1819.2	1819.2	1819.2	1819.2	1735.1	1735.1	1735.1	1735.1	1826.1	1826.1	1826.1	1770.6	1770.6	1770.6	1770.6	1770.6	1770.6	1770.6	2137.3	2137.3	2137.3	2137.3	1559.6	1559.6	60.655	60.655	60.655	60.655	1711.3	1711.3	1711.3	1711.3	1711.3	1711.3	2194.8	2194.8	2194.8	2194.8	2194.8	2198.1	2198.1	2198.1
22.887	1858.1	1858.1	1858.1	1539	1539	1539	1539	1819.2	1819.2	1819.2	1819.2	1735.1	1735.1	1735.1	1735.1	1826.1	1826.1	1826.1	1770.6	1770.6	1770.6	1770.6	1770.6	1770.6	1770.6	2137.3	2137.3	2137.3	2137.3	1559.6	1559.6	60.655	60.655	60.655	60.655	1711.3	1711.3	1711.3	1711.3	1711.3	1711.3	2194.8	2194.8	2194.8	2194.8	2194.8	2198.1	2198.1	2198.1
22.887	1858.1	1858.1	1858.1	1539	1539	1539	1539	1819.2	1819.2	1819.2	1819.2	1735.1	1735.1	1735.1	1735.1	1826.1	1826.1	1826.1	1770.6	1770.6	1770.6	1770.6	1770.6	1770.6	1770.6	2137.3	2137.3	2137.3	2137.3	1559.6	1559.6	60.655	60.655	60.655	60.655	1711.3	1711.3	1711.3	1711.3	1711.3	1711.3	2194.8	2194.8	2194.8	2194.8	2194.8	2198.1	2198.1	2198.1
22.887	1858.1	1858.1	1858.1	1539	1539	1539	1539	1819.2	1819.2	1819.2	1819.2	1735.1	1735.1	1735.1	1735.1	1826.1	1826.1	1826.1	1770.6	1770.6	1770.6	1770.6	1770.6	1770.6	1770.6	2137.3	2137.3	2137.3	2137.3	1559.6	1559.6	60.655	60.655	60.655	60.655	1711.3	1711.3	1711.3	1711.3	1711.3	1711.3	2194.8	2194.8	2194.8	2194.8	2194.8	2198.1	2198.1	2198.1
22.887	1858.1	1858.1	1858.1	1539	1539	1539	1539	1819.2	1819.2	1819.2	1819.2	1735.1	1735.1	1735.1	1735.1	1826.1	1826.1	1826.1	1770.6	1770.6	1770.6	1770.6	1770.6	1770.6	1770.6	2137.3	2137.3	2137.3	2137.3	1559.6	1559.6	60.655	60.655	60.655	60.655	1711.3	1711.3	1711.3	1711.3	1711.3	1711.3	2194.8	2194.8	2194.8	2194.8	2194.8	2198.1	2198.1	2198.1
22.887	1858.1	1858.1	1858.1	1539	1539	1539	1539	1819.2	1819.2	1819.2	1819.2	1735.1	1735.1	1735.1	1735.1	1826.1	1826.1	1826.1	1770.6	1770.6	1770.6	1770.6	1770.6	1770.6	1770.6	2137.3	2137.3	2137.3	2137.3	1559.6	1559.6	60.655	60.655	60.655	60.655	1711.3	1711.3	1711.3	1711.3	1711.3	1711.3	2194.8	2194.8	2194.8	2194.8	2194.8	2198.1	2198.1	2198.1
22.887	1858.1	1858.1	1858.1	1539	1539	1539	1539	1819.2	1819.2	1819.2	1819.2	1735.1	1735.1	1735.1	1735.1	1826.1	1826.1	1826.1	1770.6	1770.6	1770.6	1770.6	1770.6	1770.6	1770.6	2137.3	2137.3	2137.3	2137.3	1559.6	1559.6	60.655	60.655	60.655	60.655	1711.3	1711.3	1711.3	1711.3	1711.3	1711.3	2194.8	2194.8	2194.8	2194.8	2194.8	2198.1	2198.1	2198.1
41.24	1840.4	1840.4	1840.4	1523.4	1523.4	1523.4	1523.4	1801.4	1801.4	1801.4	1801.4	1718.5	1718.5	1718.5	1718.5	1808.4	1808.4	1808.4	1754.3	1754.3	1754.3	1754.3	1754.3	1754.3	1754.3	2119.7	2119.7	2119.7	2119.7	1544.4	1544.4	60.603	60.603	60.603	60.603	1697.4	1697.4	1697.4	1697.4	1697.4	1697.4	2176.7	2176.7	2176.7	2176.7	2176.7	2179.9	2179.9	2179.9
41.24	1840.4	1840.4	1840.4	1523.4	1523.4	1523.4	1523.4	1801.4	1801.4	1801.4	1801.4	1718.5	1718.5	1718.5	1718.5	1808.4	1808.4	1808.4	1754.3	1754.3	1754.3	1754.3	1754.3	1754.3	1754.3	2119.7	2119.7	2119.7	2119.7	1544.4	1544.4	60.603	60.603	60.603	60.603	1697.4	1697.4	1697.4	1697.4	1697.4	1697.4	2176.7	2176.7	2176.7	2176.7	2176.7	2179.9	2179.9	2179.9
41.24	1840.4	1840.4	1840.4	1523.4	1523.4	1523.4	1523.4	1801.4	1801.4	1801.4	1801.4	1718.5	1718.5	1718.5	1718.5	1808.4	1808.4	1808.4	1754.3	1754.3	1754.3	1754.3	1754.3	1754.3	1754.3	2119.7	2119.7	2119.7	2119.7	1544.4	1544.4	60.603	60.603	60.603	60.603	1697.4	1697.4	1697.4	1697.4	1697.4	1697.4	2176.7	2176.7	2176.7	2176.7	2176.7	2179.9	2179.9	2179.9
41.24	1840.4	1840.4	1840.4	1523.4	1523.4	1523.4	1523.4	1801.4	1801.4	1801.4	1801.4	1718.5	1718.5	1718.5	1718.5	1808.4	1808.4	1808.4	1754.3	1754.3	1754.3	1754.3	1754.3	1754.3	1754.3	2119.7	2119.7	2119.7	2119.7	1544.4	1544.4	60.603	60.603	60.603	60.603	1697.4	1697.4	1697.4	1697.4	1697.4	1697.4	2176.7	2176.7	2176.7	2176.7	2176.7	2179.9	2179.9	2179.9
41.24	1840.4	1840.4	1840.4	1523.4	1523.4	1523.4	1523.4	1801.4	1801.4	1801.4	1801.4	1718.5	1718.5	1718.5	1718.5	1808.4	1808.4	1808.4	1754.3	1754.3	1754.3	1754.3	1754.3	1754.3	1754.3	2119.7	2119.7	2119.7	2119.7	1544.4	1544.4	60.603	60.603	60.603	60.603	1697.4	1697.4	1697.4	1697.4	1697.4	1697.4	2176.7	2176.7	2176.7	2176.7	2176.7	2179.9	2179.9	2179.9
41.24	1840.4	1840.4	1840.4	1523.4	1523.4	1523.4	1523.4	1801.4	1801.4	1801.4	1801.4	1718.5	1718.5	1718.5	1718.5	1808.4	1808.4	1808.4	1754.3	1754.3	1754.3	1754.3	1754.3	1754.3	1754.3	2119.7	2119.7	2119.7	2119.7	1544.4	1544.4	60.603	60.603	60.603	60.603	1697.4	1697.4	1697.4	1697.4	1697.4	1697.4	2176.7	2176.7	2176.7	2176.7	2176.7	2179.9	2179.9	2179.9
41.24	1840.4	1840.4	1840.4	1523.4	1523.4	1523.4	1523.4	1801.4	1801.4	1801.4	1801.4	1718.5	1718.5	1718.5	1718.5	1808.4	1808.4	1808.4	1754.3	1754.3	1754.3	1754.3	1754.3	1754.3	1754.3	2119.7	2119.7	2119.7	2119.7	1544.4	1544.4	60.603	60.603	60.603	60.603	1697.4	1697.4	1697.4	1697.4	1697.4	1697.4	2176.7	2176.7	2176.7	2176.7	2176.7	2179.9	2179.9	2179.9
41.24	1840.4	1840.4	1840.4	1523.4	1523.4	1523.4	1523.4	1801.4	1801.4	1801.4	1801.4	1718.5	1718.5	1718.5	1718.5	1808.4	1808.4	1808.4	1754.3	1754.3	1754.3	1754.3	1754.3	1754.3	1754.3	2119.7	2119.7	2119.7	2119.7	1544.4	1544.4	60.603	60.603	60.603	60.603	1697.4	1697.4	1697.4	1697.4	1697.4	1697.4	2176.7	2176.7	2176.7	2176.7	2176.7	2179.9	2179.9	2179.9
118.16	1922.6	1922.6	1922.6	1569.2	1569.2	1569.2	1569.2	1885.6	1885.6	1885.6	1885.6	1779.7	1779.7	1779.7	1779.7	1892.3	1892.3	1892.3	1810.5	1810.5	1810.5	1810.5	1810.5	1810.5	1810.5	2199.3	2199.3	2199.3	2199.3	1585.6	1585.6	105.54	105.54	105.54	105.54	1721.2	1721.2	1721.2	1721.2	1721.2	1721.2	2300.3	2300.3	2300.3	2300.3	2300.3	2303.7	2303.7	2303.7
118.16	1922.6	1922.6	1922.6	1569.2	1569.2	1569.2	1569.2	1885.6	1885.6	1885.6	1885.6	1779.7	1779.7	1779.7	1779.7	1892.3	1892.3	1892.3	1810.5	1810.5	1810.5	1810.5	1810.5	1810.5	1810.5	2199.3	2199.3	2199.3	2199.3	1585.6	1585.6	105.54	105.54	105.54	105.54	1721.2	1721.2	1721.2	1721.2	1721.2	1721.2	2300.3	2300.3	2300.3	2300.3	2300.3	2303.7	2303.7	2303.7
118.16	1922.6	1922.6	1922.6	1569.2	1569.2	1569.2	1569.2	1885.6	1885.6	1885.6	1885.6	1779.7	1779.7	1779.7	1779.7	1892.3	1892.3	1892.3	1810.5	1810.5	1810.5	1810.5	1810.5	1810.5	1810.5	2199.3	2199.3	2199.3	2199.3	1585.6	1585.6	105.54	105.54	105.54	105.54	1721.2	1721.2	1721.2	1721.2	1721.2	1721.2	2300.3	2300.3	2300.3	2300.3	2300.3	2303.7	2303.7	2303.7
118.16	1922.6	1922.6	1922.6	1569.2	1569.2	1569.2	1569.2	1885.6	1885.6	1885.6	1885.6	1779.7	1779.7	1779.7	1779.7	1892.3	1892.3	1892.3	1810.5	1810.5	1810.5	1810.5	1810.5	1810.5	1810.5	2199.3	2199.3	2199.3	2199.3	1585.6	1585.6	105.54	105.54	105.54	105.54	1721.2	1721.2	1721.2	1721.2	1721.2	1721.2	2300.3	2300.3	2300.3	2300.3	2300.3	2303.7	2303.7	2303.7
118.16	1922.6	1922.6	1922.6	1569.2	1569.2	1569.2	1569.2	1885.6	1885.6	1885.6	1885.6	1779.7	1779.7	1779.7	1779.7	1892.3	1892.3	1892.3	1810.5	1810.5	1810.5	1810.5	1810.5	1810.5	1810.5	2199.3	2199.3	2199.3	2199.3	1585.6	1585.6	105.54	105.54	105.54	105.54	1721.2	1721.2	1721.2	1721.2	1721.2	1721.2	2300.3	2300.3	2300.3	2300.3	2300.3	2303.7	2303.7	2303.7
118.16	1922.6	1922.6	1922.6	1569.2	1569.2	1569.2	1569.2	1885.6	1885.6	1885.6	1885.6	1779.7	1779.7	1779.7	1779.7	1892.3	1892.3	1892.3	1810.5	1810.5	1810.5	1810.5	1810.5	1810.5	1810.5	2199.3	2199.3	2199.3	2199.3	1585.6	1585.6	105.54	105.54	105.54	105.54	1721.2	1721.2	1721.2	1721.2	1721.2	1721.2	2300.3	2300.3	2300.3	2300.3	2300.3	2303.7	2303.7	2303.7
118.16	1922.6	1922.6	1922.6	1569.2	1569.2	1569.2	1569.2	1885.6	1885.6	1885.6	1885.6	1779.7	1779.7	1779.7	1779.7	1892.3	1892.3	1892.3	1810.5	1810.5	1810.5	1810.5	1810.5	1810.5	1810.5	2199.3	2199.3	2199.3	2199.3	1585.6	1585.6	105.54	105.54	105.54	105.54	1721.2	1721.2	1721.2	1721.2	1721.2	1721.2	2300.3	2300.3	2300.3	2300.3	2300.3	2303.7	2303.7	2303.7
118.16	1922.6	1922.6	1922.6	1569.2	1569.2	1569.2	1569.2	1885.6	1885.6	1885.6	1885.6	1779.7	1779.7	1779.7	1779.7	1892.3	1892.3	1892.3	1810.5	1810.5	1810.5	1810.5	1810.5	1810.5	1810.5	2199.3	2199.3	2199.3	2199.3	1585.6	1585.6	105.54	105.54	105.54	105.54	1721.2	1721.2	1721.2	1721.2	1721.2	1721.2	2300.3	2300.3	2300.3	2300.3	2300.3	2303.7	2303.7	2303.7
274.81	2142.3	2142.3	2142.3	1790.5	1790.5	1790.5	1790.5	2104.8	2104.8	2104.8	2104.8	2002	2002	2002	2002	2111.6	2111.6	2111.6	2032.7	2032.7	2032.7	2032.7	2032.7	2032.7	2032.7	2419.8	2419.8	2419.8	2419.8	1806.1	1806.1	309.49	309.49	309.49	309.49	1936.6	1936.6	1936.6	1936.6	1936.6	1936.6	2490.9	2490.9	2490.9	2490.9	2490.9	2494.1	2494.1	2494.1
274.81	2142.3	2142.3	2142.3	1790.5	1790.5	1790.5	1790.5	2104.8	2104.8	2104.8	2104.8	2002	2002	2002	2002	2111.6	2111.6	2111.6	2032.7	2032.7	2032.7	2032.7	2032.7	2032.7	2032.7	2419.8	2419.8	2419.8	2419.8	1806.1	1806.1	309.49	309.49	309.49	309.49	1936.6	1936.6	1936.6	1936.6	1936.6	1936.6	2490.9	2490.9	2490.9	2490.9	2490.9	2494.1	2494.1	2494.1
274.81	2142.3	2142.3	2142.3	1790.5	1790.5	1790.5	1790.5	2104.8	2104.8	2104.8	2104.8	2002	2002	2002	2002	2111.6	2111.6	2111.6	2032.7	2032.7	2032.7	2032.7	2032.7	2032.7	2032.7	2419.8	2419.8	2419.8	2419.8	1806.1	1806.1	309.49	309.49	309.49	309.49	1936.6	1936.6	1936.6	1936.6	1936.6	1936.6	2490.9	2490.9	2490.9	2490.9	2490.9	2494.1	2494.1	2494.1
1612.9	602.33	602.33	602.33	66.946	66.946	66.946	66.946	606.06	606.06	606.06	606.06	279.08	279.08	279.08	279.08	606.63	606.63	606.63	252.73	252.73	252.73	252.73	252.73	252.73	252.73	771.96	771.96	771.96	771.96	35.708	35.708	1553.2	1553.2	1553.2	1553.2	242.53	242.53	242.53	242.53	242.53	242.53	1488.6	1488.6	1488.6	1488.6	1488.6	1494.8	1494.8	1494.8
1612.9	602.33	602.33	602.33	66.946	66.946	66.946	66.946	606.06	606.06	606.06	606.06	279.08	279.08	279.08	279.08	606.63	606.63	606.63	252.73	252.73	252.73	252.73	252.73	252.73	252.73	771.96	771.96	771.96	771.96	35.708	35.708	1553.2	1553.2	1553.2	1553.2	242.53	242.53	242.53	242.53	242.53	242.53	1488.6	1488.6	1488.6	1488.6	1488.6	1494.8	1494.8	1494.8
1612.9	602.33	602.33	602.33	66.946	66.946	66.946	66.946	606.06	606.06	606.06	606.06	279.08	279.08	279.08	279.08	606.63	606.63	606.63	252.73	252.73	252.73	252.73	252.73	252.73	252.73	771.96	771.96	771.96	771.96	35.708	35.708	1553.2	1553.2	1553.2	1553.2	242.53	242.53	242.53	242.53	242.53	242.53	1488.6	1488.6	1488.6	1488.6	1488.6	1494.8	1494.8	1494.8
1612.9	602.33	602.33	602.33	66.946	66.946	66.946	66.946	606.06	606.06	606.06	606.06	279.08	279.08	279.08	279.08	606.63	606.63	606.63	252.73	252.73	252.73	252.73	252.73	252.73	252.73	771.96	771.96	771.96	771.96	35.708	35.708	1553.2	1553.2	1553.2	1553.2	242.53	242.53	242.53	242.53	242.53	242.53	1488.6	1488.6	1488.6	1488.6	1488.6	1494.8	1494.8	1494.8
1612.9	602.33	602.33	602.33	66.946	66.946	66.946	66.946	606.06	606.06	606.06	606.06	279.08	279.08	279.08	279.08	606.63	606.63	606.63	252.73	252.73	252.73	252.73	252.73	252.73	252.73	771.96	771.96	771.96	771.96	35.708	35.708	1553.2	1553.2	1553.2	1553.2	242.53	242.53	242.53	242.53	242.53	242.53	1488.6	1488.6	1488.6	1488.6	1488.6	1494.8	1494.8	1494.8
1612.9	602.33	602.33	602.33	66.946	66.946	66.946	66.946	606.06	606.06	606.06	606.06	279.08	279.08	279.08	279.08	606.63	606.63	606.63	252.73	252.73	252.73	252.73	252.73	252.73	252.73	771.96	771.96	771.96	771.96	35.708	35.708	1553.2	1553.2	1553.2	1553.2	242.53	242.53	242.53	242.53	242.53	242.53	1488.6	1488.6	1488.6	1488.6	1488.6	1494.8	1494.8	1494.8
2090.4	976.34	976.34	976.34	1459.4	1459.4	1459.4	1459.4	946.46	946.46	946.46	946.46	1276.1	1276.1	1276.1	1276.1	949.91	949.91	949.91	1345.3	1345.3	1345.3	1345.3	1345.3	1345.3	1345.3	1061.2	1061.2	1061.2	1061.2	1511.1	1511.1	2073.4	2073.4	2073.4	2073.4	1733.6	1733.6	1733.6	1733.6	1733.6	1733.6	182.6	182.6	182.6	182.6	182.6	181.14	181.14	181.14
1149	1046.1	1046.1	1046.1	510.83	510.83	510.83	510.83	1030.2	1030.2	1030.2	1030.2	779.46	779.46	779.46	779.46	1033.9	1033.9	1033.9	779.26	779.26	779.26	779.26	779.26	779.26	779.26	1272.9	1272.9	1272.9	1272.9	504.57	504.57	1083.5	1083.5	1083.5	1083.5	590.05	590.05	590.05	590.05	590.05	590.05	1796.7	1796.7	1796.7	1796.7	1796.7	1802.3	1802.3	1802.3
1149	1046.1	1046.1	1046.1	510.83	510.83	510.83	510.83	1030.2	1030.2	1030.2	1030.2	779.46	779.46	779.46	779.46	1033.9	1033.9	1033.9	779.26	779.26	779.26	779.26	779.26	779.26	779.26	1272.9	1272.9	1272.9	1272.9	504.57	504.57	1083.5	1083.5	1083.5	1083.5	590.05	590.05	590.05	590.05	590.05	590.05	1796.7	1796.7	1796.7	1796.7	1796.7	1802.3	1802.3	1802.3
1149	1046.1	1046.1	1046.1	510.83	510.83	510.83	510.83	1030.2	1030.2	1030.2	1030.2	779.46	779.46	779.46	779.46	1033.9	1033.9	1033.9	779.26	779.26	779.26	779.26	779.26	779.26	779.26	1272.9	1272.9	1272.9	1272.9	504.57	504.57	1083.5	1083.5	1083.5	1083.5	590.05	590.05	590.05	590.05	590.05	590.05	1796.7	1796.7	1796.7	1796.7	1796.7	1802.3	1802.3	1802.3
1149	1046.1	1046.1	1046.1	510.83	510.83	510.83	510.83	1030.2	1030.2	1030.2	1030.2	779.46	779.46	779.46	779.46	1033.9	1033.9	1033.9	779.26	779.26	779.26	779.26	779.26	779.26	779.26	1272.9	1272.9	1272.9	1272.9	504.57	504.57	1083.5	1083.5	1083.5	1083.5	590.05	590.05	590.05	590.05	590.05	590.05	1796.7	1796.7	1796.7	1796.7	1796.7	1802.3	1802.3	1802.3
1149	1046.1	1046.1	1046.1	510.83	510.83	510.83	510.83	1030.2	1030.2	1030.2	1030.2	779.46	779.46	779.46	779.46	1033.9	1033.9	1033.9	779.26	779.26	779.26	779.26	779.26	779.26	779.26	1272.9	1272.9	1272.9	1272.9	504.57	504.57	1083.5	1083.5	1083.5	1083.5	590.05	590.05	590.05	590.05	590.05	590.05	1796.7	1796.7	1796.7	1796.7	1796.7	1802.3	1802.3	1802.3
2206.6	988.62	988.62	988.62	1502.8	1502.8	1502.8	1502.8	964	964	964	964	1302	1302	1302	1302	966.51	966.51	966.51	1368.2	1368.2	1368.2	1368.2	1368.2	1368.2	1368.2	1039.5	1039.5	1039.5	1039.5	1553	1553	2188	2188	2188	2188	1766.7	1766.7	1766.7	1766.7	1766.7	1766.7	83.734	83.734	83.734	83.734	83.734	78.835	78.835	78.835
2206.6	988.62	988.62	988.62	1502.8	1502.8	1502.8	1502.8	964	964	964	964	1302	1302	1302	1302	966.51	966.51	966.51	1368.2	1368.2	1368.2	1368.2	1368.2	1368.2	1368.2	1039.5	1039.5	1039.5	1039.5	1553	1553	2188	2188	2188	2188	1766.7	1766.7	1766.7	1766.7	1766.7	1766.7	83.734	83.734	83.734	83.734	83.734	78.835	78.835	78.835
2206.6	988.62	988.62	988.62	1502.8	1502.8	1502.8	1502.8	964	964	964	964	1302	1302	1302	1302	966.51	966.51	966.51	1368.2	1368.2	1368.2	1368.2	1368.2	1368.2	1368.2	1039.5	1039.5	1039.5	1039.5	1553	1553	2188	2188	2188	2188	1766.7	1766.7	1766.7	1766.7	1766.7	1766.7	83.734	83.734	83.734	83.734	83.734	78.835	78.835	78.835
2206.6	988.62	988.62	988.62	1502.8	1502.8	1502.8	1502.8	964	964	964	964	1302	1302	1302	1302	966.51	966.51	966.51	1368.2	1368.2	1368.2	1368.2	1368.2	1368.2	1368.2	1039.5	1039.5	1039.5	1039.5	1553	1553	2188	2188	2188	2188	1766.7	1766.7	1766.7	1766.7	1766.7	1766.7	83.734	83.734	83.734	83.734	83.734	78.835	78.835	78.835
2366.1	1066.2	1066.2	1066.2	1606.7	1606.7	1606.7	1606.7	1047.6	1047.6	1047.6	1047.6	1389.7	1389.7	1389.7	1389.7	1049	1049	1049	1452.2	1452.2	1452.2	1452.2	1452.2	1452.2	1452.2	1076.8	1076.8	1076.8	1076.8	1655.1	1655.1	2346.8	2346.8	2346.8	2346.8	1858.5	1858.5	1858.5	1858.5	1858.5	1858.5	163.11	163.11	163.11	163.11	163.11	157.92	157.92	157.92
2366.1	1066.2	1066.2	1066.2	1606.7	1606.7	1606.7	1606.7	1047.6	1047.6	1047.6	1047.6	1389.7	1389.7	1389.7	1389.7	1049	1049	1049	1452.2	1452.2	1452.2	1452.2	1452.2	1452.2	1452.2	1076.8	1076.8	1076.8	1076.8	1655.1	1655.1	2346.8	2346.8	2346.8	2346.8	1858.5	1858.5	1858.5	1858.5	1858.5	1858.5	163.11	163.11	163.11	163.11	163.11	157.92	157.92	157.92
2366.1	1066.2	1066.2	1066.2	1606.7	1606.7	1606.7	1606.7	1047.6	1047.6	1047.6	1047.6	1389.7	1389.7	1389.7	1389.7	1049	1049	1049	1452.2	1452.2	1452.2	1452.2	1452.2	1452.2	1452.2	1076.8	1076.8	1076.8	1076.8	1655.1	1655.1	2346.8	2346.8	2346.8	2346.8	1858.5	1858.5	1858.5	1858.5	1858.5	1858.5	163.11	163.11	163.11	163.11	163.11	157.92	157.92	157.92
12.616	1868.2	1868.2	1868.2	1548.1	1548.1	1548.1	1548.1	1829.3	1829.3	1829.3	1829.3	1744.7	1744.7	1744.7	1744.7	1836.3	1836.3	1836.3	1780.1	1780.1	1780.1	1780.1	1780.1	1780.1	1780.1	2147.4	2147.4	2147.4	2147.4	1568.6	1568.6	63.802	63.802	63.802	63.802	1719.6	1719.6	1719.6	1719.6	1719.6	1719.6	2204.8	2204.8	2204.8	2204.8	2204.8	2208	2208	2208
12.616	1868.2	1868.2	1868.2	1548.1	1548.1	1548.1	1548.1	1829.3	1829.3	1829.3	1829.3	1744.7	1744.7	1744.7	1744.7	1836.3	1836.3	1836.3	1780.1	1780.1	1780.1	1780.1	1780.1	1780.1	1780.1	2147.4	2147.4	2147.4	2147.4	1568.6	1568.6	63.802	63.802	63.802	63.802	1719.6	1719.6	1719.6	1719.6	1719.6	1719.6	2204.8	2204.8	2204.8	2204.8	2204.8	2208	2208	2208
12.616	1868.2	1868.2	1868.2	1548.1	1548.1	1548.1	1548.1	1829.3	1829.3	1829.3	1829.3	1744.7	1744.7	1744.7	1744.7	1836.3	1836.3	1836.3	1780.1	1780.1	1780.1	1780.1	1780.1	1780.1	1780.1	2147.4	2147.4	2147.4	2147.4	1568.6	1568.6	63.802	63.802	63.802	63.802	1719.6	1719.6	1719.6	1719.6	1719.6	1719.6	2204.8	2204.8	2204.8	2204.8	2204.8	2208	2208	2208
1432.6	946.72	946.72	946.72	362.14	362.14	362.14	362.14	943.76	943.76	943.76	943.76	633.57	633.57	633.57	633.57	945.48	945.48	945.48	608.51	608.51	608.51	608.51	608.51	608.51	608.51	1128.5	1128.5	1128.5	1128.5	328.02	328.02	1367.2	1367.2	1367.2	1367.2	319.35	319.35	319.35	319.35	319.35	319.35	1792.9	1792.9	1792.9	1792.9	1792.9	1798.9	1798.9	1798.9
1432.6	946.72	946.72	946.72	362.14	362.14	362.14	362.14	943.76	943.76	943.76	943.76	633.57	633.57	633.57	633.57	945.48	945.48	945.48	608.51	608.51	608.51	608.51	608.51	608.51	608.51	1128.5	1128.5	1128.5	1128.5	328.02	328.02	1367.2	1367.2	1367.2	1367.2	319.35	319.35	319.35	319.35	319.35	319.35	1792.9	1792.9	1792.9	1792.9	1792.9	1798.9	1798.9	1798.9
1432.6	946.72	946.72	946.72	362.14	362.14	362.14	362.14	943.76	943.76	943.76	943.76	633.57	633.57	633.57	633.57	945.48	945.48	945.48	608.51	608.51	608.51	608.51	608.51	608.51	608.51	1128.5	1128.5	1128.5	1128.5	328.02	328.02	1367.2	1367.2	1367.2	1367.2	319.35	319.35	319.35	319.35	319.35	319.35	1792.9	1792.9	1792.9	1792.9	1792.9	1798.9	1798.9	1798.9
1432.6	946.72	946.72	946.72	362.14	362.14	362.14	362.14	943.76	943.76	943.76	943.76	633.57	633.57	633.57	633.57	945.48	945.48	945.48	608.51	608.51	608.51	608.51	608.51	608.51	608.51	1128.5	1128.5	1128.5	1128.5	328.02	328.02	1367.2	1367.2	1367.2	1367.2	319.35	319.35	319.35	319.35	319.35	319.35	1792.9	1792.9	1792.9	1792.9	1792.9	1798.9	1798.9	1798.9
1432.6	946.72	946.72	946.72	362.14	362.14	362.14	362.14	943.76	943.76	943.76	943.76	633.57	633.57	633.57	633.57	945.48	945.48	945.48	608.51	608.51	608.51	608.51	608.51	608.51	608.51	1128.5	1128.5	1128.5	1128.5	328.02	328.02	1367.2	1367.2	1367.2	1367.2	319.35	319.35	319.35	319.35	319.35	319.35	1792.9	1792.9	1792.9	1792.9	1792.9	1798.9	1798.9	1798.9
1432.6	946.72	946.72	946.72	362.14	362.14	362.14	362.14	943.76	943.76	943.76	943.76	633.57	633.57	633.57	633.57	945.48	945.48	945.48	608.51	608.51	608.51	608.51	608.51	608.51	608.51	1128.5	1128.5	1128.5	1128.5	328.02	328.02	1367.2	1367.2	1367.2	1367.2	319.35	319.35	319.35	319.35	319.35	319.35	1792.9	1792.9	1792.9	1792.9	1792.9	1798.9	1798.9	1798.9
1432.6	946.72	946.72	946.72	362.14	362.14	362.14	362.14	943.76	943.76	943.76	943.76	633.57	633.57	633.57	633.57	945.48	945.48	945.48	608.51	608.51	608.51	608.51	608.51	608.51	608.51	1128.5	1128.5	1128.5	1128.5	328.02	328.02	1367.2	1367.2	1367.2	1367.2	319.35	319.35	319.35	319.35	319.35	319.35	1792.9	1792.9	1792.9	1792.9	1792.9	1798.9	1798.9	1798.9
1432.6	946.72	946.72	946.72	362.14	362.14	362.14	362.14	943.76	943.76	943.76	943.76	633.57	633.57	633.57	633.57	945.48	945.48	945.48	608.51	608.51	608.51	608.51	608.51	608.51	608.51	1128.5	1128.5	1128.5	1128.5	328.02	328.02	1367.2	1367.2	1367.2	1367.2	319.35	319.35	319.35	319.35	319.35	319.35	1792.9	1792.9	1792.9	1792.9	1792.9	1798.9	1798.9	1798.9
1460.2	922.94	922.94	922.94	338.33	338.33	338.33	338.33	921.23	921.23	921.23	921.23	606.95	606.95	606.95	606.95	922.75	922.75	922.75	579.8	579.8	579.8	579.8	579.8	579.8	579.8	1100.4	1100.4	1100.4	1100.4	301.54	301.54	1395	1395	1395	1395	286.79	286.79	286.79	286.79	286.79	286.79	1776.5	1776.5	1776.5	1776.5	1776.5	1782.5	1782.5	1782.5
1460.2	922.94	922.94	922.94	338.33	338.33	338.33	338.33	921.23	921.23	921.23	921.23	606.95	606.95	606.95	606.95	922.75	922.75	922.75	579.8	579.8	579.8	579.8	579.8	579.8	579.8	1100.4	1100.4	1100.4	1100.4	301.54	301.54	1395	1395	1395	1395	286.79	286.79	286.79	286.79	286.79	286.79	1776.5	1776.5	1776.5	1776.5	1776.5	1782.5	1782.5	1782.5
1460.2	922.94	922.94	922.94	338.33	338.33	338.33	338.33	921.23	921.23	921.23	921.23	606.95	606.95	606.95	606.95	922.75	922.75	922.75	579.8	579.8	579.8	579.8	579.8	579.8	579.8	1100.4	1100.4	1100.4	1100.4	301.54	301.54	1395	1395	1395	1395	286.79	286.79	286.79	286.79	286.79	286.79	1776.5	1776.5	1776.5	1776.5	1776.5	1782.5	1782.5	1782.5
1460.2	922.94	922.94	922.94	338.33	338.33	338.33	338.33	921.23	921.23	921.23	921.23	606.95	606.95	606.95	606.95	922.75	922.75	922.75	579.8	579.8	579.8	579.8	579.8	579.8	579.8	1100.4	1100.4	1100.4	1100.4	301.54	301.54	1395	1395	1395	1395	286.79	286.79	286.79	286.79	286.79	286.79	1776.5	1776.5	1776.5	1776.5	1776.5	1782.5	1782.5	1782.5
1376.9	885.33	885.33	885.33	308.57	308.57	308.57	308.57	878.4	878.4	878.4	878.4	585.48	585.48	585.48	585.48	880.72	880.72	880.72	570.99	570.99	570.99	570.99	570.99	570.99	570.99	1084.1	1084.1	1084.1	1084.1	286.92	286.92	1312.8	1312.8	1312.8	1312.8	353.46	353.46	353.46	353.46	353.46	353.46	1711	1711	1711	1711	1711	1717	1717	1717
1376.9	885.33	885.33	885.33	308.57	308.57	308.57	308.57	878.4	878.4	878.4	878.4	585.48	585.48	585.48	585.48	880.72	880.72	880.72	570.99	570.99	570.99	570.99	570.99	570.99	570.99	1084.1	1084.1	1084.1	1084.1	286.92	286.92	1312.8	1312.8	1312.8	1312.8	353.46	353.46	353.46	353.46	353.46	353.46	1711	1711	1711	1711	1711	1717	1717	1717
1376.9	885.33	885.33	885.33	308.57	308.57	308.57	308.57	878.4	878.4	878.4	878.4	585.48	585.48	585.48	585.48	880.72	880.72	880.72	570.99	570.99	570.99	570.99	570.99	570.99	570.99	1084.1	1084.1	1084.1	1084.1	286.92	286.92	1312.8	1312.8	1312.8	1312.8	353.46	353.46	353.46	353.46	353.46	353.46	1711	1711	1711	1711	1711	1717	1717	1717
1376.9	885.33	885.33	885.33	308.57	308.57	308.57	308.57	878.4	878.4	878.4	878.4	585.48	585.48	585.48	585.48	880.72	880.72	880.72	570.99	570.99	570.99	570.99	570.99	570.99	570.99	1084.1	1084.1	1084.1	1084.1	286.92	286.92	1312.8	1312.8	1312.8	1312.8	353.46	353.46	353.46	353.46	353.46	353.46	1711	1711	1711	1711	1711	1717	1717	1717
1376.9	885.33	885.33	885.33	308.57	308.57	308.57	308.57	878.4	878.4	878.4	878.4	585.48	585.48	585.48	585.48	880.72	880.72	880.72	570.99	570.99	570.99	570.99	570.99	570.99	570.99	1084.1	1084.1	1084.1	1084.1	286.92	286.92	1312.8	1312.8	1312.8	1312.8	353.46	353.46	353.46	353.46	353.46	353.46	1711	1711	1711	1711	1711	1717	1717	1717
1376.9	885.33	885.33	885.33	308.57	308.57	308.57	308.57	878.4	878.4	878.4	878.4	585.48	585.48	585.48	585.48	880.72	880.72	880.72	570.99	570.99	570.99	570.99	570.99	570.99	570.99	1084.1	1084.1	1084.1	1084.1	286.92	286.92	1312.8	1312.8	1312.8	1312.8	353.46	353.46	353.46	353.46	353.46	353.46	1711	1711	1711	1711	1711	1717	1717	1717
1376.9	885.33	885.33	885.33	308.57	308.57	308.57	308.57	878.4	878.4	878.4	878.4	585.48	585.48	585.48	585.48	880.72	880.72	880.72	570.99	570.99	570.99	570.99	570.99	570.99	570.99	1084.1	1084.1	1084.1	1084.1	286.92	286.92	1312.8	1312.8	1312.8	1312.8	353.46	353.46	353.46	353.46	353.46	353.46	1711	1711	1711	1711	1711	1717	1717	1717
1376.9	885.33	885.33	885.33	308.57	308.57	308.57	308.57	878.4	878.4	878.4	878.4	585.48	585.48	585.48	585.48	880.72	880.72	880.72	570.99	570.99	570.99	570.99	570.99	570.99	570.99	1084.1	1084.1	1084.1	1084.1	286.92	286.92	1312.8	1312.8	1312.8	1312.8	353.46	353.46	353.46	353.46	353.46	353.46	1711	1711	1711	1711	1711	1717	1717	1717
1376.9	885.33	885.33	885.33	308.57	308.57	308.57	308.57	878.4	878.4	878.4	878.4	585.48	585.48	585.48	585.48	880.72	880.72	880.72	570.99	570.99	570.99	570.99	570.99	570.99	570.99	1084.1	1084.1	1084.1	1084.1	286.92	286.92	1312.8	1312.8	1312.8	1312.8	353.46	353.46	353.46	353.46	353.46	353.46	1711	1711	1711	1711	1711	1717	1717	1717
1539.8	601.11	601.11	601.11	21.141	21.141	21.141	21.141	598.43	598.43	598.43	598.43	296.56	296.56	296.56	296.56	600.01	600.01	600.01	289.52	289.52	289.52	289.52	289.52	289.52	289.52	795.2	795.2	795.2	795.2	56.825	56.825	1480.8	1480.8	1480.8	1480.8	304.89	304.89	304.89	304.89	304.89	304.89	1462.7	1462.7	1462.7	1462.7	1462.7	1468.8	1468.8	1468.8
1539.8	601.11	601.11	601.11	21.141	21.141	21.141	21.141	598.43	598.43	598.43	598.43	296.56	296.56	296.56	296.56	600.01	600.01	600.01	289.52	289.52	289.52	289.52	289.52	289.52	289.52	795.2	795.2	795.2	795.2	56.825	56.825	1480.8	1480.8	1480.8	1480.8	304.89	304.89	304.89	304.89	304.89	304.89	1462.7	1462.7	1462.7	1462.7	1462.7	1468.8	1468.8	1468.8
1539.8	601.11	601.11	601.11	21.141	21.141	21.141	21.141	598.43	598.43	598.43	598.43	296.56	296.56	296.56	296.56	600.01	600.01	600.01	289.52	289.52	289.52	289.52	289.52	289.52	289.52	795.2	795.2	795.2	795.2	56.825	56.825	1480.8	1480.8	1480.8	1480.8	304.89	304.89	304.89	304.89	304.89	304.89	1462.7	1462.7	1462.7	1462.7	1462.7	1468.8	1468.8	1468.8
1539.8	601.11	601.11	601.11	21.141	21.141	21.141	21.141	598.43	598.43	598.43	598.43	296.56	296.56	296.56	296.56	600.01	600.01	600.01	289.52	289.52	289.52	289.52	289.52	289.52	289.52	795.2	795.2	795.2	795.2	56.825	56.825	1480.8	1480.8	1480.8	1480.8	304.89	304.89	304.89	304.89	304.89	304.89	1462.7	1462.7	1462.7	1462.7	1462.7	1468.8	1468.8	1468.8
1539.8	601.11	601.11	601.11	21.141	21.141	21.141	21.141	598.43	598.43	598.43	598.43	296.56	296.56	296.56	296.56	600.01	600.01	600.01	289.52	289.52	289.52	289.52	289.52	289.52	289.52	795.2	795.2	795.2	795.2	56.825	56.825	1480.8	1480.8	1480.8	1480.8	304.89	304.89	304.89	304.89	304.89	304.89	1462.7	1462.7	1462.7	1462.7	1462.7	1468.8	1468.8	1468.8
1862.1	18.612	18.612	18.612	575.51	575.51	575.51	575.51	33.185	33.185	33.185	33.185	325.81	325.81	325.81	325.81	26.316	26.316	26.316	385.19	385.19	385.19	385.19	385.19	385.19	385.19	300.14	300.14	300.14	300.14	615.75	615.75	1815.9	1815.9	1815.9	1815.9	795.3	795.3	795.3	795.3	795.3	795.3	923.81	923.81	923.81	923.81	923.81	930.17	930.17	930.17
1862.1	18.612	18.612	18.612	575.51	575.51	575.51	575.51	33.185	33.185	33.185	33.185	325.81	325.81	325.81	325.81	26.316	26.316	26.316	385.19	385.19	385.19	385.19	385.19	385.19	385.19	300.14	300.14	300.14	300.14	615.75	615.75	1815.9	1815.9	1815.9	1815.9	795.3	795.3	795.3	795.3	795.3	795.3	923.81	923.81	923.81	923.81	923.81	930.17	930.17	930.17
1862.1	18.612	18.612	18.612	575.51	575.51	575.51	575.51	33.185	33.185	33.185	33.185	325.81	325.81	325.81	325.81	26.316	26.316	26.316	385.19	385.19	385.19	385.19	385.19	385.19	385.19	300.14	300.14	300.14	300.14	615.75	615.75	1815.9	1815.9	1815.9	1815.9	795.3	795.3	795.3	795.3	795.3	795.3	923.81	923.81	923.81	923.81	923.81	930.17	930.17	930.17
1862.1	18.612	18.612	18.612	575.51	575.51	575.51	575.51	33.185	33.185	33.185	33.185	325.81	325.81	325.81	325.81	26.316	26.316	26.316	385.19	385.19	385.19	385.19	385.19	385.19	385.19	300.14	300.14	300.14	300.14	615.75	615.75	1815.9	1815.9	1815.9	1815.9	795.3	795.3	795.3	795.3	795.3	795.3	923.81	923.81	923.81	923.81	923.81	930.17	930.17	930.17
1862.1	18.612	18.612	18.612	575.51	575.51	575.51	575.51	33.185	33.185	33.185	33.185	325.81	325.81	325.81	325.81	26.316	26.316	26.316	385.19	385.19	385.19	385.19	385.19	385.19	385.19	300.14	300.14	300.14	300.14	615.75	615.75	1815.9	1815.9	1815.9	1815.9	795.3	795.3	795.3	795.3	795.3	795.3	923.81	923.81	923.81	923.81	923.81	930.17	930.17	930.17
1862.1	18.612	18.612	18.612	575.51	575.51	575.51	575.51	33.185	33.185	33.185	33.185	325.81	325.81	325.81	325.81	26.316	26.316	26.316	385.19	385.19	385.19	385.19	385.19	385.19	385.19	300.14	300.14	300.14	300.14	615.75	615.75	1815.9	1815.9	1815.9	1815.9	795.3	795.3	795.3	795.3	795.3	795.3	923.81	923.81	923.81	923.81	923.81	930.17	930.17	930.17
1862.1	18.612	18.612	18.612	575.51	575.51	575.51	575.51	33.185	33.185	33.185	33.185	325.81	325.81	325.81	325.81	26.316	26.316	26.316	385.19	385.19	385.19	385.19	385.19	385.19	385.19	300.14	300.14	300.14	300.14	615.75	615.75	1815.9	1815.9	1815.9	1815.9	795.3	795.3	795.3	795.3	795.3	795.3	923.81	923.81	923.81	923.81	923.81	930.17	930.17	930.17
2360.9	1065.7	1065.7	1065.7	1605.1	1605.1	1605.1	1605.1	1046.8	1046.8	1046.8	1046.8	1388.8	1388.8	1388.8	1388.8	1048.3	1048.3	1048.3	1451.5	1451.5	1451.5	1451.5	1451.5	1451.5	1451.5	1078	1078	1078	1078	1653.6	1653.6	2341.7	2341.7	2341.7	2341.7	1857.6	1857.6	1857.6	1857.6	1857.6	1857.6	159.85	159.85	159.85	159.85	159.85	154.54	154.54	154.54
2360.9	1065.7	1065.7	1065.7	1605.1	1605.1	1605.1	1605.1	1046.8	1046.8	1046.8	1046.8	1388.8	1388.8	1388.8	1388.8	1048.3	1048.3	1048.3	1451.5	1451.5	1451.5	1451.5	1451.5	1451.5	1451.5	1078	1078	1078	1078	1653.6	1653.6	2341.7	2341.7	2341.7	2341.7	1857.6	1857.6	1857.6	1857.6	1857.6	1857.6	159.85	159.85	159.85	159.85	159.85	154.54	154.54	154.54
2360.9	1065.7	1065.7	1065.7	1605.1	1605.1	1605.1	1605.1	1046.8	1046.8	1046.8	1046.8	1388.8	1388.8	1388.8	1388.8	1048.3	1048.3	1048.3	1451.5	1451.5	1451.5	1451.5	1451.5	1451.5	1451.5	1078	1078	1078	1078	1653.6	1653.6	2341.7	2341.7	2341.7	2341.7	1857.6	1857.6	1857.6	1857.6	1857.6	1857.6	159.85	159.85	159.85	159.85	159.85	154.54	154.54	154.54
2360.9	1065.7	1065.7	1065.7	1605.1	1605.1	1605.1	1605.1	1046.8	1046.8	1046.8	1046.8	1388.8	1388.8	1388.8	1388.8	1048.3	1048.3	1048.3	1451.5	1451.5	1451.5	1451.5	1451.5	1451.5	1451.5	1078	1078	1078	1078	1653.6	1653.6	2341.7	2341.7	2341.7	2341.7	1857.6	1857.6	1857.6	1857.6	1857.6	1857.6	159.85	159.85	159.85	159.85	159.85	154.54	154.54	154.54
59.642	1939.9	1939.9	1939.9	1617	1617	1617	1617	1901.1	1901.1	1901.1	1901.1	1815.4	1815.4	1815.4	1815.4	1908	1908	1908	1850.4	1850.4	1850.4	1850.4	1850.4	1850.4	1850.4	2219.1	2219.1	2219.1	2219.1	1636.8	1636.8	119.24	119.24	119.24	119.24	1784.7	1784.7	1784.7	1784.7	1784.7	1784.7	2270.3	2270.3	2270.3	2270.3	2270.3	2273.5	2273.5	2273.5
59.642	1939.9	1939.9	1939.9	1617	1617	1617	1617	1901.1	1901.1	1901.1	1901.1	1815.4	1815.4	1815.4	1815.4	1908	1908	1908	1850.4	1850.4	1850.4	1850.4	1850.4	1850.4	1850.4	2219.1	2219.1	2219.1	2219.1	1636.8	1636.8	119.24	119.24	119.24	119.24	1784.7	1784.7	1784.7	1784.7	1784.7	1784.7	2270.3	2270.3	2270.3	2270.3	2270.3	2273.5	2273.5	2273.5
59.642	1939.9	1939.9	1939.9	1617	1617	1617	1617	1901.1	1901.1	1901.1	1901.1	1815.4	1815.4	1815.4	1815.4	1908	1908	1908	1850.4	1850.4	1850.4	1850.4	1850.4	1850.4	1850.4	2219.1	2219.1	2219.1	2219.1	1636.8	1636.8	119.24	119.24	119.24	119.24	1784.7	1784.7	1784.7	1784.7	1784.7	1784.7	2270.3	2270.3	2270.3	2270.3	2270.3	2273.5	2273.5	2273.5
59.642	1939.9	1939.9	1939.9	1617	1617	1617	1617	1901.1	1901.1	1901.1	1901.1	1815.4	1815.4	1815.4	1815.4	1908	1908	1908	1850.4	1850.4	1850.4	1850.4	1850.4	1850.4	1850.4	2219.1	2219.1	2219.1	2219.1	1636.8	1636.8	119.24	119.24	119.24	119.24	1784.7	1784.7	1784.7	1784.7	1784.7	1784.7	2270.3	2270.3	2270.3	2270.3	2270.3	2273.5	2273.5	2273.5
1793.8	305.94	305.94	305.94	315.84	315.84	315.84	315.84	322.87	322.87	322.87	322.87	40.772	40.772	40.772	40.772	321.08	321.08	321.08	82.266	82.266	82.266	82.266	82.266	82.266	82.266	460.02	460.02	460.02	460.02	342.19	342.19	1740	1740	1740	1740	493.55	493.55	493.55	493.55	493.55	493.55	1225	1225	1225	1225	1225	1231.3	1231.3	1231.3
1793.8	305.94	305.94	305.94	315.84	315.84	315.84	315.84	322.87	322.87	322.87	322.87	40.772	40.772	40.772	40.772	321.08	321.08	321.08	82.266	82.266	82.266	82.266	82.266	82.266	82.266	460.02	460.02	460.02	460.02	342.19	342.19	1740	1740	1740	1740	493.55	493.55	493.55	493.55	493.55	493.55	1225	1225	1225	1225	1225	1231.3	1231.3	1231.3
1793.8	305.94	305.94	305.94	315.84	315.84	315.84	315.84	322.87	322.87	322.87	322.87	40.772	40.772	40.772	40.772	321.08	321.08	321.08	82.266	82.266	82.266	82.266	82.266	82.266	82.266	460.02	460.02	460.02	460.02	342.19	342.19	1740	1740	1740	1740	493.55	493.55	493.55	493.55	493.55	493.55	1225	1225	1225	1225	1225	1231.3	1231.3	1231.3
1793.8	305.94	305.94	305.94	315.84	315.84	315.84	315.84	322.87	322.87	322.87	322.87	40.772	40.772	40.772	40.772	321.08	321.08	321.08	82.266	82.266	82.266	82.266	82.266	82.266	82.266	460.02	460.02	460.02	460.02	342.19	342.19	1740	1740	1740	1740	493.55	493.55	493.55	493.55	493.55	493.55	1225	1225	1225	1225	1225	1231.3	1231.3	1231.3
1793.8	305.94	305.94	305.94	315.84	315.84	315.84	315.84	322.87	322.87	322.87	322.87	40.772	40.772	40.772	40.772	321.08	321.08	321.08	82.266	82.266	82.266	82.266	82.266	82.266	82.266	460.02	460.02	460.02	460.02	342.19	342.19	1740	1740	1740	1740	493.55	493.55	493.55	493.55	493.55	493.55	1225	1225	1225	1225	1225	1231.3	1231.3	1231.3
1793.8	305.94	305.94	305.94	315.84	315.84	315.84	315.84	322.87	322.87	322.87	322.87	40.772	40.772	40.772	40.772	321.08	321.08	321.08	82.266	82.266	82.266	82.266	82.266	82.266	82.266	460.02	460.02	460.02	460.02	342.19	342.19	1740	1740	1740	1740	493.55	493.55	493.55	493.55	493.55	493.55	1225	1225	1225	1225	1225	1231.3	1231.3	1231.3
1793.8	305.94	305.94	305.94	315.84	315.84	315.84	315.84	322.87	322.87	322.87	322.87	40.772	40.772	40.772	40.772	321.08	321.08	321.08	82.266	82.266	82.266	82.266	82.266	82.266	82.266	460.02	460.02	460.02	460.02	342.19	342.19	1740	1740	1740	1740	493.55	493.55	493.55	493.55	493.55	493.55	1225	1225	1225	1225	1225	1231.3	1231.3	1231.3
1793.8	305.94	305.94	305.94	315.84	315.84	315.84	315.84	322.87	322.87	322.87	322.87	40.772	40.772	40.772	40.772	321.08	321.08	321.08	82.266	82.266	82.266	82.266	82.266	82.266	82.266	460.02	460.02	460.02	460.02	342.19	342.19	1740	1740	1740	1740	493.55	493.55	493.55	493.55	493.55	493.55	1225	1225	1225	1225	1225	1231.3	1231.3	1231.3
120.26	1874.7	1874.7	1874.7	1520.1	1520.1	1520.1	1520.1	1838	1838	1838	1838	1730.7	1730.7	1730.7	1730.7	1844.6	1844.6	1844.6	1761.4	1761.4	1761.4	1761.4	1761.4	1761.4	1761.4	2151.3	2151.3	2151.3	2151.3	1536.7	1536.7	79.085	79.085	79.085	79.085	1673.1	1673.1	1673.1	1673.1	1673.1	1673.1	2260.9	2260.9	2260.9	2260.9	2260.9	2264.4	2264.4	2264.4
120.26	1874.7	1874.7	1874.7	1520.1	1520.1	1520.1	1520.1	1838	1838	1838	1838	1730.7	1730.7	1730.7	1730.7	1844.6	1844.6	1844.6	1761.4	1761.4	1761.4	1761.4	1761.4	1761.4	1761.4	2151.3	2151.3	2151.3	2151.3	1536.7	1536.7	79.085	79.085	79.085	79.085	1673.1	1673.1	1673.1	1673.1	1673.1	1673.1	2260.9	2260.9	2260.9	2260.9	2260.9	2264.4	2264.4	2264.4
120.26	1874.7	1874.7	1874.7	1520.1	1520.1	1520.1	1520.1	1838	1838	1838	1838	1730.7	1730.7	1730.7	1730.7	1844.6	1844.6	1844.6	1761.4	1761.4	1761.4	1761.4	1761.4	1761.4	1761.4	2151.3	2151.3	2151.3	2151.3	1536.7	1536.7	79.085	79.085	79.085	79.085	1673.1	1673.1	1673.1	1673.1	1673.1	1673.1	2260.9	2260.9	2260.9	2260.9	2260.9	2264.4	2264.4	2264.4
120.26	1874.7	1874.7	1874.7	1520.1	1520.1	1520.1	1520.1	1838	1838	1838	1838	1730.7	1730.7	1730.7	1730.7	1844.6	1844.6	1844.6	1761.4	1761.4	1761.4	1761.4	1761.4	1761.4	1761.4	2151.3	2151.3	2151.3	2151.3	1536.7	1536.7	79.085	79.085	79.085	79.085	1673.1	1673.1	1673.1	1673.1	1673.1	1673.1	2260.9	2260.9	2260.9	2260.9	2260.9	2264.4	2264.4	2264.4
120.26	1874.7	1874.7	1874.7	1520.1	1520.1	1520.1	1520.1	1838	1838	1838	1838	1730.7	1730.7	1730.7	1730.7	1844.6	1844.6	1844.6	1761.4	1761.4	1761.4	1761.4	1761.4	1761.4	1761.4	2151.3	2151.3	2151.3	2151.3	1536.7	1536.7	79.085	79.085	79.085	79.085	1673.1	1673.1	1673.1	1673.1	1673.1	1673.1	2260.9	2260.9	2260.9	2260.9	2260.9	2264.4	2264.4	2264.4
120.26	1874.7	1874.7	1874.7	1520.1	1520.1	1520.1	1520.1	1838	1838	1838	1838	1730.7	1730.7	1730.7	1730.7	1844.6	1844.6	1844.6	1761.4	1761.4	1761.4	1761.4	1761.4	1761.4	1761.4	2151.3	2151.3	2151.3	2151.3	1536.7	1536.7	79.085	79.085	79.085	79.085	1673.1	1673.1	1673.1	1673.1	1673.1	1673.1	2260.9	2260.9	2260.9	2260.9	2260.9	2264.4	2264.4	2264.4
120.26	1874.7	1874.7	1874.7	1520.1	1520.1	1520.1	1520.1	1838	1838	1838	1838	1730.7	1730.7	1730.7	1730.7	1844.6	1844.6	1844.6	1761.4	1761.4	1761.4	1761.4	1761.4	1761.4	1761.4	2151.3	2151.3	2151.3	2151.3	1536.7	1536.7	79.085	79.085	79.085	79.085	1673.1	1673.1	1673.1	1673.1	1673.1	1673.1	2260.9	2260.9	2260.9	2260.9	2260.9	2264.4	2264.4	2264.4
120.26	1874.7	1874.7	1874.7	1520.1	1520.1	1520.1	1520.1	1838	1838	1838	1838	1730.7	1730.7	1730.7	1730.7	1844.6	1844.6	1844.6	1761.4	1761.4	1761.4	1761.4	1761.4	1761.4	1761.4	2151.3	2151.3	2151.3	2151.3	1536.7	1536.7	79.085	79.085	79.085	79.085	1673.1	1673.1	1673.1	1673.1	1673.1	1673.1	2260.9	2260.9	2260.9	2260.9	2260.9	2264.4	2264.4	2264.4
120.26	1874.7	1874.7	1874.7	1520.1	1520.1	1520.1	1520.1	1838	1838	1838	1838	1730.7	1730.7	1730.7	1730.7	1844.6	1844.6	1844.6	1761.4	1761.4	1761.4	1761.4	1761.4	1761.4	1761.4	2151.3	2151.3	2151.3	2151.3	1536.7	1536.7	79.085	79.085	79.085	79.085	1673.1	1673.1	1673.1	1673.1	1673.1	1673.1	2260.9	2260.9	2260.9	2260.9	2260.9	2264.4	2264.4	2264.4
120.26	1874.7	1874.7	1874.7	1520.1	1520.1	1520.1	1520.1	1838	1838	1838	1838	1730.7	1730.7	1730.7	1730.7	1844.6	1844.6	1844.6	1761.4	1761.4	1761.4	1761.4	1761.4	1761.4	1761.4	2151.3	2151.3	2151.3	2151.3	1536.7	1536.7	79.085	79.085	79.085	79.085	1673.1	1673.1	1673.1	1673.1	1673.1	1673.1	2260.9	2260.9	2260.9	2260.9	2260.9	2264.4	2264.4	2264.4
120.26	1874.7	1874.7	1874.7	1520.1	1520.1	1520.1	1520.1	1838	1838	1838	1838	1730.7	1730.7	1730.7	1730.7	1844.6	1844.6	1844.6	1761.4	1761.4	1761.4	1761.4	1761.4	1761.4	1761.4	2151.3	2151.3	2151.3	2151.3	1536.7	1536.7	79.085	79.085	79.085	79.085	1673.1	1673.1	1673.1	1673.1	1673.1	1673.1	2260.9	2260.9	2260.9	2260.9	2260.9	2264.4	2264.4	2264.4
1365.2	918.22	918.22	918.22	341.04	341.04	341.04	341.04	911.22	911.22	911.22	911.22	617.88	617.88	617.88	617.88	913.56	913.56	913.56	602.45	602.45	602.45	602.45	602.45	602.45	602.45	1116.4	1116.4	1116.4	1116.4	318.14	318.14	1300.6	1300.6	1300.6	1300.6	369.28	369.28	369.28	369.28	369.28	369.28	1741.9	1741.9	1741.9	1741.9	1741.9	1747.8	1747.8	1747.8
1365.2	918.22	918.22	918.22	341.04	341.04	341.04	341.04	911.22	911.22	911.22	911.22	617.88	617.88	617.88	617.88	913.56	913.56	913.56	602.45	602.45	602.45	602.45	602.45	602.45	602.45	1116.4	1116.4	1116.4	1116.4	318.14	318.14	1300.6	1300.6	1300.6	1300.6	369.28	369.28	369.28	369.28	369.28	369.28	1741.9	1741.9	1741.9	1741.9	1741.9	1747.8	1747.8	1747.8
1365.2	918.22	918.22	918.22	341.04	341.04	341.04	341.04	911.22	911.22	911.22	911.22	617.88	617.88	617.88	617.88	913.56	913.56	913.56	602.45	602.45	602.45	602.45	602.45	602.45	602.45	1116.4	1116.4	1116.4	1116.4	318.14	318.14	1300.6	1300.6	1300.6	1300.6	369.28	369.28	369.28	369.28	369.28	369.28	1741.9	1741.9	1741.9	1741.9	1741.9	1747.8	1747.8	1747.8
1365.2	918.22	918.22	918.22	341.04	341.04	341.04	341.04	911.22	911.22	911.22	911.22	617.88	617.88	617.88	617.88	913.56	913.56	913.56	602.45	602.45	602.45	602.45	602.45	602.45	602.45	1116.4	1116.4	1116.4	1116.4	318.14	318.14	1300.6	1300.6	1300.6	1300.6	369.28	369.28	369.28	369.28	369.28	369.28	1741.9	1741.9	1741.9	1741.9	1741.9	1747.8	1747.8	1747.8
1365.2	918.22	918.22	918.22	341.04	341.04	341.04	341.04	911.22	911.22	911.22	911.22	617.88	617.88	617.88	617.88	913.56	913.56	913.56	602.45	602.45	602.45	602.45	602.45	602.45	602.45	1116.4	1116.4	1116.4	1116.4	318.14	318.14	1300.6	1300.6	1300.6	1300.6	369.28	369.28	369.28	369.28	369.28	369.28	1741.9	1741.9	1741.9	1741.9	1741.9	1747.8	1747.8	1747.8
1365.2	918.22	918.22	918.22	341.04	341.04	341.04	341.04	911.22	911.22	911.22	911.22	617.88	617.88	617.88	617.88	913.56	913.56	913.56	602.45	602.45	602.45	602.45	602.45	602.45	602.45	1116.4	1116.4	1116.4	1116.4	318.14	318.14	1300.6	1300.6	1300.6	1300.6	369.28	369.28	369.28	369.28	369.28	369.28	1741.9	1741.9	1741.9	1741.9	1741.9	1747.8	1747.8	1747.8
1616.8	712.33	712.33	712.33	162.43	162.43	162.43	162.43	718.03	718.03	718.03	718.03	384.61	384.61	384.61	384.61	718.33	718.33	718.33	346.4	346.4	346.4	346.4	346.4	346.4	346.4	866.98	866.98	866.98	866.98	108.11	108.11	1554.8	1554.8	1554.8	1554.8	147.18	147.18	147.18	147.18	147.18	147.18	1602.8	1602.8	1602.8	1602.8	1602.8	1609	1609	1609
1616.8	712.33	712.33	712.33	162.43	162.43	162.43	162.43	718.03	718.03	718.03	718.03	384.61	384.61	384.61	384.61	718.33	718.33	718.33	346.4	346.4	346.4	346.4	346.4	346.4	346.4	866.98	866.98	866.98	866.98	108.11	108.11	1554.8	1554.8	1554.8	1554.8	147.18	147.18	147.18	147.18	147.18	147.18	1602.8	1602.8	1602.8	1602.8	1602.8	1609	1609	1609
1616.8	712.33	712.33	712.33	162.43	162.43	162.43	162.43	718.03	718.03	718.03	718.03	384.61	384.61	384.61	384.61	718.33	718.33	718.33	346.4	346.4	346.4	346.4	346.4	346.4	346.4	866.98	866.98	866.98	866.98	108.11	108.11	1554.8	1554.8	1554.8	1554.8	147.18	147.18	147.18	147.18	147.18	147.18	1602.8	1602.8	1602.8	1602.8	1602.8	1609	1609	1609
1616.8	712.33	712.33	712.33	162.43	162.43	162.43	162.43	718.03	718.03	718.03	718.03	384.61	384.61	384.61	384.61	718.33	718.33	718.33	346.4	346.4	346.4	346.4	346.4	346.4	346.4	866.98	866.98	866.98	866.98	108.11	108.11	1554.8	1554.8	1554.8	1554.8	147.18	147.18	147.18	147.18	147.18	147.18	1602.8	1602.8	1602.8	1602.8	1602.8	1609	1609	1609
1616.8	712.33	712.33	712.33	162.43	162.43	162.43	162.43	718.03	718.03	718.03	718.03	384.61	384.61	384.61	384.61	718.33	718.33	718.33	346.4	346.4	346.4	346.4	346.4	346.4	346.4	866.98	866.98	866.98	866.98	108.11	108.11	1554.8	1554.8	1554.8	1554.8	147.18	147.18	147.18	147.18	147.18	147.18	1602.8	1602.8	1602.8	1602.8	1602.8	1609	1609	1609
1616.8	712.33	712.33	712.33	162.43	162.43	162.43	162.43	718.03	718.03	718.03	718.03	384.61	384.61	384.61	384.61	718.33	718.33	718.33	346.4	346.4	346.4	346.4	346.4	346.4	346.4	866.98	866.98	866.98	866.98	108.11	108.11	1554.8	1554.8	1554.8	1554.8	147.18	147.18	147.18	147.18	147.18	147.18	1602.8	1602.8	1602.8	1602.8	1602.8	1609	1609	1609
1616.8	712.33	712.33	712.33	162.43	162.43	162.43	162.43	718.03	718.03	718.03	718.03	384.61	384.61	384.61	384.61	718.33	718.33	718.33	346.4	346.4	346.4	346.4	346.4	346.4	346.4	866.98	866.98	866.98	866.98	108.11	108.11	1554.8	1554.8	1554.8	1554.8	147.18	147.18	147.18	147.18	147.18	147.18	1602.8	1602.8	1602.8	1602.8	1602.8	1609	1609	1609
1616.8	712.33	712.33	712.33	162.43	162.43	162.43	162.43	718.03	718.03	718.03	718.03	384.61	384.61	384.61	384.61	718.33	718.33	718.33	346.4	346.4	346.4	346.4	346.4	346.4	346.4	866.98	866.98	866.98	866.98	108.11	108.11	1554.8	1554.8	1554.8	1554.8	147.18	147.18	147.18	147.18	147.18	147.18	1602.8	1602.8	1602.8	1602.8	1602.8	1609	1609	1609
1616.8	712.33	712.33	712.33	162.43	162.43	162.43	162.43	718.03	718.03	718.03	718.03	384.61	384.61	384.61	384.61	718.33	718.33	718.33	346.4	346.4	346.4	346.4	346.4	346.4	346.4	866.98	866.98	866.98	866.98	108.11	108.11	1554.8	1554.8	1554.8	1554.8	147.18	147.18	147.18	147.18	147.18	147.18	1602.8	1602.8	1602.8	1602.8	1602.8	1609	1609	1609
2294	1037.5	1037.5	1037.5	1565.9	1565.9	1565.9	1565.9	1016	1016	1016	1016	1356.7	1356.7	1356.7	1356.7	1017.9	1017.9	1017.9	1421.1	1421.1	1421.1	1421.1	1421.1	1421.1	1421.1	1067.2	1067.2	1067.2	1067.2	1615.2	1615.2	2275.3	2275.3	2275.3	2275.3	1823.9	1823.9	1823.9	1823.9	1823.9	1823.9	114.24	114.24	114.24	114.24	114.24	107.98	107.98	107.98
2294	1037.5	1037.5	1037.5	1565.9	1565.9	1565.9	1565.9	1016	1016	1016	1016	1356.7	1356.7	1356.7	1356.7	1017.9	1017.9	1017.9	1421.1	1421.1	1421.1	1421.1	1421.1	1421.1	1421.1	1067.2	1067.2	1067.2	1067.2	1615.2	1615.2	2275.3	2275.3	2275.3	2275.3	1823.9	1823.9	1823.9	1823.9	1823.9	1823.9	114.24	114.24	114.24	114.24	114.24	107.98	107.98	107.98
2078.7	982.91	982.91	982.91	1461.2	1461.2	1461.2	1461.2	952.39	952.39	952.39	952.39	1280.6	1280.6	1280.6	1280.6	955.96	955.96	955.96	1350.1	1350.1	1350.1	1350.1	1350.1	1350.1	1350.1	1071.8	1071.8	1071.8	1071.8	1513.1	1513.1	2062.1	2062.1	2062.1	2062.1	1736.8	1736.8	1736.8	1736.8	1736.8	1736.8	200.02	200.02	200.02	200.02	200.02	198.56	198.56	198.56
2078.7	982.91	982.91	982.91	1461.2	1461.2	1461.2	1461.2	952.39	952.39	952.39	952.39	1280.6	1280.6	1280.6	1280.6	955.96	955.96	955.96	1350.1	1350.1	1350.1	1350.1	1350.1	1350.1	1350.1	1071.8	1071.8	1071.8	1071.8	1513.1	1513.1	2062.1	2062.1	2062.1	2062.1	1736.8	1736.8	1736.8	1736.8	1736.8	1736.8	200.02	200.02	200.02	200.02	200.02	198.56	198.56	198.56
2078.7	982.91	982.91	982.91	1461.2	1461.2	1461.2	1461.2	952.39	952.39	952.39	952.39	1280.6	1280.6	1280.6	1280.6	955.96	955.96	955.96	1350.1	1350.1	1350.1	1350.1	1350.1	1350.1	1350.1	1071.8	1071.8	1071.8	1071.8	1513.1	1513.1	2062.1	2062.1	2062.1	2062.1	1736.8	1736.8	1736.8	1736.8	1736.8	1736.8	200.02	200.02	200.02	200.02	200.02	198.56	198.56	198.56
2078.7	982.91	982.91	982.91	1461.2	1461.2	1461.2	1461.2	952.39	952.39	952.39	952.39	1280.6	1280.6	1280.6	1280.6	955.96	955.96	955.96	1350.1	1350.1	1350.1	1350.1	1350.1	1350.1	1350.1	1071.8	1071.8	1071.8	1071.8	1513.1	1513.1	2062.1	2062.1	2062.1	2062.1	1736.8	1736.8	1736.8	1736.8	1736.8	1736.8	200.02	200.02	200.02	200.02	200.02	198.56	198.56	198.56
2078.7	982.91	982.91	982.91	1461.2	1461.2	1461.2	1461.2	952.39	952.39	952.39	952.39	1280.6	1280.6	1280.6	1280.6	955.96	955.96	955.96	1350.1	1350.1	1350.1	1350.1	1350.1	1350.1	1350.1	1071.8	1071.8	1071.8	1071.8	1513.1	1513.1	2062.1	2062.1	2062.1	2062.1	1736.8	1736.8	1736.8	1736.8	1736.8	1736.8	200.02	200.02	200.02	200.02	200.02	198.56	198.56	198.56
1888.7	56.225	56.225	56.225	549.32	549.32	549.32	549.32	96.981	96.981	96.981	96.981	285.89	285.89	285.89	285.89	90.694	90.694	90.694	338.19	338.19	338.19	338.19	338.19	338.19	338.19	271.88	271.88	271.88	271.88	585.69	585.69	1840.9	1840.9	1840.9	1840.9	751.39	751.39	751.39	751.39	751.39	751.39	978.36	978.36	978.36	978.36	978.36	984.74	984.74	984.74
1888.7	56.225	56.225	56.225	549.32	549.32	549.32	549.32	96.981	96.981	96.981	96.981	285.89	285.89	285.89	285.89	90.694	90.694	90.694	338.19	338.19	338.19	338.19	338.19	338.19	338.19	271.88	271.88	271.88	271.88	585.69	585.69	1840.9	1840.9	1840.9	1840.9	751.39	751.39	751.39	751.39	751.39	751.39	978.36	978.36	978.36	978.36	978.36	984.74	984.74	984.74
1433.8	941.55	941.55	941.55	356.98	356.98	356.98	356.98	938.61	938.61	938.61	938.61	628.44	628.44	628.44	628.44	940.33	940.33	940.33	603.49	603.49	603.49	603.49	603.49	603.49	603.49	1123.4	1123.4	1123.4	1123.4	322.9	322.9	1368.5	1368.5	1368.5	1368.5	316.25	316.25	316.25	316.25	316.25	316.25	1788	1788	1788	1788	1788	1794	1794	1794
1433.8	941.55	941.55	941.55	356.98	356.98	356.98	356.98	938.61	938.61	938.61	938.61	628.44	628.44	628.44	628.44	940.33	940.33	940.33	603.49	603.49	603.49	603.49	603.49	603.49	603.49	1123.4	1123.4	1123.4	1123.4	322.9	322.9	1368.5	1368.5	1368.5	1368.5	316.25	316.25	316.25	316.25	316.25	316.25	1788	1788	1788	1788	1788	1794	1794	1794
1433.8	941.55	941.55	941.55	356.98	356.98	356.98	356.98	938.61	938.61	938.61	938.61	628.44	628.44	628.44	628.44	940.33	940.33	940.33	603.49	603.49	603.49	603.49	603.49	603.49	603.49	1123.4	1123.4	1123.4	1123.4	322.9	322.9	1368.5	1368.5	1368.5	1368.5	316.25	316.25	316.25	316.25	316.25	316.25	1788	1788	1788	1788	1788	1794	1794	1794
197.38	1752.7	1752.7	1752.7	1393.3	1393.3	1393.3	1393.3	1716.5	1716.5	1716.5	1716.5	1604.5	1604.5	1604.5	1604.5	1723.1	1723.1	1723.1	1634.8	1634.8	1634.8	1634.8	1634.8	1634.8	1634.8	2028.3	2028.3	2028.3	2028.3	1410	1410	128.59	128.59	128.59	128.59	1548.3	1548.3	1548.3	1548.3	1548.3	1548.3	2163.4	2163.4	2163.4	2163.4	2163.4	2167.1	2167.1	2167.1
197.38	1752.7	1752.7	1752.7	1393.3	1393.3	1393.3	1393.3	1716.5	1716.5	1716.5	1716.5	1604.5	1604.5	1604.5	1604.5	1723.1	1723.1	1723.1	1634.8	1634.8	1634.8	1634.8	1634.8	1634.8	1634.8	2028.3	2028.3	2028.3	2028.3	1410	1410	128.59	128.59	128.59	128.59	1548.3	1548.3	1548.3	1548.3	1548.3	1548.3	2163.4	2163.4	2163.4	2163.4	2163.4	2167.1	2167.1	2167.1
197.38	1752.7	1752.7	1752.7	1393.3	1393.3	1393.3	1393.3	1716.5	1716.5	1716.5	1716.5	1604.5	1604.5	1604.5	1604.5	1723.1	1723.1	1723.1	1634.8	1634.8	1634.8	1634.8	1634.8	1634.8	1634.8	2028.3	2028.3	2028.3	2028.3	1410	1410	128.59	128.59	128.59	128.59	1548.3	1548.3	1548.3	1548.3	1548.3	1548.3	2163.4	2163.4	2163.4	2163.4	2163.4	2167.1	2167.1	2167.1
197.38	1752.7	1752.7	1752.7	1393.3	1393.3	1393.3	1393.3	1716.5	1716.5	1716.5	1716.5	1604.5	1604.5	1604.5	1604.5	1723.1	1723.1	1723.1	1634.8	1634.8	1634.8	1634.8	1634.8	1634.8	1634.8	2028.3	2028.3	2028.3	2028.3	1410	1410	128.59	128.59	128.59	128.59	1548.3	1548.3	1548.3	1548.3	1548.3	1548.3	2163.4	2163.4	2163.4	2163.4	2163.4	2167.1	2167.1	2167.1
197.38	1752.7	1752.7	1752.7	1393.3	1393.3	1393.3	1393.3	1716.5	1716.5	1716.5	1716.5	1604.5	1604.5	1604.5	1604.5	1723.1	1723.1	1723.1	1634.8	1634.8	1634.8	1634.8	1634.8	1634.8	1634.8	2028.3	2028.3	2028.3	2028.3	1410	1410	128.59	128.59	128.59	128.59	1548.3	1548.3	1548.3	1548.3	1548.3	1548.3	2163.4	2163.4	2163.4	2163.4	2163.4	2167.1	2167.1	2167.1
197.38	1752.7	1752.7	1752.7	1393.3	1393.3	1393.3	1393.3	1716.5	1716.5	1716.5	1716.5	1604.5	1604.5	1604.5	1604.5	1723.1	1723.1	1723.1	1634.8	1634.8	1634.8	1634.8	1634.8	1634.8	1634.8	2028.3	2028.3	2028.3	2028.3	1410	1410	128.59	128.59	128.59	128.59	1548.3	1548.3	1548.3	1548.3	1548.3	1548.3	2163.4	2163.4	2163.4	2163.4	2163.4	2167.1	2167.1	2167.1
197.38	1752.7	1752.7	1752.7	1393.3	1393.3	1393.3	1393.3	1716.5	1716.5	1716.5	1716.5	1604.5	1604.5	1604.5	1604.5	1723.1	1723.1	1723.1	1634.8	1634.8	1634.8	1634.8	1634.8	1634.8	1634.8	2028.3	2028.3	2028.3	2028.3	1410	1410	128.59	128.59	128.59	128.59	1548.3	1548.3	1548.3	1548.3	1548.3	1548.3	2163.4	2163.4	2163.4	2163.4	2163.4	2167.1	2167.1	2167.1
2214.5	954.14	954.14	954.14	1476.2	1476.2	1476.2	1476.2	930.94	930.94	930.94	930.94	1270.5	1270.5	1270.5	1270.5	933.18	933.18	933.18	1335.8	1335.8	1335.8	1335.8	1335.8	1335.8	1335.8	997.72	997.72	997.72	997.72	1525.8	1525.8	2194.5	2194.5	2194.5	2194.5	1736.6	1736.6	1736.6	1736.6	1736.6	1736.6	37.395	37.395	37.395	37.395	37.395	32.354	32.354	32.354
2214.5	954.14	954.14	954.14	1476.2	1476.2	1476.2	1476.2	930.94	930.94	930.94	930.94	1270.5	1270.5	1270.5	1270.5	933.18	933.18	933.18	1335.8	1335.8	1335.8	1335.8	1335.8	1335.8	1335.8	997.72	997.72	997.72	997.72	1525.8	1525.8	2194.5	2194.5	2194.5	2194.5	1736.6	1736.6	1736.6	1736.6	1736.6	1736.6	37.395	37.395	37.395	37.395	37.395	32.354	32.354	32.354
2214.5	954.14	954.14	954.14	1476.2	1476.2	1476.2	1476.2	930.94	930.94	930.94	930.94	1270.5	1270.5	1270.5	1270.5	933.18	933.18	933.18	1335.8	1335.8	1335.8	1335.8	1335.8	1335.8	1335.8	997.72	997.72	997.72	997.72	1525.8	1525.8	2194.5	2194.5	2194.5	2194.5	1736.6	1736.6	1736.6	1736.6	1736.6	1736.6	37.395	37.395	37.395	37.395	37.395	32.354	32.354	32.354
64.43	1817.2	1817.2	1817.2	1502	1502	1502	1502	1778.2	1778.2	1778.2	1778.2	1696.1	1696.1	1696.1	1696.1	1785.2	1785.2	1785.2	1732.2	1732.2	1732.2	1732.2	1732.2	1732.2	1732.2	2096.6	2096.6	2096.6	2096.6	1523.3	1523.3	64.765	64.765	64.765	64.765	1677.7	1677.7	1677.7	1677.7	1677.7	1677.7	2154.6	2154.6	2154.6	2154.6	2154.6	2157.8	2157.8	2157.8
64.43	1817.2	1817.2	1817.2	1502	1502	1502	1502	1778.2	1778.2	1778.2	1778.2	1696.1	1696.1	1696.1	1696.1	1785.2	1785.2	1785.2	1732.2	1732.2	1732.2	1732.2	1732.2	1732.2	1732.2	2096.6	2096.6	2096.6	2096.6	1523.3	1523.3	64.765	64.765	64.765	64.765	1677.7	1677.7	1677.7	1677.7	1677.7	1677.7	2154.6	2154.6	2154.6	2154.6	2154.6	2157.8	2157.8	2157.8
64.43	1817.2	1817.2	1817.2	1502	1502	1502	1502	1778.2	1778.2	1778.2	1778.2	1696.1	1696.1	1696.1	1696.1	1785.2	1785.2	1785.2	1732.2	1732.2	1732.2	1732.2	1732.2	1732.2	1732.2	2096.6	2096.6	2096.6	2096.6	1523.3	1523.3	64.765	64.765	64.765	64.765	1677.7	1677.7	1677.7	1677.7	1677.7	1677.7	2154.6	2154.6	2154.6	2154.6	2154.6	2157.8	2157.8	2157.8
64.43	1817.2	1817.2	1817.2	1502	1502	1502	1502	1778.2	1778.2	1778.2	1778.2	1696.1	1696.1	1696.1	1696.1	1785.2	1785.2	1785.2	1732.2	1732.2	1732.2	1732.2	1732.2	1732.2	1732.2	2096.6	2096.6	2096.6	2096.6	1523.3	1523.3	64.765	64.765	64.765	64.765	1677.7	1677.7	1677.7	1677.7	1677.7	1677.7	2154.6	2154.6	2154.6	2154.6	2154.6	2157.8	2157.8	2157.8
64.43	1817.2	1817.2	1817.2	1502	1502	1502	1502	1778.2	1778.2	1778.2	1778.2	1696.1	1696.1	1696.1	1696.1	1785.2	1785.2	1785.2	1732.2	1732.2	1732.2	1732.2	1732.2	1732.2	1732.2	2096.6	2096.6	2096.6	2096.6	1523.3	1523.3	64.765	64.765	64.765	64.765	1677.7	1677.7	1677.7	1677.7	1677.7	1677.7	2154.6	2154.6	2154.6	2154.6	2154.6	2157.8	2157.8	2157.8
64.43	1817.2	1817.2	1817.2	1502	1502	1502	1502	1778.2	1778.2	1778.2	1778.2	1696.1	1696.1	1696.1	1696.1	1785.2	1785.2	1785.2	1732.2	1732.2	1732.2	1732.2	1732.2	1732.2	1732.2	2096.6	2096.6	2096.6	2096.6	1523.3	1523.3	64.765	64.765	64.765	64.765	1677.7	1677.7	1677.7	1677.7	1677.7	1677.7	2154.6	2154.6	2154.6	2154.6	2154.6	2157.8	2157.8	2157.8
64.43	1817.2	1817.2	1817.2	1502	1502	1502	1502	1778.2	1778.2	1778.2	1778.2	1696.1	1696.1	1696.1	1696.1	1785.2	1785.2	1785.2	1732.2	1732.2	1732.2	1732.2	1732.2	1732.2	1732.2	2096.6	2096.6	2096.6	2096.6	1523.3	1523.3	64.765	64.765	64.765	64.765	1677.7	1677.7	1677.7	1677.7	1677.7	1677.7	2154.6	2154.6	2154.6	2154.6	2154.6	2157.8	2157.8	2157.8
64.43	1817.2	1817.2	1817.2	1502	1502	1502	1502	1778.2	1778.2	1778.2	1778.2	1696.1	1696.1	1696.1	1696.1	1785.2	1785.2	1785.2	1732.2	1732.2	1732.2	1732.2	1732.2	1732.2	1732.2	2096.6	2096.6	2096.6	2096.6	1523.3	1523.3	64.765	64.765	64.765	64.765	1677.7	1677.7	1677.7	1677.7	1677.7	1677.7	2154.6	2154.6	2154.6	2154.6	2154.6	2157.8	2157.8	2157.8
1784	439.96	439.96	439.96	240.8	240.8	240.8	240.8	457.18	457.18	457.18	457.18	120.39	120.39	120.39	120.39	455.49	455.49	455.49	52.531	52.531	52.531	52.531	52.531	52.531	52.531	567.07	567.07	567.07	567.07	248.15	248.15	1727	1727	1727	1727	361.41	361.41	361.41	361.41	361.41	361.41	1359.2	1359.2	1359.2	1359.2	1359.2	1365.5	1365.5	1365.5
1784	439.96	439.96	439.96	240.8	240.8	240.8	240.8	457.18	457.18	457.18	457.18	120.39	120.39	120.39	120.39	455.49	455.49	455.49	52.531	52.531	52.531	52.531	52.531	52.531	52.531	567.07	567.07	567.07	567.07	248.15	248.15	1727	1727	1727	1727	361.41	361.41	361.41	361.41	361.41	361.41	1359.2	1359.2	1359.2	1359.2	1359.2	1365.5	1365.5	1365.5
1784	439.96	439.96	439.96	240.8	240.8	240.8	240.8	457.18	457.18	457.18	457.18	120.39	120.39	120.39	120.39	455.49	455.49	455.49	52.531	52.531	52.531	52.531	52.531	52.531	52.531	567.07	567.07	567.07	567.07	248.15	248.15	1727	1727	1727	1727	361.41	361.41	361.41	361.41	361.41	361.41	1359.2	1359.2	1359.2	1359.2	1359.2	1365.5	1365.5	1365.5
1784	439.96	439.96	439.96	240.8	240.8	240.8	240.8	457.18	457.18	457.18	457.18	120.39	120.39	120.39	120.39	455.49	455.49	455.49	52.531	52.531	52.531	52.531	52.531	52.531	52.531	567.07	567.07	567.07	567.07	248.15	248.15	1727	1727	1727	1727	361.41	361.41	361.41	361.41	361.41	361.41	1359.2	1359.2	1359.2	1359.2	1359.2	1365.5	1365.5	1365.5
1784	439.96	439.96	439.96	240.8	240.8	240.8	240.8	457.18	457.18	457.18	457.18	120.39	120.39	120.39	120.39	455.49	455.49	455.49	52.531	52.531	52.531	52.531	52.531	52.531	52.531	567.07	567.07	567.07	567.07	248.15	248.15	1727	1727	1727	1727	361.41	361.41	361.41	361.41	361.41	361.41	1359.2	1359.2	1359.2	1359.2	1359.2	1365.5	1365.5	1365.5
2145.7	270.73	270.73	270.73	753.98	753.98	753.98	753.98	315.73	315.73	315.73	315.73	477.14	477.14	477.14	477.14	308.07	308.07	308.07	498.6	498.6	498.6	498.6	498.6	498.6	498.6	23.166	23.166	23.166	23.166	779.35	779.35	2098	2098	2098	2098	891.28	891.28	891.28	891.28	891.28	891.28	978.84	978.84	978.84	978.84	978.84	985.06	985.06	985.06
2145.7	270.73	270.73	270.73	753.98	753.98	753.98	753.98	315.73	315.73	315.73	315.73	477.14	477.14	477.14	477.14	308.07	308.07	308.07	498.6	498.6	498.6	498.6	498.6	498.6	498.6	23.166	23.166	23.166	23.166	779.35	779.35	2098	2098	2098	2098	891.28	891.28	891.28	891.28	891.28	891.28	978.84	978.84	978.84	978.84	978.84	985.06	985.06	985.06
2145.7	270.73	270.73	270.73	753.98	753.98	753.98	753.98	315.73	315.73	315.73	315.73	477.14	477.14	477.14	477.14	308.07	308.07	308.07	498.6	498.6	498.6	498.6	498.6	498.6	498.6	23.166	23.166	23.166	23.166	779.35	779.35	2098	2098	2098	2098	891.28	891.28	891.28	891.28	891.28	891.28	978.84	978.84	978.84	978.84	978.84	985.06	985.06	985.06
86.347	1821	1821	1821	1484.1	1484.1	1484.1	1484.1	1783.3	1783.3	1783.3	1783.3	1687	1687	1687	1687	1790.1	1790.1	1790.1	1720.3	1720.3	1720.3	1720.3	1720.3	1720.3	1720.3	2098.9	2098.9	2098.9	2098.9	1503	1503	17.64	17.64	17.64	17.64	1648.7	1648.7	1648.7	1648.7	1648.7	1648.7	2189.2	2189.2	2189.2	2189.2	2189.2	2192.6	2192.6	2192.6
86.347	1821	1821	1821	1484.1	1484.1	1484.1	1484.1	1783.3	1783.3	1783.3	1783.3	1687	1687	1687	1687	1790.1	1790.1	1790.1	1720.3	1720.3	1720.3	1720.3	1720.3	1720.3	1720.3	2098.9	2098.9	2098.9	2098.9	1503	1503	17.64	17.64	17.64	17.64	1648.7	1648.7	1648.7	1648.7	1648.7	1648.7	2189.2	2189.2	2189.2	2189.2	2189.2	2192.6	2192.6	2192.6
86.347	1821	1821	1821	1484.1	1484.1	1484.1	1484.1	1783.3	1783.3	1783.3	1783.3	1687	1687	1687	1687	1790.1	1790.1	1790.1	1720.3	1720.3	1720.3	1720.3	1720.3	1720.3	1720.3	2098.9	2098.9	2098.9	2098.9	1503	1503	17.64	17.64	17.64	17.64	1648.7	1648.7	1648.7	1648.7	1648.7	1648.7	2189.2	2189.2	2189.2	2189.2	2189.2	2192.6	2192.6	2192.6
86.347	1821	1821	1821	1484.1	1484.1	1484.1	1484.1	1783.3	1783.3	1783.3	1783.3	1687	1687	1687	1687	1790.1	1790.1	1790.1	1720.3	1720.3	1720.3	1720.3	1720.3	1720.3	1720.3	2098.9	2098.9	2098.9	2098.9	1503	1503	17.64	17.64	17.64	17.64	1648.7	1648.7	1648.7	1648.7	1648.7	1648.7	2189.2	2189.2	2189.2	2189.2	2189.2	2192.6	2192.6	2192.6
86.347	1821	1821	1821	1484.1	1484.1	1484.1	1484.1	1783.3	1783.3	1783.3	1783.3	1687	1687	1687	1687	1790.1	1790.1	1790.1	1720.3	1720.3	1720.3	1720.3	1720.3	1720.3	1720.3	2098.9	2098.9	2098.9	2098.9	1503	1503	17.64	17.64	17.64	17.64	1648.7	1648.7	1648.7	1648.7	1648.7	1648.7	2189.2	2189.2	2189.2	2189.2	2189.2	2192.6	2192.6	2192.6
86.347	1821	1821	1821	1484.1	1484.1	1484.1	1484.1	1783.3	1783.3	1783.3	1783.3	1687	1687	1687	1687	1790.1	1790.1	1790.1	1720.3	1720.3	1720.3	1720.3	1720.3	1720.3	1720.3	2098.9	2098.9	2098.9	2098.9	1503	1503	17.64	17.64	17.64	17.64	1648.7	1648.7	1648.7	1648.7	1648.7	1648.7	2189.2	2189.2	2189.2	2189.2	2189.2	2192.6	2192.6	2192.6
86.347	1821	1821	1821	1484.1	1484.1	1484.1	1484.1	1783.3	1783.3	1783.3	1783.3	1687	1687	1687	1687	1790.1	1790.1	1790.1	1720.3	1720.3	1720.3	1720.3	1720.3	1720.3	1720.3	2098.9	2098.9	2098.9	2098.9	1503	1503	17.64	17.64	17.64	17.64	1648.7	1648.7	1648.7	1648.7	1648.7	1648.7	2189.2	2189.2	2189.2	2189.2	2189.2	2192.6	2192.6	2192.6
86.347	1821	1821	1821	1484.1	1484.1	1484.1	1484.1	1783.3	1783.3	1783.3	1783.3	1687	1687	1687	1687	1790.1	1790.1	1790.1	1720.3	1720.3	1720.3	1720.3	1720.3	1720.3	1720.3	2098.9	2098.9	2098.9	2098.9	1503	1503	17.64	17.64	17.64	17.64	1648.7	1648.7	1648.7	1648.7	1648.7	1648.7	2189.2	2189.2	2189.2	2189.2	2189.2	2192.6	2192.6	2192.6
86.347	1821	1821	1821	1484.1	1484.1	1484.1	1484.1	1783.3	1783.3	1783.3	1783.3	1687	1687	1687	1687	1790.1	1790.1	1790.1	1720.3	1720.3	1720.3	1720.3	1720.3	1720.3	1720.3	2098.9	2098.9	2098.9	2098.9	1503	1503	17.64	17.64	17.64	17.64	1648.7	1648.7	1648.7	1648.7	1648.7	1648.7	2189.2	2189.2	2189.2	2189.2	2189.2	2192.6	2192.6	2192.6
1468.5	919.53	919.53	919.53	335.12	335.12	335.12	335.12	918.23	918.23	918.23	918.23	602.58	602.58	602.58	602.58	919.68	919.68	919.68	574.61	574.61	574.61	574.61	574.61	574.61	574.61	1095.4	1095.4	1095.4	1095.4	297.38	297.38	1403.3	1403.3	1403.3	1403.3	278.47	278.47	278.47	278.47	278.47	278.47	1775.3	1775.3	1775.3	1775.3	1775.3	1781.4	1781.4	1781.4
1468.5	919.53	919.53	919.53	335.12	335.12	335.12	335.12	918.23	918.23	918.23	918.23	602.58	602.58	602.58	602.58	919.68	919.68	919.68	574.61	574.61	574.61	574.61	574.61	574.61	574.61	1095.4	1095.4	1095.4	1095.4	297.38	297.38	1403.3	1403.3	1403.3	1403.3	278.47	278.47	278.47	278.47	278.47	278.47	1775.3	1775.3	1775.3	1775.3	1775.3	1781.4	1781.4	1781.4
1468.5	919.53	919.53	919.53	335.12	335.12	335.12	335.12	918.23	918.23	918.23	918.23	602.58	602.58	602.58	602.58	919.68	919.68	919.68	574.61	574.61	574.61	574.61	574.61	574.61	574.61	1095.4	1095.4	1095.4	1095.4	297.38	297.38	1403.3	1403.3	1403.3	1403.3	278.47	278.47	278.47	278.47	278.47	278.47	1775.3	1775.3	1775.3	1775.3	1775.3	1781.4	1781.4	1781.4
1468.5	919.53	919.53	919.53	335.12	335.12	335.12	335.12	918.23	918.23	918.23	918.23	602.58	602.58	602.58	602.58	919.68	919.68	919.68	574.61	574.61	574.61	574.61	574.61	574.61	574.61	1095.4	1095.4	1095.4	1095.4	297.38	297.38	1403.3	1403.3	1403.3	1403.3	278.47	278.47	278.47	278.47	278.47	278.47	1775.3	1775.3	1775.3	1775.3	1775.3	1781.4	1781.4	1781.4
1103.5	1092.9	1092.9	1092.9	563.66	563.66	563.66	563.66	1075.8	1075.8	1075.8	1075.8	830.86	830.86	830.86	830.86	1079.7	1079.7	1079.7	831.94	831.94	831.94	831.94	831.94	831.94	831.94	1323	1323	1323	1323	558.21	558.21	1037.5	1037.5	1037.5	1037.5	641.28	641.28	641.28	641.28	641.28	641.28	1829.5	1829.5	1829.5	1829.5	1829.5	1835	1835	1835
1103.5	1092.9	1092.9	1092.9	563.66	563.66	563.66	563.66	1075.8	1075.8	1075.8	1075.8	830.86	830.86	830.86	830.86	1079.7	1079.7	1079.7	831.94	831.94	831.94	831.94	831.94	831.94	831.94	1323	1323	1323	1323	558.21	558.21	1037.5	1037.5	1037.5	1037.5	641.28	641.28	641.28	641.28	641.28	641.28	1829.5	1829.5	1829.5	1829.5	1829.5	1835	1835	1835
1103.5	1092.9	1092.9	1092.9	563.66	563.66	563.66	563.66	1075.8	1075.8	1075.8	1075.8	830.86	830.86	830.86	830.86	1079.7	1079.7	1079.7	831.94	831.94	831.94	831.94	831.94	831.94	831.94	1323	1323	1323	1323	558.21	558.21	1037.5	1037.5	1037.5	1037.5	641.28	641.28	641.28	641.28	641.28	641.28	1829.5	1829.5	1829.5	1829.5	1829.5	1835	1835	1835
1103.5	1092.9	1092.9	1092.9	563.66	563.66	563.66	563.66	1075.8	1075.8	1075.8	1075.8	830.86	830.86	830.86	830.86	1079.7	1079.7	1079.7	831.94	831.94	831.94	831.94	831.94	831.94	831.94	1323	1323	1323	1323	558.21	558.21	1037.5	1037.5	1037.5	1037.5	641.28	641.28	641.28	641.28	641.28	641.28	1829.5	1829.5	1829.5	1829.5	1829.5	1835	1835	1835
1553.7	585.06	585.06	585.06	5.5203	5.5203	5.5203	5.5203	583.08	583.08	583.08	583.08	278.91	278.91	278.91	278.91	584.54	584.54	584.54	271.81	271.81	271.81	271.81	271.81	271.81	271.81	777.56	777.56	777.56	777.56	58.289	58.289	1494.9	1494.9	1494.9	1494.9	306.88	306.88	306.88	306.88	306.88	306.88	1450.4	1450.4	1450.4	1450.4	1450.4	1456.5	1456.5	1456.5
1553.7	585.06	585.06	585.06	5.5203	5.5203	5.5203	5.5203	583.08	583.08	583.08	583.08	278.91	278.91	278.91	278.91	584.54	584.54	584.54	271.81	271.81	271.81	271.81	271.81	271.81	271.81	777.56	777.56	777.56	777.56	58.289	58.289	1494.9	1494.9	1494.9	1494.9	306.88	306.88	306.88	306.88	306.88	306.88	1450.4	1450.4	1450.4	1450.4	1450.4	1456.5	1456.5	1456.5
1553.7	585.06	585.06	585.06	5.5203	5.5203	5.5203	5.5203	583.08	583.08	583.08	583.08	278.91	278.91	278.91	278.91	584.54	584.54	584.54	271.81	271.81	271.81	271.81	271.81	271.81	271.81	777.56	777.56	777.56	777.56	58.289	58.289	1494.9	1494.9	1494.9	1494.9	306.88	306.88	306.88	306.88	306.88	306.88	1450.4	1450.4	1450.4	1450.4	1450.4	1456.5	1456.5	1456.5
1553.7	585.06	585.06	585.06	5.5203	5.5203	5.5203	5.5203	583.08	583.08	583.08	583.08	278.91	278.91	278.91	278.91	584.54	584.54	584.54	271.81	271.81	271.81	271.81	271.81	271.81	271.81	777.56	777.56	777.56	777.56	58.289	58.289	1494.9	1494.9	1494.9	1494.9	306.88	306.88	306.88	306.88	306.88	306.88	1450.4	1450.4	1450.4	1450.4	1450.4	1456.5	1456.5	1456.5
1553.7	585.06	585.06	585.06	5.5203	5.5203	5.5203	5.5203	583.08	583.08	583.08	583.08	278.91	278.91	278.91	278.91	584.54	584.54	584.54	271.81	271.81	271.81	271.81	271.81	271.81	271.81	777.56	777.56	777.56	777.56	58.289	58.289	1494.9	1494.9	1494.9	1494.9	306.88	306.88	306.88	306.88	306.88	306.88	1450.4	1450.4	1450.4	1450.4	1450.4	1456.5	1456.5	1456.5
356.82	2214.1	2214.1	2214.1	1850.1	1850.1	1850.1	1850.1	2177.3	2177.3	2177.3	2177.3	2066.9	2066.9	2066.9	2066.9	2184	2184	2184	2095.7	2095.7	2095.7	2095.7	2095.7	2095.7	2095.7	2490.7	2490.7	2490.7	2490.7	1864	1864	386.34	386.34	386.34	386.34	1987.1	1987.1	1987.1	1987.1	1987.1	1987.1	2573.9	2573.9	2573.9	2573.9	2573.9	2577.1	2577.1	2577.1
356.82	2214.1	2214.1	2214.1	1850.1	1850.1	1850.1	1850.1	2177.3	2177.3	2177.3	2177.3	2066.9	2066.9	2066.9	2066.9	2184	2184	2184	2095.7	2095.7	2095.7	2095.7	2095.7	2095.7	2095.7	2490.7	2490.7	2490.7	2490.7	1864	1864	386.34	386.34	386.34	386.34	1987.1	1987.1	1987.1	1987.1	1987.1	1987.1	2573.9	2573.9	2573.9	2573.9	2573.9	2577.1	2577.1	2577.1
356.82	2214.1	2214.1	2214.1	1850.1	1850.1	1850.1	1850.1	2177.3	2177.3	2177.3	2177.3	2066.9	2066.9	2066.9	2066.9	2184	2184	2184	2095.7	2095.7	2095.7	2095.7	2095.7	2095.7	2095.7	2490.7	2490.7	2490.7	2490.7	1864	1864	386.34	386.34	386.34	386.34	1987.1	1987.1	1987.1	1987.1	1987.1	1987.1	2573.9	2573.9	2573.9	2573.9	2573.9	2577.1	2577.1	2577.1
356.82	2214.1	2214.1	2214.1	1850.1	1850.1	1850.1	1850.1	2177.3	2177.3	2177.3	2177.3	2066.9	2066.9	2066.9	2066.9	2184	2184	2184	2095.7	2095.7	2095.7	2095.7	2095.7	2095.7	2095.7	2490.7	2490.7	2490.7	2490.7	1864	1864	386.34	386.34	386.34	386.34	1987.1	1987.1	1987.1	1987.1	1987.1	1987.1	2573.9	2573.9	2573.9	2573.9	2573.9	2577.1	2577.1	2577.1
356.82	2214.1	2214.1	2214.1	1850.1	1850.1	1850.1	1850.1	2177.3	2177.3	2177.3	2177.3	2066.9	2066.9	2066.9	2066.9	2184	2184	2184	2095.7	2095.7	2095.7	2095.7	2095.7	2095.7	2095.7	2490.7	2490.7	2490.7	2490.7	1864	1864	386.34	386.34	386.34	386.34	1987.1	1987.1	1987.1	1987.1	1987.1	1987.1	2573.9	2573.9	2573.9	2573.9	2573.9	2577.1	2577.1	2577.1
356.82	2214.1	2214.1	2214.1	1850.1	1850.1	1850.1	1850.1	2177.3	2177.3	2177.3	2177.3	2066.9	2066.9	2066.9	2066.9	2184	2184	2184	2095.7	2095.7	2095.7	2095.7	2095.7	2095.7	2095.7	2490.7	2490.7	2490.7	2490.7	1864	1864	386.34	386.34	386.34	386.34	1987.1	1987.1	1987.1	1987.1	1987.1	1987.1	2573.9	2573.9	2573.9	2573.9	2573.9	2577.1	2577.1	2577.1
102.9	1966.1	1966.1	1966.1	1625.8	1625.8	1625.8	1625.8	1928.2	1928.2	1928.2	1928.2	1831.5	1831.5	1831.5	1831.5	1935	1935	1935	1864	1864	1864	1864	1864	1864	1864	2244.1	2244.1	2244.1	2244.1	1643.6	1643.6	132.07	132.07	132.07	132.07	1783.6	1783.6	1783.6	1783.6	1783.6	1783.6	2318.7	2318.7	2318.7	2318.7	2318.7	2321.9	2321.9	2321.9
102.9	1966.1	1966.1	1966.1	1625.8	1625.8	1625.8	1625.8	1928.2	1928.2	1928.2	1928.2	1831.5	1831.5	1831.5	1831.5	1935	1935	1935	1864	1864	1864	1864	1864	1864	1864	2244.1	2244.1	2244.1	2244.1	1643.6	1643.6	132.07	132.07	132.07	132.07	1783.6	1783.6	1783.6	1783.6	1783.6	1783.6	2318.7	2318.7	2318.7	2318.7	2318.7	2321.9	2321.9	2321.9
102.9	1966.1	1966.1	1966.1	1625.8	1625.8	1625.8	1625.8	1928.2	1928.2	1928.2	1928.2	1831.5	1831.5	1831.5	1831.5	1935	1935	1935	1864	1864	1864	1864	1864	1864	1864	2244.1	2244.1	2244.1	2244.1	1643.6	1643.6	132.07	132.07	132.07	132.07	1783.6	1783.6	1783.6	1783.6	1783.6	1783.6	2318.7	2318.7	2318.7	2318.7	2318.7	2321.9	2321.9	2321.9
102.9	1966.1	1966.1	1966.1	1625.8	1625.8	1625.8	1625.8	1928.2	1928.2	1928.2	1928.2	1831.5	1831.5	1831.5	1831.5	1935	1935	1935	1864	1864	1864	1864	1864	1864	1864	2244.1	2244.1	2244.1	2244.1	1643.6	1643.6	132.07	132.07	132.07	132.07	1783.6	1783.6	1783.6	1783.6	1783.6	1783.6	2318.7	2318.7	2318.7	2318.7	2318.7	2321.9	2321.9	2321.9
102.9	1966.1	1966.1	1966.1	1625.8	1625.8	1625.8	1625.8	1928.2	1928.2	1928.2	1928.2	1831.5	1831.5	1831.5	1831.5	1935	1935	1935	1864	1864	1864	1864	1864	1864	1864	2244.1	2244.1	2244.1	2244.1	1643.6	1643.6	132.07	132.07	132.07	132.07	1783.6	1783.6	1783.6	1783.6	1783.6	1783.6	2318.7	2318.7	2318.7	2318.7	2318.7	2321.9	2321.9	2321.9
102.9	1966.1	1966.1	1966.1	1625.8	1625.8	1625.8	1625.8	1928.2	1928.2	1928.2	1928.2	1831.5	1831.5	1831.5	1831.5	1935	1935	1935	1864	1864	1864	1864	1864	1864	1864	2244.1	2244.1	2244.1	2244.1	1643.6	1643.6	132.07	132.07	132.07	132.07	1783.6	1783.6	1783.6	1783.6	1783.6	1783.6	2318.7	2318.7	2318.7	2318.7	2318.7	2321.9	2321.9	2321.9
102.9	1966.1	1966.1	1966.1	1625.8	1625.8	1625.8	1625.8	1928.2	1928.2	1928.2	1928.2	1831.5	1831.5	1831.5	1831.5	1935	1935	1935	1864	1864	1864	1864	1864	1864	1864	2244.1	2244.1	2244.1	2244.1	1643.6	1643.6	132.07	132.07	132.07	132.07	1783.6	1783.6	1783.6	1783.6	1783.6	1783.6	2318.7	2318.7	2318.7	2318.7	2318.7	2321.9	2321.9	2321.9
2218.9	1185.9	1185.9	1185.9	1669.8	1669.8	1669.8	1669.8	1157	1157	1157	1157	1487.8	1487.8	1487.8	1487.8	1160.3	1160.3	1160.3	1556.8	1556.8	1556.8	1556.8	1556.8	1556.8	1556.8	1257.3	1257.3	1257.3	1257.3	1721.8	1721.8	2207.1	2207.1	2207.1	2207.1	1945.2	1945.2	1945.2	1945.2	1945.2	1945.2	308.39	308.39	308.39	308.39	308.39	303.11	303.11	303.11
2218.9	1185.9	1185.9	1185.9	1669.8	1669.8	1669.8	1669.8	1157	1157	1157	1157	1487.8	1487.8	1487.8	1487.8	1160.3	1160.3	1160.3	1556.8	1556.8	1556.8	1556.8	1556.8	1556.8	1556.8	1257.3	1257.3	1257.3	1257.3	1721.8	1721.8	2207.1	2207.1	2207.1	2207.1	1945.2	1945.2	1945.2	1945.2	1945.2	1945.2	308.39	308.39	308.39	308.39	308.39	303.11	303.11	303.11
2218.9	1185.9	1185.9	1185.9	1669.8	1669.8	1669.8	1669.8	1157	1157	1157	1157	1487.8	1487.8	1487.8	1487.8	1160.3	1160.3	1160.3	1556.8	1556.8	1556.8	1556.8	1556.8	1556.8	1556.8	1257.3	1257.3	1257.3	1257.3	1721.8	1721.8	2207.1	2207.1	2207.1	2207.1	1945.2	1945.2	1945.2	1945.2	1945.2	1945.2	308.39	308.39	308.39	308.39	308.39	303.11	303.11	303.11
2218.9	1185.9	1185.9	1185.9	1669.8	1669.8	1669.8	1669.8	1157	1157	1157	1157	1487.8	1487.8	1487.8	1487.8	1160.3	1160.3	1160.3	1556.8	1556.8	1556.8	1556.8	1556.8	1556.8	1556.8	1257.3	1257.3	1257.3	1257.3	1721.8	1721.8	2207.1	2207.1	2207.1	2207.1	1945.2	1945.2	1945.2	1945.2	1945.2	1945.2	308.39	308.39	308.39	308.39	308.39	303.11	303.11	303.11
2011.5	862.86	862.86	862.86	1340.2	1340.2	1340.2	1340.2	831.55	831.55	831.55	831.55	1158.8	1158.8	1158.8	1158.8	835.24	835.24	835.24	1228.4	1228.4	1228.4	1228.4	1228.4	1228.4	1228.4	962.06	962.06	962.06	962.06	1391.9	1391.9	1991.7	1991.7	1991.7	1991.7	1615	1615	1615	1615	1615	1615	209	209	209	209	209	211.32	211.32	211.32
2011.5	862.86	862.86	862.86	1340.2	1340.2	1340.2	1340.2	831.55	831.55	831.55	831.55	1158.8	1158.8	1158.8	1158.8	835.24	835.24	835.24	1228.4	1228.4	1228.4	1228.4	1228.4	1228.4	1228.4	962.06	962.06	962.06	962.06	1391.9	1391.9	1991.7	1991.7	1991.7	1991.7	1615	1615	1615	1615	1615	1615	209	209	209	209	209	211.32	211.32	211.32
2011.5	862.86	862.86	862.86	1340.2	1340.2	1340.2	1340.2	831.55	831.55	831.55	831.55	1158.8	1158.8	1158.8	1158.8	835.24	835.24	835.24	1228.4	1228.4	1228.4	1228.4	1228.4	1228.4	1228.4	962.06	962.06	962.06	962.06	1391.9	1391.9	1991.7	1991.7	1991.7	1991.7	1615	1615	1615	1615	1615	1615	209	209	209	209	209	211.32	211.32	211.32
2011.5	862.86	862.86	862.86	1340.2	1340.2	1340.2	1340.2	831.55	831.55	831.55	831.55	1158.8	1158.8	1158.8	1158.8	835.24	835.24	835.24	1228.4	1228.4	1228.4	1228.4	1228.4	1228.4	1228.4	962.06	962.06	962.06	962.06	1391.9	1391.9	1991.7	1991.7	1991.7	1991.7	1615	1615	1615	1615	1615	1615	209	209	209	209	209	211.32	211.32	211.32
2011.5	862.86	862.86	862.86	1340.2	1340.2	1340.2	1340.2	831.55	831.55	831.55	831.55	1158.8	1158.8	1158.8	1158.8	835.24	835.24	835.24	1228.4	1228.4	1228.4	1228.4	1228.4	1228.4	1228.4	962.06	962.06	962.06	962.06	1391.9	1391.9	1991.7	1991.7	1991.7	1991.7	1615	1615	1615	1615	1615	1615	209	209	209	209	209	211.32	211.32	211.32
2011.5	862.86	862.86	862.86	1340.2	1340.2	1340.2	1340.2	831.55	831.55	831.55	831.55	1158.8	1158.8	1158.8	1158.8	835.24	835.24	835.24	1228.4	1228.4	1228.4	1228.4	1228.4	1228.4	1228.4	962.06	962.06	962.06	962.06	1391.9	1391.9	1991.7	1991.7	1991.7	1991.7	1615	1615	1615	1615	1615	1615	209	209	209	209	209	211.32	211.32	211.32
2011.5	862.86	862.86	862.86	1340.2	1340.2	1340.2	1340.2	831.55	831.55	831.55	831.55	1158.8	1158.8	1158.8	1158.8	835.24	835.24	835.24	1228.4	1228.4	1228.4	1228.4	1228.4	1228.4	1228.4	962.06	962.06	962.06	962.06	1391.9	1391.9	1991.7	1991.7	1991.7	1991.7	1615	1615	1615	1615	1615	1615	209	209	209	209	209	211.32	211.32	211.32
2011.5	862.86	862.86	862.86	1340.2	1340.2	1340.2	1340.2	831.55	831.55	831.55	831.55	1158.8	1158.8	1158.8	1158.8	835.24	835.24	835.24	1228.4	1228.4	1228.4	1228.4	1228.4	1228.4	1228.4	962.06	962.06	962.06	962.06	1391.9	1391.9	1991.7	1991.7	1991.7	1991.7	1615	1615	1615	1615	1615	1615	209	209	209	209	209	211.32	211.32	211.32
1304.9	984.99	984.99	984.99	414.07	414.07	414.07	414.07	975.86	975.86	975.86	975.86	690.88	690.88	690.88	690.88	978.54	978.54	978.54	678.09	678.09	678.09	678.09	678.09	678.09	678.09	1189.5	1189.5	1189.5	1189.5	394.23	394.23	1239.4	1239.4	1239.4	1239.4	439.96	439.96	439.96	439.96	439.96	439.96	1791.6	1791.6	1791.6	1791.6	1791.6	1797.4	1797.4	1797.4
1304.9	984.99	984.99	984.99	414.07	414.07	414.07	414.07	975.86	975.86	975.86	975.86	690.88	690.88	690.88	690.88	978.54	978.54	978.54	678.09	678.09	678.09	678.09	678.09	678.09	678.09	1189.5	1189.5	1189.5	1189.5	394.23	394.23	1239.4	1239.4	1239.4	1239.4	439.96	439.96	439.96	439.96	439.96	439.96	1791.6	1791.6	1791.6	1791.6	1791.6	1797.4	1797.4	1797.4
1304.9	984.99	984.99	984.99	414.07	414.07	414.07	414.07	975.86	975.86	975.86	975.86	690.88	690.88	690.88	690.88	978.54	978.54	978.54	678.09	678.09	678.09	678.09	678.09	678.09	678.09	1189.5	1189.5	1189.5	1189.5	394.23	394.23	1239.4	1239.4	1239.4	1239.4	439.96	439.96	439.96	439.96	439.96	439.96	1791.6	1791.6	1791.6	1791.6	1791.6	1797.4	1797.4	1797.4
1304.9	984.99	984.99	984.99	414.07	414.07	414.07	414.07	975.86	975.86	975.86	975.86	690.88	690.88	690.88	690.88	978.54	978.54	978.54	678.09	678.09	678.09	678.09	678.09	678.09	678.09	1189.5	1189.5	1189.5	1189.5	394.23	394.23	1239.4	1239.4	1239.4	1239.4	439.96	439.96	439.96	439.96	439.96	439.96	1791.6	1791.6	1791.6	1791.6	1791.6	1797.4	1797.4	1797.4
1304.9	984.99	984.99	984.99	414.07	414.07	414.07	414.07	975.86	975.86	975.86	975.86	690.88	690.88	690.88	690.88	978.54	978.54	978.54	678.09	678.09	678.09	678.09	678.09	678.09	678.09	1189.5	1189.5	1189.5	1189.5	394.23	394.23	1239.4	1239.4	1239.4	1239.4	439.96	439.96	439.96	439.96	439.96	439.96	1791.6	1791.6	1791.6	1791.6	1791.6	1797.4	1797.4	1797.4
2276.7	1078.9	1078.9	1078.9	1596.2	1596.2	1596.2	1596.2	1055.2	1055.2	1055.2	1055.2	1394	1394	1394	1394	1057.5	1057.5	1057.5	1459.8	1459.8	1459.8	1459.8	1459.8	1459.8	1459.8	1120.3	1120.3	1120.3	1120.3	1646.3	1646.3	2259.9	2259.9	2259.9	2259.9	1859.3	1859.3	1859.3	1859.3	1859.3	1859.3	157.97	157.97	157.97	157.97	157.97	151.69	151.69	151.69
2276.7	1078.9	1078.9	1078.9	1596.2	1596.2	1596.2	1596.2	1055.2	1055.2	1055.2	1055.2	1394	1394	1394	1394	1057.5	1057.5	1057.5	1459.8	1459.8	1459.8	1459.8	1459.8	1459.8	1459.8	1120.3	1120.3	1120.3	1120.3	1646.3	1646.3	2259.9	2259.9	2259.9	2259.9	1859.3	1859.3	1859.3	1859.3	1859.3	1859.3	157.97	157.97	157.97	157.97	157.97	151.69	151.69	151.69
2276.7	1078.9	1078.9	1078.9	1596.2	1596.2	1596.2	1596.2	1055.2	1055.2	1055.2	1055.2	1394	1394	1394	1394	1057.5	1057.5	1057.5	1459.8	1459.8	1459.8	1459.8	1459.8	1459.8	1459.8	1120.3	1120.3	1120.3	1120.3	1646.3	1646.3	2259.9	2259.9	2259.9	2259.9	1859.3	1859.3	1859.3	1859.3	1859.3	1859.3	157.97	157.97	157.97	157.97	157.97	151.69	151.69	151.69
2276.7	1078.9	1078.9	1078.9	1596.2	1596.2	1596.2	1596.2	1055.2	1055.2	1055.2	1055.2	1394	1394	1394	1394	1057.5	1057.5	1057.5	1459.8	1459.8	1459.8	1459.8	1459.8	1459.8	1459.8	1120.3	1120.3	1120.3	1120.3	1646.3	1646.3	2259.9	2259.9	2259.9	2259.9	1859.3	1859.3	1859.3	1859.3	1859.3	1859.3	157.97	157.97	157.97	157.97	157.97	151.69	151.69	151.69
2276.7	1078.9	1078.9	1078.9	1596.2	1596.2	1596.2	1596.2	1055.2	1055.2	1055.2	1055.2	1394	1394	1394	1394	1057.5	1057.5	1057.5	1459.8	1459.8	1459.8	1459.8	1459.8	1459.8	1459.8	1120.3	1120.3	1120.3	1120.3	1646.3	1646.3	2259.9	2259.9	2259.9	2259.9	1859.3	1859.3	1859.3	1859.3	1859.3	1859.3	157.97	157.97	157.97	157.97	157.97	151.69	151.69	151.69
2276.7	1078.9	1078.9	1078.9	1596.2	1596.2	1596.2	1596.2	1055.2	1055.2	1055.2	1055.2	1394	1394	1394	1394	1057.5	1057.5	1057.5	1459.8	1459.8	1459.8	1459.8	1459.8	1459.8	1459.8	1120.3	1120.3	1120.3	1120.3	1646.3	1646.3	2259.9	2259.9	2259.9	2259.9	1859.3	1859.3	1859.3	1859.3	1859.3	1859.3	157.97	157.97	157.97	157.97	157.97	151.69	151.69	151.69
2276.7	1078.9	1078.9	1078.9	1596.2	1596.2	1596.2	1596.2	1055.2	1055.2	1055.2	1055.2	1394	1394	1394	1394	1057.5	1057.5	1057.5	1459.8	1459.8	1459.8	1459.8	1459.8	1459.8	1459.8	1120.3	1120.3	1120.3	1120.3	1646.3	1646.3	2259.9	2259.9	2259.9	2259.9	1859.3	1859.3	1859.3	1859.3	1859.3	1859.3	157.97	157.97	157.97	157.97	157.97	151.69	151.69	151.69
2276.7	1078.9	1078.9	1078.9	1596.2	1596.2	1596.2	1596.2	1055.2	1055.2	1055.2	1055.2	1394	1394	1394	1394	1057.5	1057.5	1057.5	1459.8	1459.8	1459.8	1459.8	1459.8	1459.8	1459.8	1120.3	1120.3	1120.3	1120.3	1646.3	1646.3	2259.9	2259.9	2259.9	2259.9	1859.3	1859.3	1859.3	1859.3	1859.3	1859.3	157.97	157.97	157.97	157.97	157.97	151.69	151.69	151.69
2276.7	1078.9	1078.9	1078.9	1596.2	1596.2	1596.2	1596.2	1055.2	1055.2	1055.2	1055.2	1394	1394	1394	1394	1057.5	1057.5	1057.5	1459.8	1459.8	1459.8	1459.8	1459.8	1459.8	1459.8	1120.3	1120.3	1120.3	1120.3	1646.3	1646.3	2259.9	2259.9	2259.9	2259.9	1859.3	1859.3	1859.3	1859.3	1859.3	1859.3	157.97	157.97	157.97	157.97	157.97	151.69	151.69	151.69
2276.7	1078.9	1078.9	1078.9	1596.2	1596.2	1596.2	1596.2	1055.2	1055.2	1055.2	1055.2	1394	1394	1394	1394	1057.5	1057.5	1057.5	1459.8	1459.8	1459.8	1459.8	1459.8	1459.8	1459.8	1120.3	1120.3	1120.3	1120.3	1646.3	1646.3	2259.9	2259.9	2259.9	2259.9	1859.3	1859.3	1859.3	1859.3	1859.3	1859.3	157.97	157.97	157.97	157.97	157.97	151.69	151.69	151.69
1590.3	622.55	622.55	622.55	61.59	61.59	61.59	61.59	624.83	624.83	624.83	624.83	302.04	302.04	302.04	302.04	625.64	625.64	625.64	278.33	278.33	278.33	278.33	278.33	278.33	278.33	796.63	796.63	796.63	796.63	11.359	11.359	1530.2	1530.2	1530.2	1530.2	240.96	240.96	240.96	240.96	240.96	240.96	1503.1	1503.1	1503.1	1503.1	1503.1	1509.3	1509.3	1509.3
1590.3	622.55	622.55	622.55	61.59	61.59	61.59	61.59	624.83	624.83	624.83	624.83	302.04	302.04	302.04	302.04	625.64	625.64	625.64	278.33	278.33	278.33	278.33	278.33	278.33	278.33	796.63	796.63	796.63	796.63	11.359	11.359	1530.2	1530.2	1530.2	1530.2	240.96	240.96	240.96	240.96	240.96	240.96	1503.1	1503.1	1503.1	1503.1	1503.1	1509.3	1509.3	1509.3
1590.3	622.55	622.55	622.55	61.59	61.59	61.59	61.59	624.83	624.83	624.83	624.83	302.04	302.04	302.04	302.04	625.64	625.64	625.64	278.33	278.33	278.33	278.33	278.33	278.33	278.33	796.63	796.63	796.63	796.63	11.359	11.359	1530.2	1530.2	1530.2	1530.2	240.96	240.96	240.96	240.96	240.96	240.96	1503.1	1503.1	1503.1	1503.1	1503.1	1509.3	1509.3	1509.3
1590.3	622.55	622.55	622.55	61.59	61.59	61.59	61.59	624.83	624.83	624.83	624.83	302.04	302.04	302.04	302.04	625.64	625.64	625.64	278.33	278.33	278.33	278.33	278.33	278.33	278.33	796.63	796.63	796.63	796.63	11.359	11.359	1530.2	1530.2	1530.2	1530.2	240.96	240.96	240.96	240.96	240.96	240.96	1503.1	1503.1	1503.1	1503.1	1503.1	1509.3	1509.3	1509.3
1590.3	622.55	622.55	622.55	61.59	61.59	61.59	61.59	624.83	624.83	624.83	624.83	302.04	302.04	302.04	302.04	625.64	625.64	625.64	278.33	278.33	278.33	278.33	278.33	278.33	278.33	796.63	796.63	796.63	796.63	11.359	11.359	1530.2	1530.2	1530.2	1530.2	240.96	240.96	240.96	240.96	240.96	240.96	1503.1	1503.1	1503.1	1503.1	1503.1	1509.3	1509.3	1509.3
1393.3	903.79	903.79	903.79	323.13	323.13	323.13	323.13	898.13	898.13	898.13	898.13	599.27	599.27	599.27	599.27	900.27	900.27	900.27	581.34	581.34	581.34	581.34	581.34	581.34	581.34	1097.3	1097.3	1097.3	1097.3	297.04	297.04	1328.7	1328.7	1328.7	1328.7	340.62	340.62	340.62	340.62	340.62	340.62	1736.2	1736.2	1736.2	1736.2	1736.2	1742.2	1742.2	1742.2
1393.3	903.79	903.79	903.79	323.13	323.13	323.13	323.13	898.13	898.13	898.13	898.13	599.27	599.27	599.27	599.27	900.27	900.27	900.27	581.34	581.34	581.34	581.34	581.34	581.34	581.34	1097.3	1097.3	1097.3	1097.3	297.04	297.04	1328.7	1328.7	1328.7	1328.7	340.62	340.62	340.62	340.62	340.62	340.62	1736.2	1736.2	1736.2	1736.2	1736.2	1742.2	1742.2	1742.2
1393.3	903.79	903.79	903.79	323.13	323.13	323.13	323.13	898.13	898.13	898.13	898.13	599.27	599.27	599.27	599.27	900.27	900.27	900.27	581.34	581.34	581.34	581.34	581.34	581.34	581.34	1097.3	1097.3	1097.3	1097.3	297.04	297.04	1328.7	1328.7	1328.7	1328.7	340.62	340.62	340.62	340.62	340.62	340.62	1736.2	1736.2	1736.2	1736.2	1736.2	1742.2	1742.2	1742.2
1393.3	903.79	903.79	903.79	323.13	323.13	323.13	323.13	898.13	898.13	898.13	898.13	599.27	599.27	599.27	599.27	900.27	900.27	900.27	581.34	581.34	581.34	581.34	581.34	581.34	581.34	1097.3	1097.3	1097.3	1097.3	297.04	297.04	1328.7	1328.7	1328.7	1328.7	340.62	340.62	340.62	340.62	340.62	340.62	1736.2	1736.2	1736.2	1736.2	1736.2	1742.2	1742.2	1742.2
2047.8	1036.3	1036.3	1036.3	1495.9	1495.9	1495.9	1495.9	1003.5	1003.5	1003.5	1003.5	1325.8	1325.8	1325.8	1325.8	1007.5	1007.5	1007.5	1396.6	1396.6	1396.6	1396.6	1396.6	1396.6	1396.6	1138.1	1138.1	1138.1	1138.1	1548.5	1548.5	2033.6	2033.6	2033.6	2033.6	1776.6	1776.6	1776.6	1776.6	1776.6	1776.6	276.43	276.43	276.43	276.43	276.43	274.39	274.39	274.39
2047.8	1036.3	1036.3	1036.3	1495.9	1495.9	1495.9	1495.9	1003.5	1003.5	1003.5	1003.5	1325.8	1325.8	1325.8	1325.8	1007.5	1007.5	1007.5	1396.6	1396.6	1396.6	1396.6	1396.6	1396.6	1396.6	1138.1	1138.1	1138.1	1138.1	1548.5	1548.5	2033.6	2033.6	2033.6	2033.6	1776.6	1776.6	1776.6	1776.6	1776.6	1776.6	276.43	276.43	276.43	276.43	276.43	274.39	274.39	274.39
1925.5	1082.9	1082.9	1082.9	1494.6	1494.6	1494.6	1494.6	1045.3	1045.3	1045.3	1045.3	1349.7	1349.7	1349.7	1349.7	1050.2	1050.2	1050.2	1422.7	1422.7	1422.7	1422.7	1422.7	1422.7	1422.7	1217.5	1217.5	1217.5	1217.5	1548.3	1548.3	1914.7	1914.7	1914.7	1914.7	1784.8	1784.8	1784.8	1784.8	1784.8	1784.8	428.31	428.31	428.31	428.31	428.31	426.94	426.94	426.94
1925.5	1082.9	1082.9	1082.9	1494.6	1494.6	1494.6	1494.6	1045.3	1045.3	1045.3	1045.3	1349.7	1349.7	1349.7	1349.7	1050.2	1050.2	1050.2	1422.7	1422.7	1422.7	1422.7	1422.7	1422.7	1422.7	1217.5	1217.5	1217.5	1217.5	1548.3	1548.3	1914.7	1914.7	1914.7	1914.7	1784.8	1784.8	1784.8	1784.8	1784.8	1784.8	428.31	428.31	428.31	428.31	428.31	426.94	426.94	426.94
239.31	1700	1700	1700	1340.4	1340.4	1340.4	1340.4	1664.1	1664.1	1664.1	1664.1	1551.2	1551.2	1551.2	1551.2	1670.6	1670.6	1670.6	1581.6	1581.6	1581.6	1581.6	1581.6	1581.6	1581.6	1975.4	1975.4	1975.4	1975.4	1357.4	1357.4	171.52	171.52	171.52	171.52	1497.6	1497.6	1497.6	1497.6	1497.6	1497.6	2119.3	2119.3	2119.3	2119.3	2119.3	2123	2123	2123
239.31	1700	1700	1700	1340.4	1340.4	1340.4	1340.4	1664.1	1664.1	1664.1	1664.1	1551.2	1551.2	1551.2	1551.2	1670.6	1670.6	1670.6	1581.6	1581.6	1581.6	1581.6	1581.6	1581.6	1581.6	1975.4	1975.4	1975.4	1975.4	1357.4	1357.4	171.52	171.52	171.52	171.52	1497.6	1497.6	1497.6	1497.6	1497.6	1497.6	2119.3	2119.3	2119.3	2119.3	2119.3	2123	2123	2123
239.31	1700	1700	1700	1340.4	1340.4	1340.4	1340.4	1664.1	1664.1	1664.1	1664.1	1551.2	1551.2	1551.2	1551.2	1670.6	1670.6	1670.6	1581.6	1581.6	1581.6	1581.6	1581.6	1581.6	1581.6	1975.4	1975.4	1975.4	1975.4	1357.4	1357.4	171.52	171.52	171.52	171.52	1497.6	1497.6	1497.6	1497.6	1497.6	1497.6	2119.3	2119.3	2119.3	2119.3	2119.3	2123	2123	2123
239.31	1700	1700	1700	1340.4	1340.4	1340.4	1340.4	1664.1	1664.1	1664.1	1664.1	1551.2	1551.2	1551.2	1551.2	1670.6	1670.6	1670.6	1581.6	1581.6	1581.6	1581.6	1581.6	1581.6	1581.6	1975.4	1975.4	1975.4	1975.4	1357.4	1357.4	171.52	171.52	171.52	171.52	1497.6	1497.6	1497.6	1497.6	1497.6	1497.6	2119.3	2119.3	2119.3	2119.3	2119.3	2123	2123	2123
239.31	1700	1700	1700	1340.4	1340.4	1340.4	1340.4	1664.1	1664.1	1664.1	1664.1	1551.2	1551.2	1551.2	1551.2	1670.6	1670.6	1670.6	1581.6	1581.6	1581.6	1581.6	1581.6	1581.6	1581.6	1975.4	1975.4	1975.4	1975.4	1357.4	1357.4	171.52	171.52	171.52	171.52	1497.6	1497.6	1497.6	1497.6	1497.6	1497.6	2119.3	2119.3	2119.3	2119.3	2119.3	2123	2123	2123
1965.5	110.54	110.54	110.54	595.96	595.96	595.96	595.96	159.31	159.31	159.31	159.31	322.34	322.34	322.34	322.34	151.73	151.73	151.73	361.67	361.67	361.67	361.67	361.67	361.67	361.67	197.83	197.83	197.83	197.83	627.7	627.7	1917.3	1917.3	1917.3	1917.3	773.09	773.09	773.09	773.09	773.09	773.09	987.31	987.31	987.31	987.31	987.31	993.69	993.69	993.69
1965.5	110.54	110.54	110.54	595.96	595.96	595.96	595.96	159.31	159.31	159.31	159.31	322.34	322.34	322.34	322.34	151.73	151.73	151.73	361.67	361.67	361.67	361.67	361.67	361.67	361.67	197.83	197.83	197.83	197.83	627.7	627.7	1917.3	1917.3	1917.3	1917.3	773.09	773.09	773.09	773.09	773.09	773.09	987.31	987.31	987.31	987.31	987.31	993.69	993.69	993.69
1965.5	110.54	110.54	110.54	595.96	595.96	595.96	595.96	159.31	159.31	159.31	159.31	322.34	322.34	322.34	322.34	151.73	151.73	151.73	361.67	361.67	361.67	361.67	361.67	361.67	361.67	197.83	197.83	197.83	197.83	627.7	627.7	1917.3	1917.3	1917.3	1917.3	773.09	773.09	773.09	773.09	773.09	773.09	987.31	987.31	987.31	987.31	987.31	993.69	993.69	993.69
1965.5	110.54	110.54	110.54	595.96	595.96	595.96	595.96	159.31	159.31	159.31	159.31	322.34	322.34	322.34	322.34	151.73	151.73	151.73	361.67	361.67	361.67	361.67	361.67	361.67	361.67	197.83	197.83	197.83	197.83	627.7	627.7	1917.3	1917.3	1917.3	1917.3	773.09	773.09	773.09	773.09	773.09	773.09	987.31	987.31	987.31	987.31	987.31	993.69	993.69	993.69
1965.5	110.54	110.54	110.54	595.96	595.96	595.96	595.96	159.31	159.31	159.31	159.31	322.34	322.34	322.34	322.34	151.73	151.73	151.73	361.67	361.67	361.67	361.67	361.67	361.67	361.67	197.83	197.83	197.83	197.83	627.7	627.7	1917.3	1917.3	1917.3	1917.3	773.09	773.09	773.09	773.09	773.09	773.09	987.31	987.31	987.31	987.31	987.31	993.69	993.69	993.69
1538.2	586.41	586.41	586.41	22.294	22.294	22.294	22.294	583.03	583.03	583.03	583.03	285.49	285.49	285.49	285.49	584.71	584.71	584.71	282.23	282.23	282.23	282.23	282.23	282.23	282.23	783.82	783.82	783.82	783.82	71.389	71.389	1479.5	1479.5	1479.5	1479.5	320.25	320.25	320.25	320.25	320.25	320.25	1445.7	1445.7	1445.7	1445.7	1445.7	1451.8	1451.8	1451.8
1538.2	586.41	586.41	586.41	22.294	22.294	22.294	22.294	583.03	583.03	583.03	583.03	285.49	285.49	285.49	285.49	584.71	584.71	584.71	282.23	282.23	282.23	282.23	282.23	282.23	282.23	783.82	783.82	783.82	783.82	71.389	71.389	1479.5	1479.5	1479.5	1479.5	320.25	320.25	320.25	320.25	320.25	320.25	1445.7	1445.7	1445.7	1445.7	1445.7	1451.8	1451.8	1451.8
1538.2	586.41	586.41	586.41	22.294	22.294	22.294	22.294	583.03	583.03	583.03	583.03	285.49	285.49	285.49	285.49	584.71	584.71	584.71	282.23	282.23	282.23	282.23	282.23	282.23	282.23	783.82	783.82	783.82	783.82	71.389	71.389	1479.5	1479.5	1479.5	1479.5	320.25	320.25	320.25	320.25	320.25	320.25	1445.7	1445.7	1445.7	1445.7	1445.7	1451.8	1451.8	1451.8
1538.2	586.41	586.41	586.41	22.294	22.294	22.294	22.294	583.03	583.03	583.03	583.03	285.49	285.49	285.49	285.49	584.71	584.71	584.71	282.23	282.23	282.23	282.23	282.23	282.23	282.23	783.82	783.82	783.82	783.82	71.389	71.389	1479.5	1479.5	1479.5	1479.5	320.25	320.25	320.25	320.25	320.25	320.25	1445.7	1445.7	1445.7	1445.7	1445.7	1451.8	1451.8	1451.8
1538.2	586.41	586.41	586.41	22.294	22.294	22.294	22.294	583.03	583.03	583.03	583.03	285.49	285.49	285.49	285.49	584.71	584.71	584.71	282.23	282.23	282.23	282.23	282.23	282.23	282.23	783.82	783.82	783.82	783.82	71.389	71.389	1479.5	1479.5	1479.5	1479.5	320.25	320.25	320.25	320.25	320.25	320.25	1445.7	1445.7	1445.7	1445.7	1445.7	1451.8	1451.8	1451.8
241.65	1703.7	1703.7	1703.7	1341.9	1341.9	1341.9	1341.9	1667.9	1667.9	1667.9	1667.9	1553.5	1553.5	1553.5	1553.5	1674.5	1674.5	1674.5	1583.6	1583.6	1583.6	1583.6	1583.6	1583.6	1583.6	1978.9	1978.9	1978.9	1978.9	1358.5	1358.5	173.47	173.47	173.47	173.47	1497.6	1497.6	1497.6	1497.6	1497.6	1497.6	2125.7	2125.7	2125.7	2125.7	2125.7	2129.4	2129.4	2129.4
241.65	1703.7	1703.7	1703.7	1341.9	1341.9	1341.9	1341.9	1667.9	1667.9	1667.9	1667.9	1553.5	1553.5	1553.5	1553.5	1674.5	1674.5	1674.5	1583.6	1583.6	1583.6	1583.6	1583.6	1583.6	1583.6	1978.9	1978.9	1978.9	1978.9	1358.5	1358.5	173.47	173.47	173.47	173.47	1497.6	1497.6	1497.6	1497.6	1497.6	1497.6	2125.7	2125.7	2125.7	2125.7	2125.7	2129.4	2129.4	2129.4
241.65	1703.7	1703.7	1703.7	1341.9	1341.9	1341.9	1341.9	1667.9	1667.9	1667.9	1667.9	1553.5	1553.5	1553.5	1553.5	1674.5	1674.5	1674.5	1583.6	1583.6	1583.6	1583.6	1583.6	1583.6	1583.6	1978.9	1978.9	1978.9	1978.9	1358.5	1358.5	173.47	173.47	173.47	173.47	1497.6	1497.6	1497.6	1497.6	1497.6	1497.6	2125.7	2125.7	2125.7	2125.7	2125.7	2129.4	2129.4	2129.4
2211.1	922.43	922.43	922.43	1448.8	1448.8	1448.8	1448.8	900.02	900.02	900.02	900.02	1240.3	1240.3	1240.3	1240.3	902.13	902.13	902.13	1305.1	1305.1	1305.1	1305.1	1305.1	1305.1	1305.1	962.69	962.69	962.69	962.69	1498.1	1498.1	2190	2190	2190	2190	1707.1	1707.1	1707.1	1707.1	1707.1	1707.1	6.43	6.43	6.43	6.43	6.43	10.094	10.094	10.094
2472	617.79	617.79	617.79	1162.7	1162.7	1162.7	1162.7	646.22	646.22	646.22	646.22	885.94	885.94	885.94	885.94	640.45	640.45	640.45	910.35	910.35	910.35	910.35	910.35	910.35	910.35	389.23	389.23	389.23	389.23	1190	1190	2430	2430	2430	2430	1298.7	1298.7	1298.7	1298.7	1298.7	1298.7	837.13	837.13	837.13	837.13	837.13	842.19	842.19	842.19
2472	617.79	617.79	617.79	1162.7	1162.7	1162.7	1162.7	646.22	646.22	646.22	646.22	885.94	885.94	885.94	885.94	640.45	640.45	640.45	910.35	910.35	910.35	910.35	910.35	910.35	910.35	389.23	389.23	389.23	389.23	1190	1190	2430	2430	2430	2430	1298.7	1298.7	1298.7	1298.7	1298.7	1298.7	837.13	837.13	837.13	837.13	837.13	842.19	842.19	842.19
2472	617.79	617.79	617.79	1162.7	1162.7	1162.7	1162.7	646.22	646.22	646.22	646.22	885.94	885.94	885.94	885.94	640.45	640.45	640.45	910.35	910.35	910.35	910.35	910.35	910.35	910.35	389.23	389.23	389.23	389.23	1190	1190	2430	2430	2430	2430	1298.7	1298.7	1298.7	1298.7	1298.7	1298.7	837.13	837.13	837.13	837.13	837.13	842.19	842.19	842.19
2363.1	490.55	490.55	490.55	1019	1019	1019	1019	524.22	524.22	524.22	524.22	742.09	742.09	742.09	742.09	517.77	517.77	517.77	764.2	764.2	764.2	764.2	764.2	764.2	764.2	243.68	243.68	243.68	243.68	1045.1	1045.1	2318.9	2318.9	2318.9	2318.9	1151.1	1151.1	1151.1	1151.1	1151.1	1151.1	884.52	884.52	884.52	884.52	884.52	890.14	890.14	890.14
2363.1	490.55	490.55	490.55	1019	1019	1019	1019	524.22	524.22	524.22	524.22	742.09	742.09	742.09	742.09	517.77	517.77	517.77	764.2	764.2	764.2	764.2	764.2	764.2	764.2	243.68	243.68	243.68	243.68	1045.1	1045.1	2318.9	2318.9	2318.9	2318.9	1151.1	1151.1	1151.1	1151.1	1151.1	1151.1	884.52	884.52	884.52	884.52	884.52	890.14	890.14	890.14
2363.1	490.55	490.55	490.55	1019	1019	1019	1019	524.22	524.22	524.22	524.22	742.09	742.09	742.09	742.09	517.77	517.77	517.77	764.2	764.2	764.2	764.2	764.2	764.2	764.2	243.68	243.68	243.68	243.68	1045.1	1045.1	2318.9	2318.9	2318.9	2318.9	1151.1	1151.1	1151.1	1151.1	1151.1	1151.1	884.52	884.52	884.52	884.52	884.52	890.14	890.14	890.14
2363.1	490.55	490.55	490.55	1019	1019	1019	1019	524.22	524.22	524.22	524.22	742.09	742.09	742.09	742.09	517.77	517.77	517.77	764.2	764.2	764.2	764.2	764.2	764.2	764.2	243.68	243.68	243.68	243.68	1045.1	1045.1	2318.9	2318.9	2318.9	2318.9	1151.1	1151.1	1151.1	1151.1	1151.1	1151.1	884.52	884.52	884.52	884.52	884.52	890.14	890.14	890.14
2363.1	490.55	490.55	490.55	1019	1019	1019	1019	524.22	524.22	524.22	524.22	742.09	742.09	742.09	742.09	517.77	517.77	517.77	764.2	764.2	764.2	764.2	764.2	764.2	764.2	243.68	243.68	243.68	243.68	1045.1	1045.1	2318.9	2318.9	2318.9	2318.9	1151.1	1151.1	1151.1	1151.1	1151.1	1151.1	884.52	884.52	884.52	884.52	884.52	890.14	890.14	890.14
2363.1	490.55	490.55	490.55	1019	1019	1019	1019	524.22	524.22	524.22	524.22	742.09	742.09	742.09	742.09	517.77	517.77	517.77	764.2	764.2	764.2	764.2	764.2	764.2	764.2	243.68	243.68	243.68	243.68	1045.1	1045.1	2318.9	2318.9	2318.9	2318.9	1151.1	1151.1	1151.1	1151.1	1151.1	1151.1	884.52	884.52	884.52	884.52	884.52	890.14	890.14	890.14
2363.1	490.55	490.55	490.55	1019	1019	1019	1019	524.22	524.22	524.22	524.22	742.09	742.09	742.09	742.09	517.77	517.77	517.77	764.2	764.2	764.2	764.2	764.2	764.2	764.2	243.68	243.68	243.68	243.68	1045.1	1045.1	2318.9	2318.9	2318.9	2318.9	1151.1	1151.1	1151.1	1151.1	1151.1	1151.1	884.52	884.52	884.52	884.52	884.52	890.14	890.14	890.14
1805.2	303.88	303.88	303.88	324.77	324.77	324.77	324.77	322.45	322.45	322.45	322.45	51.441	51.441	51.441	51.441	320.4	320.4	320.4	83.581	83.581	83.581	83.581	83.581	83.581	83.581	451.63	451.63	451.63	451.63	350.02	350.02	1751.3	1751.3	1751.3	1751.3	496.63	496.63	496.63	496.63	496.63	496.63	1224.6	1224.6	1224.6	1224.6	1224.6	1230.9	1230.9	1230.9
1805.2	303.88	303.88	303.88	324.77	324.77	324.77	324.77	322.45	322.45	322.45	322.45	51.441	51.441	51.441	51.441	320.4	320.4	320.4	83.581	83.581	83.581	83.581	83.581	83.581	83.581	451.63	451.63	451.63	451.63	350.02	350.02	1751.3	1751.3	1751.3	1751.3	496.63	496.63	496.63	496.63	496.63	496.63	1224.6	1224.6	1224.6	1224.6	1224.6	1230.9	1230.9	1230.9
1805.2	303.88	303.88	303.88	324.77	324.77	324.77	324.77	322.45	322.45	322.45	322.45	51.441	51.441	51.441	51.441	320.4	320.4	320.4	83.581	83.581	83.581	83.581	83.581	83.581	83.581	451.63	451.63	451.63	451.63	350.02	350.02	1751.3	1751.3	1751.3	1751.3	496.63	496.63	496.63	496.63	496.63	496.63	1224.6	1224.6	1224.6	1224.6	1224.6	1230.9	1230.9	1230.9
1995.3	887.87	887.87	887.87	1355.5	1355.5	1355.5	1355.5	855.38	855.38	855.38	855.38	1179.5	1179.5	1179.5	1179.5	859.3	859.3	859.3	1249.8	1249.8	1249.8	1249.8	1249.8	1249.8	1249.8	993.61	993.61	993.61	993.61	1407.6	1407.6	1976.5	1976.5	1976.5	1976.5	1633	1633	1633	1633	1633	1633	233.15	233.15	233.15	233.15	233.15	234.69	234.69	234.69
1995.3	887.87	887.87	887.87	1355.5	1355.5	1355.5	1355.5	855.38	855.38	855.38	855.38	1179.5	1179.5	1179.5	1179.5	859.3	859.3	859.3	1249.8	1249.8	1249.8	1249.8	1249.8	1249.8	1249.8	993.61	993.61	993.61	993.61	1407.6	1407.6	1976.5	1976.5	1976.5	1976.5	1633	1633	1633	1633	1633	1633	233.15	233.15	233.15	233.15	233.15	234.69	234.69	234.69
1995.3	887.87	887.87	887.87	1355.5	1355.5	1355.5	1355.5	855.38	855.38	855.38	855.38	1179.5	1179.5	1179.5	1179.5	859.3	859.3	859.3	1249.8	1249.8	1249.8	1249.8	1249.8	1249.8	1249.8	993.61	993.61	993.61	993.61	1407.6	1407.6	1976.5	1976.5	1976.5	1976.5	1633	1633	1633	1633	1633	1633	233.15	233.15	233.15	233.15	233.15	234.69	234.69	234.69
1995.3	887.87	887.87	887.87	1355.5	1355.5	1355.5	1355.5	855.38	855.38	855.38	855.38	1179.5	1179.5	1179.5	1179.5	859.3	859.3	859.3	1249.8	1249.8	1249.8	1249.8	1249.8	1249.8	1249.8	993.61	993.61	993.61	993.61	1407.6	1407.6	1976.5	1976.5	1976.5	1976.5	1633	1633	1633	1633	1633	1633	233.15	233.15	233.15	233.15	233.15	234.69	234.69	234.69
1762.5	238.78	238.78	238.78	350.21	350.21	350.21	350.21	247.2	247.2	247.2	247.2	96.254	96.254	96.254	96.254	246.63	246.63	246.63	165.42	165.42	165.42	165.42	165.42	165.42	165.42	439.06	439.06	439.06	439.06	386.5	386.5	1710.7	1710.7	1710.7	1710.7	565.08	565.08	565.08	565.08	565.08	565.08	1146.4	1146.4	1146.4	1146.4	1146.4	1152.7	1152.7	1152.7
1762.5	238.78	238.78	238.78	350.21	350.21	350.21	350.21	247.2	247.2	247.2	247.2	96.254	96.254	96.254	96.254	246.63	246.63	246.63	165.42	165.42	165.42	165.42	165.42	165.42	165.42	439.06	439.06	439.06	439.06	386.5	386.5	1710.7	1710.7	1710.7	1710.7	565.08	565.08	565.08	565.08	565.08	565.08	1146.4	1146.4	1146.4	1146.4	1146.4	1152.7	1152.7	1152.7
1762.5	238.78	238.78	238.78	350.21	350.21	350.21	350.21	247.2	247.2	247.2	247.2	96.254	96.254	96.254	96.254	246.63	246.63	246.63	165.42	165.42	165.42	165.42	165.42	165.42	165.42	439.06	439.06	439.06	439.06	386.5	386.5	1710.7	1710.7	1710.7	1710.7	565.08	565.08	565.08	565.08	565.08	565.08	1146.4	1146.4	1146.4	1146.4	1146.4	1152.7	1152.7	1152.7
1762.5	238.78	238.78	238.78	350.21	350.21	350.21	350.21	247.2	247.2	247.2	247.2	96.254	96.254	96.254	96.254	246.63	246.63	246.63	165.42	165.42	165.42	165.42	165.42	165.42	165.42	439.06	439.06	439.06	439.06	386.5	386.5	1710.7	1710.7	1710.7	1710.7	565.08	565.08	565.08	565.08	565.08	565.08	1146.4	1146.4	1146.4	1146.4	1146.4	1152.7	1152.7	1152.7
1762.5	238.78	238.78	238.78	350.21	350.21	350.21	350.21	247.2	247.2	247.2	247.2	96.254	96.254	96.254	96.254	246.63	246.63	246.63	165.42	165.42	165.42	165.42	165.42	165.42	165.42	439.06	439.06	439.06	439.06	386.5	386.5	1710.7	1710.7	1710.7	1710.7	565.08	565.08	565.08	565.08	565.08	565.08	1146.4	1146.4	1146.4	1146.4	1146.4	1152.7	1152.7	1152.7
1406.9	959.51	959.51	959.51	375.88	375.88	375.88	375.88	955.34	955.34	955.34	955.34	649.53	649.53	649.53	649.53	957.25	957.25	957.25	626.77	626.77	626.77	626.77	626.77	626.77	626.77	1145.8	1145.8	1145.8	1145.8	344.47	344.47	1341.4	1341.4	1341.4	1341.4	345.78	345.78	345.78	345.78	345.78	345.78	1798.4	1798.4	1798.4	1798.4	1798.4	1804.4	1804.4	1804.4
1406.9	959.51	959.51	959.51	375.88	375.88	375.88	375.88	955.34	955.34	955.34	955.34	649.53	649.53	649.53	649.53	957.25	957.25	957.25	626.77	626.77	626.77	626.77	626.77	626.77	626.77	1145.8	1145.8	1145.8	1145.8	344.47	344.47	1341.4	1341.4	1341.4	1341.4	345.78	345.78	345.78	345.78	345.78	345.78	1798.4	1798.4	1798.4	1798.4	1798.4	1804.4	1804.4	1804.4
1406.9	959.51	959.51	959.51	375.88	375.88	375.88	375.88	955.34	955.34	955.34	955.34	649.53	649.53	649.53	649.53	957.25	957.25	957.25	626.77	626.77	626.77	626.77	626.77	626.77	626.77	1145.8	1145.8	1145.8	1145.8	344.47	344.47	1341.4	1341.4	1341.4	1341.4	345.78	345.78	345.78	345.78	345.78	345.78	1798.4	1798.4	1798.4	1798.4	1798.4	1804.4	1804.4	1804.4
1406.9	959.51	959.51	959.51	375.88	375.88	375.88	375.88	955.34	955.34	955.34	955.34	649.53	649.53	649.53	649.53	957.25	957.25	957.25	626.77	626.77	626.77	626.77	626.77	626.77	626.77	1145.8	1145.8	1145.8	1145.8	344.47	344.47	1341.4	1341.4	1341.4	1341.4	345.78	345.78	345.78	345.78	345.78	345.78	1798.4	1798.4	1798.4	1798.4	1798.4	1804.4	1804.4	1804.4
2203	991.63	991.63	991.63	1504.3	1504.3	1504.3	1504.3	966.74	966.74	966.74	966.74	1304.4	1304.4	1304.4	1304.4	969.29	969.29	969.29	1370.8	1370.8	1370.8	1370.8	1370.8	1370.8	1370.8	1044	1044	1044	1044	1554.6	1554.6	2184.5	2184.5	2184.5	2184.5	1768.8	1768.8	1768.8	1768.8	1768.8	1768.8	89.936	89.936	89.936	89.936	89.936	85.172	85.172	85.172
1749.3	777.65	777.65	777.65	298.86	298.86	298.86	298.86	791.95	791.95	791.95	791.95	449.49	449.49	449.49	449.49	790.88	790.88	790.88	390.98	390.98	390.98	390.98	390.98	390.98	390.98	887.65	887.65	887.65	887.65	246.56	246.56	1686	1686	1686	1686	29.963	29.963	29.963	29.963	29.963	29.963	1691.1	1691.1	1691.1	1691.1	1691.1	1697.4	1697.4	1697.4
1749.3	777.65	777.65	777.65	298.86	298.86	298.86	298.86	791.95	791.95	791.95	791.95	449.49	449.49	449.49	449.49	790.88	790.88	790.88	390.98	390.98	390.98	390.98	390.98	390.98	390.98	887.65	887.65	887.65	887.65	246.56	246.56	1686	1686	1686	1686	29.963	29.963	29.963	29.963	29.963	29.963	1691.1	1691.1	1691.1	1691.1	1691.1	1697.4	1697.4	1697.4
1749.3	777.65	777.65	777.65	298.86	298.86	298.86	298.86	791.95	791.95	791.95	791.95	449.49	449.49	449.49	449.49	790.88	790.88	790.88	390.98	390.98	390.98	390.98	390.98	390.98	390.98	887.65	887.65	887.65	887.65	246.56	246.56	1686	1686	1686	1686	29.963	29.963	29.963	29.963	29.963	29.963	1691.1	1691.1	1691.1	1691.1	1691.1	1697.4	1697.4	1697.4
1749.3	777.65	777.65	777.65	298.86	298.86	298.86	298.86	791.95	791.95	791.95	791.95	449.49	449.49	449.49	449.49	790.88	790.88	790.88	390.98	390.98	390.98	390.98	390.98	390.98	390.98	887.65	887.65	887.65	887.65	246.56	246.56	1686	1686	1686	1686	29.963	29.963	29.963	29.963	29.963	29.963	1691.1	1691.1	1691.1	1691.1	1691.1	1697.4	1697.4	1697.4
1749.3	777.65	777.65	777.65	298.86	298.86	298.86	298.86	791.95	791.95	791.95	791.95	449.49	449.49	449.49	449.49	790.88	790.88	790.88	390.98	390.98	390.98	390.98	390.98	390.98	390.98	887.65	887.65	887.65	887.65	246.56	246.56	1686	1686	1686	1686	29.963	29.963	29.963	29.963	29.963	29.963	1691.1	1691.1	1691.1	1691.1	1691.1	1697.4	1697.4	1697.4
1749.3	777.65	777.65	777.65	298.86	298.86	298.86	298.86	791.95	791.95	791.95	791.95	449.49	449.49	449.49	449.49	790.88	790.88	790.88	390.98	390.98	390.98	390.98	390.98	390.98	390.98	887.65	887.65	887.65	887.65	246.56	246.56	1686	1686	1686	1686	29.963	29.963	29.963	29.963	29.963	29.963	1691.1	1691.1	1691.1	1691.1	1691.1	1697.4	1697.4	1697.4
184.59	1758	1758	1758	1401.9	1401.9	1401.9	1401.9	1721.6	1721.6	1721.6	1721.6	1611.9	1611.9	1611.9	1611.9	1728.2	1728.2	1728.2	1642.6	1642.6	1642.6	1642.6	1642.6	1642.6	1642.6	2033.9	2033.9	2033.9	2033.9	1419	1419	115.8	115.8	115.8	115.8	1558.6	1558.6	1558.6	1558.6	1558.6	1558.6	2163.2	2163.2	2163.2	2163.2	2163.2	2166.8	2166.8	2166.8
184.59	1758	1758	1758	1401.9	1401.9	1401.9	1401.9	1721.6	1721.6	1721.6	1721.6	1611.9	1611.9	1611.9	1611.9	1728.2	1728.2	1728.2	1642.6	1642.6	1642.6	1642.6	1642.6	1642.6	1642.6	2033.9	2033.9	2033.9	2033.9	1419	1419	115.8	115.8	115.8	115.8	1558.6	1558.6	1558.6	1558.6	1558.6	1558.6	2163.2	2163.2	2163.2	2163.2	2163.2	2166.8	2166.8	2166.8
184.59	1758	1758	1758	1401.9	1401.9	1401.9	1401.9	1721.6	1721.6	1721.6	1721.6	1611.9	1611.9	1611.9	1611.9	1728.2	1728.2	1728.2	1642.6	1642.6	1642.6	1642.6	1642.6	1642.6	1642.6	2033.9	2033.9	2033.9	2033.9	1419	1419	115.8	115.8	115.8	115.8	1558.6	1558.6	1558.6	1558.6	1558.6	1558.6	2163.2	2163.2	2163.2	2163.2	2163.2	2166.8	2166.8	2166.8
184.59	1758	1758	1758	1401.9	1401.9	1401.9	1401.9	1721.6	1721.6	1721.6	1721.6	1611.9	1611.9	1611.9	1611.9	1728.2	1728.2	1728.2	1642.6	1642.6	1642.6	1642.6	1642.6	1642.6	1642.6	2033.9	2033.9	2033.9	2033.9	1419	1419	115.8	115.8	115.8	115.8	1558.6	1558.6	1558.6	1558.6	1558.6	1558.6	2163.2	2163.2	2163.2	2163.2	2163.2	2166.8	2166.8	2166.8
184.59	1758	1758	1758	1401.9	1401.9	1401.9	1401.9	1721.6	1721.6	1721.6	1721.6	1611.9	1611.9	1611.9	1611.9	1728.2	1728.2	1728.2	1642.6	1642.6	1642.6	1642.6	1642.6	1642.6	1642.6	2033.9	2033.9	2033.9	2033.9	1419	1419	115.8	115.8	115.8	115.8	1558.6	1558.6	1558.6	1558.6	1558.6	1558.6	2163.2	2163.2	2163.2	2163.2	2163.2	2166.8	2166.8	2166.8
184.59	1758	1758	1758	1401.9	1401.9	1401.9	1401.9	1721.6	1721.6	1721.6	1721.6	1611.9	1611.9	1611.9	1611.9	1728.2	1728.2	1728.2	1642.6	1642.6	1642.6	1642.6	1642.6	1642.6	1642.6	2033.9	2033.9	2033.9	2033.9	1419	1419	115.8	115.8	115.8	115.8	1558.6	1558.6	1558.6	1558.6	1558.6	1558.6	2163.2	2163.2	2163.2	2163.2	2163.2	2166.8	2166.8	2166.8
2274.8	1123	1123	1123	1632.5	1632.5	1632.5	1632.5	1098	1098	1098	1098	1435.3	1435.3	1435.3	1435.3	1100.6	1100.6	1100.6	1501.9	1501.9	1501.9	1501.9	1501.9	1501.9	1501.9	1171.1	1171.1	1171.1	1171.1	1683.1	1683.1	2259.6	2259.6	2259.6	2259.6	1898.9	1898.9	1898.9	1898.9	1898.9	1898.9	208.59	208.59	208.59	208.59	208.59	202.48	202.48	202.48
2274.8	1123	1123	1123	1632.5	1632.5	1632.5	1632.5	1098	1098	1098	1098	1435.3	1435.3	1435.3	1435.3	1100.6	1100.6	1100.6	1501.9	1501.9	1501.9	1501.9	1501.9	1501.9	1501.9	1171.1	1171.1	1171.1	1171.1	1683.1	1683.1	2259.6	2259.6	2259.6	2259.6	1898.9	1898.9	1898.9	1898.9	1898.9	1898.9	208.59	208.59	208.59	208.59	208.59	202.48	202.48	202.48
2274.8	1123	1123	1123	1632.5	1632.5	1632.5	1632.5	1098	1098	1098	1098	1435.3	1435.3	1435.3	1435.3	1100.6	1100.6	1100.6	1501.9	1501.9	1501.9	1501.9	1501.9	1501.9	1501.9	1171.1	1171.1	1171.1	1171.1	1683.1	1683.1	2259.6	2259.6	2259.6	2259.6	1898.9	1898.9	1898.9	1898.9	1898.9	1898.9	208.59	208.59	208.59	208.59	208.59	202.48	202.48	202.48
2274.8	1123	1123	1123	1632.5	1632.5	1632.5	1632.5	1098	1098	1098	1098	1435.3	1435.3	1435.3	1435.3	1100.6	1100.6	1100.6	1501.9	1501.9	1501.9	1501.9	1501.9	1501.9	1501.9	1171.1	1171.1	1171.1	1171.1	1683.1	1683.1	2259.6	2259.6	2259.6	2259.6	1898.9	1898.9	1898.9	1898.9	1898.9	1898.9	208.59	208.59	208.59	208.59	208.59	202.48	202.48	202.48
2274.8	1123	1123	1123	1632.5	1632.5	1632.5	1632.5	1098	1098	1098	1098	1435.3	1435.3	1435.3	1435.3	1100.6	1100.6	1100.6	1501.9	1501.9	1501.9	1501.9	1501.9	1501.9	1501.9	1171.1	1171.1	1171.1	1171.1	1683.1	1683.1	2259.6	2259.6	2259.6	2259.6	1898.9	1898.9	1898.9	1898.9	1898.9	1898.9	208.59	208.59	208.59	208.59	208.59	202.48	202.48	202.48
2274.8	1123	1123	1123	1632.5	1632.5	1632.5	1632.5	1098	1098	1098	1098	1435.3	1435.3	1435.3	1435.3	1100.6	1100.6	1100.6	1501.9	1501.9	1501.9	1501.9	1501.9	1501.9	1501.9	1171.1	1171.1	1171.1	1171.1	1683.1	1683.1	2259.6	2259.6	2259.6	2259.6	1898.9	1898.9	1898.9	1898.9	1898.9	1898.9	208.59	208.59	208.59	208.59	208.59	202.48	202.48	202.48
1636.1	835.54	835.54	835.54	287.06	287.06	287.06	287.06	843.13	843.13	843.13	843.13	505.76	505.76	505.76	505.76	843.15	843.15	843.15	460.26	460.26	460.26	460.26	460.26	460.26	460.26	975.57	975.57	975.57	975.57	233.74	233.74	1571.9	1571.9	1571.9	1571.9	99.6	99.6	99.6	99.6	99.6	99.6	1730.4	1730.4	1730.4	1730.4	1730.4	1736.7	1736.7	1736.7
1636.1	835.54	835.54	835.54	287.06	287.06	287.06	287.06	843.13	843.13	843.13	843.13	505.76	505.76	505.76	505.76	843.15	843.15	843.15	460.26	460.26	460.26	460.26	460.26	460.26	460.26	975.57	975.57	975.57	975.57	233.74	233.74	1571.9	1571.9	1571.9	1571.9	99.6	99.6	99.6	99.6	99.6	99.6	1730.4	1730.4	1730.4	1730.4	1730.4	1736.7	1736.7	1736.7
1636.1	835.54	835.54	835.54	287.06	287.06	287.06	287.06	843.13	843.13	843.13	843.13	505.76	505.76	505.76	505.76	843.15	843.15	843.15	460.26	460.26	460.26	460.26	460.26	460.26	460.26	975.57	975.57	975.57	975.57	233.74	233.74	1571.9	1571.9	1571.9	1571.9	99.6	99.6	99.6	99.6	99.6	99.6	1730.4	1730.4	1730.4	1730.4	1730.4	1736.7	1736.7	1736.7
1636.1	835.54	835.54	835.54	287.06	287.06	287.06	287.06	843.13	843.13	843.13	843.13	505.76	505.76	505.76	505.76	843.15	843.15	843.15	460.26	460.26	460.26	460.26	460.26	460.26	460.26	975.57	975.57	975.57	975.57	233.74	233.74	1571.9	1571.9	1571.9	1571.9	99.6	99.6	99.6	99.6	99.6	99.6	1730.4	1730.4	1730.4	1730.4	1730.4	1736.7	1736.7	1736.7
2289.2	1039.9	1039.9	1039.9	1566.7	1566.7	1566.7	1566.7	1018	1018	1018	1018	1358.5	1358.5	1358.5	1358.5	1020.1	1020.1	1020.1	1423.1	1423.1	1423.1	1423.1	1423.1	1423.1	1423.1	1071.6	1071.6	1071.6	1071.6	1616.2	1616.2	2270.7	2270.7	2270.7	2270.7	1825.5	1825.5	1825.5	1825.5	1825.5	1825.5	115.9	115.9	115.9	115.9	115.9	109.57	109.57	109.57
2289.2	1039.9	1039.9	1039.9	1566.7	1566.7	1566.7	1566.7	1018	1018	1018	1018	1358.5	1358.5	1358.5	1358.5	1020.1	1020.1	1020.1	1423.1	1423.1	1423.1	1423.1	1423.1	1423.1	1423.1	1071.6	1071.6	1071.6	1071.6	1616.2	1616.2	2270.7	2270.7	2270.7	2270.7	1825.5	1825.5	1825.5	1825.5	1825.5	1825.5	115.9	115.9	115.9	115.9	115.9	109.57	109.57	109.57
2289.2	1039.9	1039.9	1039.9	1566.7	1566.7	1566.7	1566.7	1018	1018	1018	1018	1358.5	1358.5	1358.5	1358.5	1020.1	1020.1	1020.1	1423.1	1423.1	1423.1	1423.1	1423.1	1423.1	1423.1	1071.6	1071.6	1071.6	1071.6	1616.2	1616.2	2270.7	2270.7	2270.7	2270.7	1825.5	1825.5	1825.5	1825.5	1825.5	1825.5	115.9	115.9	115.9	115.9	115.9	109.57	109.57	109.57
2289.2	1039.9	1039.9	1039.9	1566.7	1566.7	1566.7	1566.7	1018	1018	1018	1018	1358.5	1358.5	1358.5	1358.5	1020.1	1020.1	1020.1	1423.1	1423.1	1423.1	1423.1	1423.1	1423.1	1423.1	1071.6	1071.6	1071.6	1071.6	1616.2	1616.2	2270.7	2270.7	2270.7	2270.7	1825.5	1825.5	1825.5	1825.5	1825.5	1825.5	115.9	115.9	115.9	115.9	115.9	109.57	109.57	109.57
[truncated: 1,331 more rows]
[truncated: 2,444 more columns]
