# Supplementary material for: The role of case proximity in transmission of visceral leishmaniasis in a highly endemic village in Bangladesh
Source: PLoS Negl Trop Dis. 2018 Oct 8;12(10):e0006453. doi: 10.1371/journal.pntd.0006453 (PMC6175508; doi:10.1371/journal.pntd.0006453)
Supplement: S3 Data — (CSV) [file pntd.0006453.s005.csv]

S1 Data
Variable	Definition
INDID	Individual ID in the format [HHID][2-digit individual number]
HHID	Household ID
PARA	Para number
KA	VL during study? 1=Yes, 0=No
ONSYR	Year of onset of symptoms
LST02	LST status for 2002 test: 1=Positive, 0=Negative
LST03	LST status for 2002 test: 1=Positive, 0=Negative
LST04	LST status for 2004 test: 1=Positive, 0=Negative
PREVKA	VL before 1999? 1=Yes, 0=No
FEV_ONS_MOS	Symptom onset month (1=Jan 1998)
DX_MOS	Diagnosis month (1=Jan 1998)
RX_MOS	Treatment month (1=Jan 1998)
RELAPSE_MOS	Relapse month (1=Jan 1998)
RELP_RX_MOS	Relapse treatment month (1=Jan 1998)
BIRTH_MOS	Birth month (1=Jan 1998)
DEATH_MOS	Death month (1=Jan 1998)
LSTR02_MOS	Month LST read in 2002 (1=Jan 1998)
LSTR03_MOS	Month LST read in 2003 (1=Jan 1998)
LSTR04_MOS	Month LST read in 2004 (1=Jan 1998)
S2 Data
2494x2494 matrix of pairwise distances (in m) between all individuals in S1_Data.csv
Distances are given in same order as individuals are listed in S1_Data.csv, such that the entry in the ith row and jth column is the distance between individuals in rows i and j of S1_Data.csv (excluding header row)
